# Supplementary material for: The innate immune sensor Toll-like receptor 2 controls the senescence-associated secretory phenotype
Source: Sci Adv. 2019 Jun 5;5(6):eaaw0254. doi: 10.1126/sciadv.aaw0254 (PMC6551188; doi:10.1126/sciadv.aaw0254)
Supplement: Data file S1 [file aaw0254_Data_file_S1.xlsx]

## Sheet: IMR90 ER RAS siTLR2-10 ampliseq
	IMR90 ER:RAS NT v ER:RAS siTLR2 DAY8			IMR90 ER:RAS NT v ER:RAS siTLR10 DAY8			IMR90 ER:RAS NT v ER:Stop NT DAY8			IMR90 ER:RAS NT v ER:RAS siTLR2 DAY5			IMR90 ER:RAS NT v ER:RAS siTLR10 DAY5			IMR90 ER:RAS NT v ER:Stop NT DAY5
	#METHOD TMM			#METHOD TMM			#METHOD TMM			#METHOD TMM			#METHOD TMM			#METHOD TMM
	#NUMBER_FEATURES10516			#NUMBER_FEATURES10516			#NUMBER_FEATURES10516			#NUMBER_FEATURES10516			#NUMBER_FEATURES10516			#NUMBER_FEATURES10516
	#NUMBER_COLUMNS3		FDR	#NUMBER_COLUMNS3		FDR	#NUMBER_COLUMNS3		FDR	#NUMBER_COLUMNS3		FDR	#NUMBER_COLUMNS3		FDR	#NUMBER_COLUMNS3		FDR
#NAMES	LogFC	p-value	adjusted p-value	LogFC	p-value	adjusted p-value	LogFC	p-value	adjusted p-value	LogFC	p-value	adjusted p-value	LogFC	p-value	adjusted p-value	LogFC	p-value	adjusted p-value
PI3	15.0054	3.07744e-12	3.23623e-08	14.7559	4.17263e-12	4.38794e-08	15.3083	2.13861e-12	1.24942e-09	5.46087	2.53709e-05	0.00337723	5.41758	2.79508e-05	0.000797022	5.669	1.59718e-05	0.000157118
CCL4	12.3119	1.05649e-10	5.04124e-07	13.1599	3.25986e-11	8.39875e-08	13.6099	1.78994e-11	4.09195e-09	0.885082	0.386792	0.67939	1.04972	0.306562	0.47612	1.18423	0.25042	0.371166
SAA1	12.0968	1.43816e-10	5.04124e-07	14.051	1.01011e-11	5.01635e-08	15.066	2.85981e-12	1.43209e-09	1.52293	0.143673	0.424759	1.05482	0.30428	0.473811	1.3934	0.179028	0.286859
CCL3	11.3533	4.31854e-10	9.08274e-07	11.0365	7.01507e-10	3.25336e-07	12.6319	6.72969e-11	8.95816e-09	4.33406	0.000332438	0.0156068	3.40377	0.00286442	0.0181023	4.78596	0.000117164	0.000802149
CES1	10.2626	2.39787e-09	2.80178e-06	10.94	8.14803e-10	3.29556e-07	14.4604	6.01815e-12	2.16608e-09	4.84137	0.000103185	0.00797863	0.824556	0.4195	0.585075	5.83178	1.11592e-05	0.00011999
SAA2	10.0836	3.21623e-09	3.38219e-06	11.3216	4.53138e-10	3.12704e-07	12.7744	5.52067e-11	7.74072e-09	0.941452	0.35788	0.656686	0.655172	0.519938	0.671291	1.02003	0.320082	0.446192
NAMPT	9.94891	4.02079e-09	3.84388e-06	12.8771	4.79198e-11	8.39875e-08	17.9429	1.14571e-13	1.3387e-10	9.57602	7.5436e-09	7.20733e-05	10.7121	1.16514e-09	1.3614e-06	12.2731	1.11667e-10	3.78802e-08
MMP3	9.59186	7.34218e-09	5.88568e-06	10.2574	2.41815e-09	7.26551e-07	10.2721	2.36092e-09	1.09372e-07	6.0032	7.67592e-06	0.00171745	6.24619	4.54425e-06	0.000253097	7.61108	2.76137e-07	7.58187e-06
CCL20	9.55382	7.83563e-09	5.88568e-06	9.92362	4.19395e-09	1.02566e-06	10.2331	2.51582e-09	1.13348e-07	6.62295	2.04621e-06	0.000802752	7.16585	6.69865e-07	7.49393e-05	7.3099	5.01409e-07	1.13638e-05
SERPINB4	9.4388	9.54844e-09	6.58626e-06	9.23634	1.35753e-08	1.98749e-06	9.58724	7.40034e-09	2.50689e-07	1.58555	0.12877	0.401705	1.56467	0.133589	0.267687	1.6281	0.119398	0.209964
SERPINA9	9.41084	1.00209e-08	6.58626e-06	11.2419	5.11546e-10	3.12704e-07	11.5497	3.21325e-10	2.503e-08	1.65758	0.113248	0.37831	1.79198	0.0885165	0.202181	2.75717	0.0122671	0.0349027
SEMA3C	9.30156	1.21139e-08	7.49353e-06	2.72146	0.013264	0.0537762	3.88142	0.000950496	0.00338943	7.51051	3.36547e-07	0.00027224	3.19627	0.00459928	0.0253471	2.07976	0.0508312	0.107447
ODC1	8.98652	2.11014e-08	1.16791e-05	8.92903	2.33818e-08	3.11244e-06	6.4464	2.96706e-06	2.62198e-05	2.34448	0.0296621	0.183824	0.484553	0.633339	0.758945	3.05302	0.00635706	0.0205379
HECTD2	8.80179	2.93858e-08	1.5451e-05	5.51365	2.25517e-05	0.00047401	6.4047	3.24116e-06	2.81882e-05	4.53568	0.000208489	0.0120567	0.878965	0.39002	0.557489	1.50094	0.149236	0.24982
GCH1	8.77213	3.10031e-08	1.55252e-05	7.36505	4.49115e-07	2.87981e-05	10.4597	1.7425e-09	8.61041e-08	6.31465	3.92558e-06	0.00111571	4.87069	9.64853e-05	0.00176853	6.3402	3.71754e-06	5.07709e-05
ATP13A3	8.67005	3.73121e-08	1.63489e-05	10.2169	2.5835e-09	7.34271e-07	9.72509	5.85446e-09	2.10121e-07	3.66582	0.0015663	0.0371285	0.633155	0.533917	0.683682	3.89308	0.000925133	0.00429144
SRD5A3	8.64328	3.91782e-08	1.64799e-05	8.07107	1.1367e-07	1.08669e-05	6.57142	2.27964e-06	2.10656e-05	5.06446	6.20148e-05	0.00567085	1.83675	0.0813887	0.191216	0.905277	0.376262	0.504477
RASD1	8.20036	8.90214e-08	3.01983e-05	4.46928	0.000243071	0.0029047	6.94454	1.05101e-06	1.10634e-05	1.40978	0.174204	0.468404	-0.390444	0.7004	0.807203	1.4233	0.1703	0.276755
SOD2	8.16375	9.53808e-08	3.13445e-05	12.0786	1.47644e-10	1.84288e-07	13.1811	3.1678e-11	5.75869e-09	8.6731	3.71055e-08	7.20733e-05	9.0984	1.73024e-08	8.27057e-06	5.7964	1.20606e-05	0.000127211
TNIP3	8.12414	1.02793e-07	3.27566e-05	9.29821	1.21848e-08	1.85704e-06	9.01147	2.01849e-08	5.54281e-07	2.77345	0.0118367	0.110742	2.64799	0.0155627	0.0608844	2.27962	0.0339235	0.0786984
BCL2A1	8.01115	1.274e-07	3.9404e-05	8.59302	4.29474e-08	5.07455e-06	10.5922	1.40945e-09	7.41308e-08	7.55849	3.06179e-07	0.000268315	6.1497	5.59099e-06	0.000286461	8.79716	2.96325e-08	1.6315e-06
CDK17	7.89046	1.60524e-07	4.68908e-05	3.53492	0.00211887	0.0142651	7.63441	2.63802e-07	3.74378e-06	5.60769	1.82956e-05	0.00287159	0.0716871	0.943574	0.966552	7.55046	3.11057e-07	8.23949e-06
CDYL	7.81633	1.85184e-07	5.12473e-05	3.33631	0.00334295	0.0196215	2.93774	0.00822909	0.0212101	7.23172	5.86559e-07	0.000356974	-0.156929	0.876898	0.92706	0.299928	0.767375	0.841648
SAMD8	7.68101	2.40841e-07	6.33172e-05	3.82476	0.00108399	0.00855155	5.28119	3.79708e-05	0.000215605	5.98424	7.99882e-06	0.00175241	1.16264	0.258872	0.423572	1.27883	0.215823	0.332055
ASS1	7.57923	2.93946e-07	7.35985e-05	7.6861	2.3846e-07	1.79117e-05	6.1306	5.82593e-06	4.61337e-05	2.97857	0.00751216	0.0861481	1.36611	0.187305	0.338698	-0.957951	0.349702	0.477966
TRAF3IP2	7.53398	3.21319e-07	7.85812e-05	9.85627	4.69403e-09	1.0731e-06	7.83593	1.78304e-07	2.77557e-06	2.59387	0.0174922	0.137583	-0.328511	0.745993	0.840304	-1.21552	0.23854	0.358048
NR3C2	7.48118	3.56622e-07	8.33385e-05	6.40322	3.25135e-06	0.000118309	0.139036	0.890834	0.924414	4.31562	0.000346953	0.0157946	1.68919	0.106955	0.230704	-2.08222	0.0505838	0.10713
DNAJC16	7.41654	4.05375e-07	8.74633e-05	0.700158	0.492019	0.651665	2.30997	0.0318635	0.0653636	7.24189	5.74682e-07	0.000356974	1.66022	0.112712	0.238538	2.74002	0.0127366	0.0359854
LRIG1	7.41386	4.07541e-07	8.74633e-05	1.43168	0.167917	0.321058	2.00568	0.0588274	0.109029	2.57453	0.0182349	0.140482	-2.55845	0.0188749	0.0699071	0.00318558	0.99749	0.998345
MEDAG	7.29636	5.15186e-07	0.000102801	8.5546	4.60815e-08	5.31791e-06	8.92107	2.37167e-08	6.20214e-07	4.84672	0.000101929	0.00793992	6.69437	1.76268e-06	0.000141498	5.70631	1.47076e-05	0.000147582
CDA	7.29353	5.18112e-07	0.000102801	6.23223	4.68222e-06	0.000157311	2.30658	0.0320873	0.0657247	1.9954	0.0600217	0.268134	0.51358	0.61326	0.74272	-2.3828	0.0273832	0.0664885
TMEM171	7.25266	5.6238e-07	0.000109518	0.157828	0.876199	0.926098	0.376565	0.710524	0.786513	0.944739	0.356241	0.655499	-3.9444	0.000821248	0.00747727	-2.71411	0.0134785	0.0376167
MMP10	7.17267	6.60697e-07	0.000117761	5.64279	1.69256e-05	0.000396412	10.0416	3.44747e-09	1.41065e-07	-0.815585	0.424493	0.710032	-0.146581	0.884953	0.931641	3.3646	0.00313342	0.0116435
THBD	7.00699	9.24948e-07	0.000162113	6.78237	1.46814e-06	6.68752e-05	8.28382	7.61172e-08	1.43165e-06	6.66815	1.86174e-06	0.000783122	7.39774	4.20812e-07	5.95753e-05	7.76679	2.03827e-07	6.10669e-06
CSF3	6.91014	1.1279e-06	0.000188269	8.2903	7.51993e-08	7.7529e-06	7.38537	4.31296e-07	5.4579e-06	5.73892	1.3687e-05	0.00249722	5.65518	1.64678e-05	0.000577252	5.74511	1.35014e-05	0.000138492
ITGB8	6.89136	1.17229e-06	0.000189484	4.99597	7.24756e-05	0.00112912	4.48294	0.000235513	0.00102723	2.82111	0.010658	0.104552	1.15607	0.261487	0.426523	1.10978	0.280464	0.405342
ACSL5	6.84549	1.2885e-06	0.000199262	6.72184	1.66469e-06	7.35543e-05	8.14684	9.84733e-08	1.74628e-06	3.22597	0.0042992	0.0643107	2.54593	0.019388	0.0711885	4.2288	0.000424355	0.00225722
ATP2B1	6.78197	1.46935e-06	0.000214607	7.26879	5.4446e-07	3.29054e-05	6.6448	1.95477e-06	1.84528e-05	6.2922	4.11827e-06	0.00113968	4.23271	0.000420516	0.00466366	4.65693	0.000157628	0.00102639
HEBP1	6.71267	1.69675e-06	0.000234777	-0.638019	0.530811	0.6834	-2.63892	0.0158714	0.0366659	8.61676	4.11221e-08	7.20733e-05	-0.534762	0.598802	0.732144	-1.63921	0.117049	0.206942
RRAD	6.58476	2.21669e-06	0.000295072	10.0122	3.61913e-09	9.06161e-07	14.2761	7.58611e-12	2.41744e-09	6.39882	3.28187e-06	0.00104582	7.06081	8.28842e-07	8.38087e-05	7.05515	8.38443e-07	1.66674e-05
MYO1D	6.55062	2.38149e-06	0.000313046	8.08376	1.10966e-07	1.07056e-05	9.84577	4.77739e-09	1.84026e-07	1.9903	0.0606223	0.269748	3.12622	0.00538992	0.0285831	3.55814	0.00200846	0.00808454
ANAPC13	6.52929	2.49082e-06	0.000323376	-0.718147	0.481101	0.643274	-2.11168	0.0476992	0.0914669	8.4273	5.82746e-08	8.75451e-05	2.60805	0.0169659	0.0648539	2.16201	0.0431139	0.0949054
CXCL2	6.4861	2.72822e-06	0.000345662	10.8622	9.20099e-10	3.58361e-07	11.4401	3.78803e-10	2.80459e-08	5.57391	1.97208e-05	0.0029517	7.37949	4.36375e-07	5.95963e-05	7.62703	2.67639e-07	7.44944e-06
CXCL5	6.46111	2.87614e-06	0.000348476	10.984	7.60916e-10	3.25336e-07	9.92067	4.21463e-09	1.65996e-07	4.01327	0.000699904	0.0236717	5.1925	4.63882e-05	0.00110616	5.48007	2.43059e-05	0.000220535
CRYL1	6.45999	2.88298e-06	0.000348476	2.42809	0.0248995	0.0850741	6.69359	1.76555e-06	1.69712e-05	2.47879	0.022369	0.155927	2.32074	0.0311609	0.0991791	5.09475	5.78905e-05	0.00045128
TNFRSF1B	6.43751	3.02345e-06	0.000361302	2.57784	0.0181056	0.0675892	0.57257	0.573416	0.672545	3.77322	0.00122155	0.0333657	2.06177	0.0526783	0.14186	2.27651	0.0341411	0.0790985
SSR3	6.30214	4.03178e-06	0.000451044	-1.94271	0.0664885	0.17012	-1.12556	0.273883	0.382999	5.48402	2.40924e-05	0.00328106	-2.73469	0.012886	0.0534284	-2.02998	0.0560883	0.115743
PNRC2	6.22895	4.7153e-06	0.000498614	-0.992635	0.332929	0.509027	-0.480813	0.635949	0.725891	8.64831	3.88201e-08	7.20733e-05	-0.77814	0.445736	0.609144	1.09111	0.288397	0.413488
FOXQ1	6.22044	4.80215e-06	0.000498614	10.6666	1.25207e-09	4.54026e-07	12.2228	1.19983e-10	1.28749e-08	0.0708665	0.944219	0.982791	1.27442	0.217348	0.37494	3.50137	0.00228908	0.00894537
E2F7	6.21714	4.83631e-06	0.000498614	3.29088	0.00370837	0.0211712	10.428	1.83391e-09	8.88765e-08	6.23054	4.69924e-06	0.00123543	2.65348	0.0153787	0.0604343	10.6129	1.36364e-09	2.01973e-07
C9orf72	6.19044	5.1217e-06	0.000517883	6.13593	5.75932e-06	0.000180253	7.71328	2.26161e-07	3.31703e-06	7.71165	2.26878e-07	0.000238585	7.38624	4.30555e-07	5.95753e-05	6.88947	1.17687e-06	2.18656e-05
EHD1	6.17975	5.24079e-06	0.000520573	10.3587	2.05106e-09	6.53604e-07	7.71635	2.24813e-07	3.30186e-06	5.09451	5.79217e-05	0.00551998	1.73242	0.0988333	0.218118	2.70544	0.013736	0.038153
AMPD3	6.17917	5.24731e-06	0.000520573	9.69156	6.19658e-09	1.27771e-06	22.3399	1.8575e-15	4.99788e-12	6.88327	1.19197e-06	0.00054499	6.32833	3.81274e-06	0.000226524	13.5463	1.94625e-11	1.17861e-08
KRTAP2-3	6.15924	5.47728e-06	0.000538309	0.758964	0.456864	0.623055	-0.0448678	0.964665	0.975876	5.13833	5.24406e-05	0.00538833	-3.18948	0.00467066	0.0256484	-0.558762	0.582623	0.693241
SAT1	6.12969	5.83735e-06	0.000568385	13.781	1.43106e-11	5.01635e-08	27.5713	3.33508e-17	1.75358e-13	6.34874	3.65051e-06	0.0010907	10.9107	8.52848e-10	1.19008e-06	12.4109	9.18075e-11	3.21816e-08
C16orf74	6.12451	5.90289e-06	0.000569493	0.174895	0.862948	0.91887	2.45344	0.0236028	0.0509351	5.11548	5.52295e-05	0.00538833	0.141131	0.8892	0.934319	3.53317	0.00212746	0.00843922
BNIP3	6.1137	6.0423e-06	0.000577644	4.49671	0.000228136	0.00277671	6.2315	4.68961e-06	3.83483e-05	2.91289	0.00869718	0.0926911	0.257623	0.799371	0.876466	0.283774	0.779546	0.849679
SLC4A11	6.09949	6.23053e-06	0.000590273	10.2645	2.39016e-09	7.26551e-07	11.9132	1.87758e-10	1.71692e-08	2.63443	0.0160262	0.131492	3.09251	0.00581611	0.0300259	2.2605	0.0352831	0.0811349
JAG2	6.09533	6.2869e-06	0.000590295	6.06021	6.78316e-06	0.000203224	7.90713	1.55462e-07	2.48834e-06	2.38531	0.0272394	0.1744	2.64039	0.0158211	0.0614608	2.45777	0.0233874	0.0586415
TMCC3	6.03002	7.24173e-06	0.000645373	4.7403	0.000130115	0.00181712	6.399	3.28059e-06	2.84877e-05	3.82321	0.0010879	0.0312524	3.82822	0.00107533	0.00917419	5.9098	9.4077e-06	0.000105696
SPNS2	6.01778	7.43672e-06	0.000657181	7.22431	5.95373e-07	3.45908e-05	8.53142	4.80869e-08	1.01834e-06	-0.00589402	0.995357	0.998311	0.138656	0.89113	0.935616	0.239163	0.813451	0.873417
RAB31	5.99479	7.81752e-06	0.000685075	11.9499	1.77968e-10	1.87151e-07	13.2219	2.99859e-11	5.75869e-09	4.03877	0.000659655	0.0231976	7.5324	3.2232e-07	5.04348e-05	5.32265	3.45876e-05	0.000294275
PRKD3	5.91713	9.25837e-06	0.000791553	3.86676	0.000983386	0.00801229	12.8237	5.15731e-11	7.68027e-09	6.50949	2.59691e-06	0.000880938	4.60353	0.000178271	0.00264787	8.31863	7.13227e-08	2.80292e-06
FKBP1A	5.90424	9.52256e-06	0.000807575	-0.258338	0.798827	0.876875	11.5915	3.01889e-10	2.43478e-08	2.60769	0.0169788	0.135367	-1.61797	0.121576	0.250988	6.27968	4.22995e-06	5.62353e-05
NT5E	5.89923	9.62752e-06	0.000809944	6.07416	6.58138e-06	0.000199022	5.75725	1.31451e-05	8.90671e-05	5.43122	2.71101e-05	0.00356362	4.2676	0.000387822	0.00442816	6.80708	1.39493e-06	2.50326e-05
FAH	5.87215	1.02148e-05	0.000830263	5.63833	1.70937e-05	0.000398576	5.65856	1.63448e-05	0.00010662	0.478009	0.637907	0.846679	1.06478	0.299857	0.468613	1.58559	0.128761	0.222889
LAPTM5	5.86942	1.02761e-05	0.000830263	6.23568	4.64774e-06	0.000156653	7.49716	3.45534e-07	4.61121e-06	2.702	0.0138392	0.121641	2.21902	0.0384072	0.113742	3.05855	0.00627841	0.0203221
LRRC15	5.86646	1.03428e-05	0.000830263	4.24876	0.000405144	0.00424352	0.959584	0.3489	0.460528	-0.188123	0.852705	0.946277	-3.47653	0.00242371	0.0160502	-5.71018	1.45827e-05	0.00014703
CYP1B1	5.85859	1.05225e-05	0.000838291	6.55524	2.35845e-06	9.35906e-05	2.21518	0.0387084	0.0770364	4.41699	0.000274336	0.0142114	5.25932	3.98901e-05	0.00100116	-0.345929	0.733065	0.816362
MCTP1	5.76184	1.3013e-05	0.00101367	5.91019	9.3996e-06	0.000256743	9.30465	1.2049e-08	3.70488e-07	5.92411	9.11838e-06	0.00191778	7.23147	5.86853e-07	7.17598e-05	8.73183	3.33497e-08	1.73616e-06
SLC9A7	5.71448	1.44449e-05	0.00107732	-2.65563	0.0153072	0.0592824	1.31461	0.203748	0.302244	4.50432	0.000224159	0.0125814	-3.20583	0.00450048	0.0249879	0.528822	0.602839	0.709032
ADCY7	5.70284	1.48208e-05	0.00109348	5.0766	6.03268e-05	0.000981686	-0.205664	0.839165	0.885658	1.63524	0.117883	0.385827	0.667334	0.512304	0.665661	-0.402301	0.691796	0.78284
TAGLN2	5.70038	1.49015e-05	0.00109348	7.1503	6.91247e-07	3.87172e-05	3.32566	0.00342532	0.0100983	-0.551807	0.587289	0.819523	-1.91057	0.0707314	0.173742	-3.90887	0.000891844	0.00416458
NDP	5.6982	1.49735e-05	0.00109348	5.47966	2.43281e-05	0.000497731	5.57971	1.9468e-05	0.00012259	3.71151	0.00140921	0.0355377	2.01342	0.0579421	0.150887	2.55675	0.0189437	0.0493292
MCFD2	5.67455	1.57769e-05	0.00112864	-3.75718	0.00126779	0.00953759	-0.273934	0.786988	0.846559	5.84352	1.08757e-05	0.00211794	-0.784234	0.442235	0.605698	2.8326	0.0103911	0.0306126
SLAMF8	5.65699	1.64019e-05	0.0011576	6.86255	1.24394e-06	6.08433e-05	8.52317	4.8822e-08	1.02478e-06	2.51357	0.020775	0.151049	2.60454	0.0170945	0.0652034	3.25831	0.0039942	0.0141663
DDIT4L	5.6476	1.67463e-05	0.00116906	1.92884	0.0682914	0.173761	9.25456	1.31495e-08	3.92842e-07	2.53523	0.0198365	0.147525	-0.190573	0.850811	0.911577	6.10531	6.1527e-06	7.54185e-05
LONRF3	5.63128	1.7363e-05	0.001178	6.66326	1.88084e-06	8.04022e-05	7.6273	2.67498e-07	3.78092e-06	3.61185	0.00177435	0.0396481	5.35237	3.23525e-05	0.000880946	4.89255	9.17786e-05	0.000658351
SERPINB7	5.61366	1.80546e-05	0.00120166	7.18918	6.39038e-07	3.65224e-05	7.77933	1.98933e-07	3.02747e-06	1.22783	0.233984	0.542149	1.3389	0.195854	0.34956	1.4617	0.1596	0.262543
KIAA1467	5.59156	1.89623e-05	0.00125414	2.93539	0.00827216	0.0383216	6.44576	2.97111e-06	2.62336e-05	2.32749	0.0307274	0.186943	-1.83027	0.0823895	0.192706	3.60702	0.00179427	0.00737916
POLE3	5.55834	2.04154e-05	0.00132524	0.136196	0.893049	0.936325	-0.431461	0.67082	0.755121	7.93867	1.46332e-07	0.000170981	0.930576	0.363342	0.532713	0.524817	0.605569	0.71105
FGF2	5.4435	2.63757e-05	0.001651	6.34364	3.69038e-06	0.000131108	3.93872	0.000832157	0.00301861	4.13572	0.000526692	0.0199953	3.43835	0.00264594	0.0170599	2.43227	0.0246812	0.061243
TNIP1	5.43125	2.71084e-05	0.00168682	9.65261	6.62022e-09	1.31897e-06	12.1467	1.33843e-10	1.37989e-08	5.73384	1.38409e-05	0.00249722	7.23616	5.8135e-07	7.17598e-05	5.7156	1.44092e-05	0.00014556
ZSWIM6	5.425	2.74903e-05	0.00170052	3.91736	0.000874442	0.0073695	3.76071	0.00125746	0.00432141	4.52641	0.000213006	0.0121079	2.13273	0.04573	0.128239	2.72216	0.0132439	0.0371295
C3	5.41989	2.78069e-05	0.00170438	8.60055	4.23595e-08	5.07455e-06	9.31075	1.19215e-08	3.68724e-07	3.42861	0.00270579	0.0499852	4.20752	0.000445836	0.00487361	4.0521	0.000639551	0.00317541
ARHGEF10L	5.41877	2.78769e-05	0.00170438	9.34164	1.1298e-08	1.80264e-06	5.17533	4.82253e-05	0.0002651	1.88915	0.0736894	0.302702	-0.351224	0.72915	0.828229	-4.59098	0.000183507	0.00116092
HBEGF	5.4115	2.83339e-05	0.00172231	6.80907	1.38918e-06	6.55096e-05	4.98865	7.36946e-05	0.000380822	4.53134	0.00021059	0.0121014	3.99697	0.000726896	0.00683774	3.34733	0.00325971	0.0120109
MMP1	5.40419	2.88021e-05	0.00174071	4.2756	0.000380693	0.00405199	17.2413	2.40266e-13	2.52664e-10	3.19707	0.00459092	0.0663161	1.63112	0.118756	0.247147	14.5224	5.56982e-12	5.32475e-09
NKD1	5.39596	2.93379e-05	0.00175294	3.9592	0.000793508	0.00689061	9.2175	1.40308e-08	4.10996e-07	0.987997	0.335139	0.638566	0.831182	0.415836	0.581708	1.85519	0.0786022	0.151278
LPIN1	5.3752	3.07362e-05	0.00181585	4.55934	0.000197406	0.00248019	6.27695	4.25477e-06	3.53701e-05	2.50117	0.0213306	0.152283	-0.866068	0.396883	0.563926	3.97849	0.000758769	0.00364348
NKAIN1	5.32564	3.4356e-05	0.00194562	7.46638	3.67219e-07	2.5574e-05	7.89971	1.57695e-07	2.51029e-06	2.92878	0.00839496	0.0911998	3.49078	0.00234553	0.0156508	4.38081	0.000298312	0.00171143
RNASET2	5.32524	3.43871e-05	0.00194562	7.27506	5.37655e-07	3.2682e-05	6.84596	1.28724e-06	1.31169e-05	-0.778583	0.445481	0.72441	0.585558	0.564823	0.707021	-0.741457	0.467168	0.590828
P2RX5	5.32522	3.43886e-05	0.00194562	9.21747	1.40313e-08	2.02128e-06	8.15641	9.67101e-08	1.71791e-06	0.999392	0.329728	0.633434	4.24321	0.000410395	0.00459809	4.14839	0.000511416	0.00264407
MEN1	5.31899	3.48733e-05	0.00194562	0.618931	0.543056	0.69356	1.43084	0.168155	0.25864	1.63076	0.118833	0.386656	-0.164219	0.871233	0.923102	1.25033	0.225833	0.344033
SLC39A14	5.31779	3.49679e-05	0.00194562	4.28787	0.00037001	0.00396639	6.19321	5.09127e-06	4.10062e-05	7.37202	4.42921e-07	0.000332697	4.73377	0.000132085	0.00217711	6.46787	2.83535e-06	4.11831e-05
FKBP4	5.31055	3.55423e-05	0.00196717	12.4109	9.18078e-11	1.37922e-07	5.46378	2.52064e-05	0.00015199	1.56958	0.132443	0.406768	5.45851	2.55053e-05	0.000766906	3.39332	0.0029339	0.0109981
FGGY	5.30704	3.58242e-05	0.00197239	4.40674	0.000280921	0.00322156	3.3264	0.00341951	0.010084	1.08843	0.289547	0.596916	1.19923	0.244668	0.406917	-0.719612	0.480218	0.602917
ITPK1	5.28677	3.74969e-05	0.00203256	7.35507	4.58147e-07	2.90628e-05	-2.81806	0.0107299	0.0263326	1.8663	0.0769645	0.310562	5.58362	1.92999e-05	0.000630305	-2.42711	0.0249509	0.0617663
PTGIR	5.24038	4.16312e-05	0.00221108	1.05433	0.304498	0.47961	3.02213	0.00681382	0.0181679	4.32552	0.000339084	0.0157247	3.32864	0.00340207	0.0204435	0.516483	0.611269	0.715745
FADS3	5.22663	4.29441e-05	0.00224677	5.75212	1.32945e-05	0.000337692	2.57791	0.0181029	0.0408433	3.24984	0.00407198	0.0623376	3.56572	0.00197367	0.0138923	-2.24265	0.0365978	0.0835567
EPS15L1	5.19594	4.60287e-05	0.00236951	5.36809	3.1231e-05	0.000602614	4.98843	7.37319e-05	0.000380828	1.47114	0.157053	0.443612	1.26333	0.221225	0.379422	2.22319	0.0380816	0.0861249
MLKL	5.17629	4.81205e-05	0.00240969	5.47049	2.48316e-05	0.000506063	8.87105	2.59415e-08	6.54197e-07	3.47045	0.00245779	0.0474989	2.36043	0.0286925	0.0939093	6.56632	2.30418e-06	3.57913e-05
STC1	5.16184	4.97203e-05	0.00244326	-0.255495	0.80099	0.87815	14.4392	6.17937e-12	2.16608e-09	8.63029	4.01179e-08	7.20733e-05	2.80878	0.0109518	0.0473751	15.7568	1.26175e-12	2.21142e-09
ST6GALNAC4	5.14023	5.22158e-05	0.00253042	8.14749	9.83534e-08	9.66621e-06	2.66511	0.0149955	0.0349263	4.21681	0.000436318	0.0182076	7.69233	2.35579e-07	4.34623e-05	4.44534	0.000256912	0.00151017
SNX5	5.09051	5.84502e-05	0.00280668	9.49885	8.61043e-09	1.50823e-06	-1.02416	0.318177	0.429115	2.98121	0.00746779	0.0858427	4.90256	8.97016e-05	0.00168268	-3.43157	0.00268745	0.0102284
SQRDL	5.06381	6.21066e-05	0.00295526	5.51098	2.26862e-05	0.000475236	8.17298	9.37332e-08	1.67921e-06	4.68571	0.000147523	0.0101395	6.10647	6.13729e-06	0.000303865	6.6895	1.78065e-06	2.9865e-05
FOXO3	5.05717	6.30505e-05	0.00298227	3.38011	0.0030241	0.0184432	-1.44893	0.163094	0.252406	3.52676	0.00215912	0.0444231	-1.63379	0.11819	0.246286	-2.77038	0.0119167	0.0341683
CDV3	5.05371	6.35487e-05	0.00298227	5.69406	1.51109e-05	0.000364143	1.98635	0.0610913	0.11255	3.27704	0.00382734	0.0599826	3.33379	0.00336221	0.0202619	0.866282	0.396768	0.524304
SLC46A3	5.05314	6.36312e-05	0.00298227	11.1632	5.77021e-10	3.19366e-07	13.9279	1.18324e-11	3.03486e-09	-0.624568	0.539425	0.78786	4.00496	0.000713525	0.00675985	2.8387	0.0102521	0.030284
LCE3D	5.0381	6.5846e-05	0.00301848	5.00524	7.09604e-05	0.00111179	5.61413	1.8036e-05	0.000115299	1.46686	0.158204	0.445402	1.31518	0.203559	0.358625	1.5666	0.133138	0.228435
ANGEL2	5.03695	6.60185e-05	0.00301848	-0.488093	0.630875	0.7649	-1.40606	0.17529	0.2675	3.81192	0.00111675	0.0317399	-2.74868	0.0124974	0.0521777	-2.43615	0.0244802	0.0608447
PLA2G12A	5.03266	6.66656e-05	0.00302249	-1.82601	0.0830523	0.19854	-0.936742	0.360239	0.472588	7.1531	6.8734e-07	0.000380425	-1.69031	0.106737	0.230482	-1.35393	0.191095	0.302097
EEF1A2	5.03256	6.66811e-05	0.00302249	5.69239	1.51668e-05	0.000364143	3.89316	0.000924956	0.00330957	4.02799	0.000676378	0.0233973	2.70791	0.0136622	0.0556238	2.00779	0.0585844	0.119905
STX3	5.01277	6.97542e-05	0.00308249	2.74677	0.0125498	0.0517748	7.93117	1.48453e-07	2.40916e-06	4.43717	0.000261814	0.0136977	2.83971	0.0102293	0.0451213	4.92943	8.43589e-05	0.0006152
DKK2	5.01252	6.97946e-05	0.00308249	-1.64101	0.116671	0.250085	9.79243	5.22552e-09	1.96256e-07	2.81881	0.0107123	0.104628	-0.385403	0.704071	0.810155	5.14094	5.2132e-05	0.000413751
SP100	4.99789	7.21597e-05	0.00315377	5.77762	1.2569e-05	0.000322379	3.35949	0.00317025	0.0094336	2.75782	0.0122497	0.113097	3.30239	0.00361227	0.0213049	0.823275	0.420211	0.54656
PPAPDC1B	4.95927	7.88028e-05	0.00336866	4.06724	0.000617463	0.00574115	-1.37045	0.185969	0.280985	3.79456	0.0011626	0.0324294	1.45337	0.161873	0.306051	-2.9931	0.00727186	0.0228886
DGAT2	4.91291	8.76044e-05	0.00368499	5.69934	1.49358e-05	0.000362877	6.4297	3.07384e-06	2.69821e-05	2.99097	0.00730656	0.085108	5.06342	6.21617e-05	0.00133144	4.6541	0.000158657	0.00103164
AK4	4.90182	8.98523e-05	0.00374955	6.19396	5.0831e-06	0.000164981	7.18741	6.41329e-07	7.49357e-06	-0.163776	0.871576	0.953647	-0.0791138	0.937741	0.963204	-0.127623	0.899742	0.933842
DUSP4	4.88999	9.23166e-05	0.00382205	9.24524	1.33655e-08	1.98749e-06	17.9904	1.09062e-13	1.3387e-10	1.55499	0.135874	0.412724	4.55884	0.000197633	0.00282763	11.363	4.25541e-10	1.01704e-07
CYP26B1	4.87699	9.5105e-05	0.00389069	7.86116	1.69838e-07	1.40105e-05	10.8122	9.95038e-10	5.87855e-08	2.10019	0.0488064	0.241176	4.78097	0.000118513	0.00201339	5.53862	2.13311e-05	0.000199245
TMEM154	4.85789	9.9354e-05	0.00401849	4.70932	0.000139722	0.00191567	6.1022	6.19421e-06	4.85745e-05	1.81898	0.0841567	0.325242	1.02165	0.319333	0.489734	3.96174	0.000788842	0.00376041
RWDD4	4.85001	0.000101163	0.00406043	1.72279	0.100595	0.226994	1.2753	0.217044	0.317604	0.745212	0.464946	0.737023	0.362835	0.720594	0.821614	-2.10482	0.0483569	0.103526
MT1X	4.84128	0.000103207	0.00411609	3.13273	0.0053112	0.0275951	7.2334	5.84575e-07	6.94038e-06	5.47951	2.43365e-05	0.00328106	7.08054	7.96256e-07	8.12955e-05	6.74288	1.59347e-06	2.76061e-05
ADCK3	4.83919	0.000103701	0.00411609	2.55759	0.0189096	0.0695535	3.20059	0.00455437	0.0129128	1.70777	0.103396	0.361956	-0.307747	0.761506	0.85119	-1.07487	0.295428	0.420793
ZNF710	4.8391	0.000103724	0.00411609	5.32926	3.40774e-05	0.000645689	5.53384	2.15594e-05	0.0001336	3.52516	0.00216708	0.0444231	3.78419	0.0011909	0.00984551	4.59111	0.00018345	0.00116092
RP1	4.82343	0.000107515	0.00424286	4.63959	0.000164052	0.00216458	7.79257	1.93897e-07	2.96321e-06	2.47507	0.0225463	0.156293	2.89752	0.0089994	0.0409687	5.75747	1.31387e-05	0.000135591
RFFL	4.81132	0.000110544	0.00432149	1.97485	0.0624739	0.16294	0.262278	0.795831	0.85416	4.01236	0.000701383	0.0236717	0.773576	0.448369	0.611231	1.97468	0.0624949	0.125779
CCNE1	4.80591	0.000111923	0.0043592	4.55946	0.000197351	0.00248019	5.64656	1.6785e-05	0.000108723	2.77755	0.0117307	0.110241	1.84797	0.079683	0.188599	3.21441	0.00441359	0.0153129
TFPI2	4.80209	0.000112908	0.00436522	8.98031	2.13364e-08	2.87658e-06	8.91848	2.38272e-08	6.20214e-07	5.5902	1.90199e-05	0.00289874	9.92158	4.20822e-09	3.06528e-06	12.4207	9.05333e-11	3.21816e-08
FAM207A	4.76952	0.000121669	0.00466962	6.07977	6.502e-06	0.000198188	5.0967	5.7634e-05	0.000309856	0.95001	0.353622	0.65327	-1.42313	0.17035	0.317062	1.58167	0.129654	0.223956
FERMT1	4.76309	0.00012348	0.0046878	4.18109	0.000474037	0.00475212	8.4292	5.80699e-08	1.16539e-06	1.64625	0.11558	0.382332	-0.843739	0.408948	0.575087	5.43627	2.68055e-05	0.000237478
TTLL12	4.7512	0.0001269	0.00476059	5.21908	4.36829e-05	0.000777275	-0.784932	0.441835	0.552807	2.61019	0.0168876	0.13505	0.929402	0.363934	0.533377	-0.60327	0.553215	0.668614
RNF138	4.75014	0.000127209	0.00476059	0.00702293	0.994467	0.996457	-3.73201	0.00134391	0.00457808	3.67345	0.00153893	0.0368641	-2.36237	0.0285768	0.0937056	-3.04266	0.00650686	0.020919
LYPLAL1	4.73861	0.000130623	0.00485384	1.27306	0.217822	0.385171	3.28734	0.00373848	0.0108872	1.86336	0.0773957	0.311121	-0.14065	0.889575	0.934356	0.191779	0.849879	0.898461
PARVB	4.7291	0.00013351	0.00492629	3.93104	0.000847118	0.00723075	3.98204	0.000752538	0.00278161	1.43854	0.165985	0.455741	-0.406021	0.689105	0.798879	2.55668	0.0189464	0.0493292
LOC729737	4.72528	0.000134688	0.00493511	4.99206	7.31251e-05	0.00113675	6.51045	2.59166e-06	2.35557e-05	3.35958	0.00316966	0.0546428	3.89522	0.000920539	0.00818292	5.08305	5.94485e-05	0.000461033
FGF5	4.69155	0.000145552	0.00526968	-1.74361	0.0968198	0.221339	-6.39569	3.30373e-06	2.86414e-05	0.632663	0.534232	0.783649	-5.38353	3.01671e-05	0.000845966	-6.5978	2.1569e-06	3.41265e-05
PCDHGC5	4.68558	0.000147566	0.0053144	1.53433	0.140859	0.284204	2.15401	0.0438152	0.0854209	0.530251	0.601867	0.827892	0.730642	0.473602	0.634042	2.12256	0.0466718	0.100636
ZNF335	4.66007	0.000156491	0.0054673	4.19742	0.000456404	0.00461184	4.48578	0.000233971	0.00102093	-0.0094723	0.992538	0.998219	-2.11296	0.0475769	0.131421	2.40997	0.0258669	0.0635998
SETD7	4.65542	0.000158177	0.0054938	6.03795	7.11823e-06	0.000209679	2.96457	0.00775084	0.0202052	4.45141	0.000253329	0.0134546	5.17106	4.86942e-05	0.00114046	2.04874	0.0540526	0.112513
SGMS2	4.6551	0.000158294	0.0054938	5.84461	1.08498e-05	0.00028524	-5.85263	1.06609e-05	7.56396e-05	1.18433	0.250382	0.557252	3.22533	0.00430546	0.0242248	-8.5238	4.87655e-08	2.21999e-06
ADORA2B	4.6486	0.000160682	0.0055401	7.57713	2.95162e-07	2.1555e-05	10.2515	2.44166e-09	1.11637e-07	2.37239	0.0279853	0.177072	0.850118	0.405477	0.572267	1.13182	0.271306	0.395818
GRPEL1	4.62811	0.00016845	0.00573274	5.68393	1.54529e-05	0.000369325	8.46254	5.45961e-08	1.11051e-06	4.0064	0.000711155	0.0237298	3.7064	0.00142596	0.0111077	7.27856	5.33892e-07	1.18198e-05
TREM1	4.6239	0.000170091	0.00576991	6.13283	5.79797e-06	0.000180924	7.45311	3.77003e-07	4.94932e-06	1.79676	0.0877301	0.332099	3.78495	0.00118879	0.00983694	3.57653	0.00192507	0.00781927
DNER	4.61294	0.000174445	0.0058609	8.84904	2.69883e-08	3.47533e-06	9.27849	1.26112e-08	3.79997e-07	0.724274	0.477415	0.746432	4.01881	0.00069095	0.00664171	4.31967	0.000343714	0.00192671
C7orf50	4.59627	0.000181281	0.00600666	0.198849	0.844419	0.907967	-0.923821	0.366762	0.479233	-0.189593	0.851569	0.946277	-5.17222	4.85655e-05	0.00113999	-3.44043	0.00263334	0.0100699
ADIPOR1	4.58852	0.000184549	0.00606474	2.72674	0.0131118	0.0533931	5.21991	4.36011e-05	0.000243241	7.2451	5.70988e-07	0.000356974	3.38344	0.00300112	0.0186634	4.01377	0.00069909	0.00340669
CHCHD4	4.58369	0.000186618	0.00608215	4.32127	0.00034244	0.00375627	3.54156	0.0020867	0.00663957	3.87665	0.000961069	0.0286933	1.62496	0.120069	0.248944	3.17666	0.00480842	0.0163801
KIAA0494	4.58097	0.000187794	0.00609518	1.59133	0.127462	0.265686	-0.419823	0.67916	0.762068	5.73472	1.3814e-05	0.00249722	1.48017	0.154649	0.296769	0.28665	0.777374	0.848103
UXS1	4.57333	0.000191133	0.00616552	4.1798	0.000475455	0.0047618	5.29385	3.69038e-05	0.000210913	4.91361	8.74644e-05	0.00733327	6.02701	7.28917e-06	0.000335927	5.66545	1.60977e-05	0.000158209
USP53	4.56958	0.000192796	0.00620012	4.66177	0.00015588	0.00208819	8.35867	6.61946e-08	1.29604e-06	5.62635	1.75539e-05	0.00287159	3.77479	0.00121712	0.00999161	7.19744	6.28477e-07	1.34604e-05
RAPGEF4	4.55111	0.000201193	0.00638465	5.51929	2.22697e-05	0.000471203	3.41947	0.00276316	0.00839809	-0.657749	0.518315	0.773574	2.44384	0.0240864	0.0833474	0.25871	0.798544	0.863881
OTUD4	4.52844	0.000212005	0.006596	1.85805	0.0781788	0.190838	1.99654	0.059888	0.110663	3.93005	0.000849064	0.0264948	0.889811	0.38431	0.552783	0.901052	0.378449	0.506555
PNP	4.52248	0.000214944	0.00660921	7.25174	5.63425e-07	3.3474e-05	7.92726	1.4957e-07	2.42354e-06	2.92759	0.00841722	0.0913473	4.27393	0.000382166	0.0043874	7.11092	7.48636e-07	1.52571e-05
PLAGL1	4.49887	0.000226998	0.00691916	0.233886	0.817488	0.889376	-2.02007	0.0571908	0.106578	4.03739	0.000661779	0.0231976	-2.73456	0.0128897	0.0534284	-3.50238	0.00228376	0.00892787
GGCT	4.48541	0.000234177	0.00711113	5.27338	3.86451e-05	0.000710524	3.51905	0.00219778	0.00694468	3.05093	0.0063869	0.0791444	4.3138	0.00034842	0.00411562	3.84604	0.00103181	0.00468301
TM4SF19	4.48453	0.000234648	0.00711113	5.69294	1.51484e-05	0.000364143	5.91386	9.32459e-06	6.77683e-05	2.49249	0.0217282	0.153172	3.10485	0.00565652	0.0295352	3.25353	0.0040379	0.0142924
XDH	4.48135	0.000236383	0.0071431	1.85948	0.0779661	0.19054	4.06235	0.000624507	0.00236575	1.23147	0.232653	0.541158	-0.329556	0.745215	0.840035	2.32622	0.0308088	0.0730189
DICER1	4.46354	0.00024632	0.00738206	6.60869	2.10822e-06	8.76285e-05	0.929279	0.363997	0.476449	1.38674	0.181021	0.476918	2.93774	0.00822896	0.0384487	-0.591504	0.560912	0.675355
LYPLA1	4.46231	0.000247026	0.00738206	2.96452	0.00775165	0.0367739	10.0733	3.27102e-09	1.37647e-07	1.8833	0.0745158	0.304729	0.167327	0.868819	0.921576	5.55933	2.03702e-05	0.000192985
SMAD1	4.46091	0.000247825	0.00738206	2.46808	0.022883	0.0799443	8.33204	6.95613e-08	1.33731e-06	2.9543	0.00793062	0.0885334	-0.285028	0.778598	0.863322	3.50489	0.00227062	0.00889685
BHLHE41	4.45973	0.000248502	0.00738206	3.7992	0.00115017	0.00890663	6.63722	1.98602e-06	1.86807e-05	3.75156	0.00128442	0.0340161	2.57811	0.0180951	0.0678389	3.69255	0.0014724	0.00627889
KIAA1430	4.40342	0.000283089	0.00806766	2.71432	0.0134723	0.0543649	-4.56466	0.000194995	0.000877069	0.500732	0.62211	0.838865	-0.554418	0.585535	0.722625	-4.97393	7.62107e-05	0.000567587
CTNNBIP1	4.40176	0.000284184	0.00807697	-0.0174612	0.986244	0.991223	6.06204	6.75624e-06	5.22417e-05	0.16792	0.868358	0.952906	-2.61138	0.0168445	0.064523	0.696107	0.494497	0.616275
LOC646329	4.37252	0.000304095	0.00846193	-1.00916	0.325137	0.500856	-2.18581	0.0410883	0.0808693	2.01597	0.0576525	0.26257	-0.155084	0.878333	0.927644	0.636182	0.531983	0.650428
LOC100132987	4.37044	0.000305562	0.00846193	6.62652	2.03097e-06	8.48468e-05	2.68847	0.0142533	0.0334645	1.21332	0.239362	0.546608	1.14358	0.266509	0.431836	-2.68886	0.0142411	0.0392553
MAN1A1	4.36486	0.000309539	0.00846193	4.28065	0.000376259	0.00401699	5.54479	2.10401e-05	0.000131154	0.0348132	0.972579	0.993843	-1.23564	0.231131	0.392155	-1.48267	0.153991	0.255744
TRAP1	4.36151	0.000311948	0.00846193	3.62701	0.00171329	0.0120295	4.81958	0.000108468	0.000531617	2.01408	0.0578671	0.262978	1.44527	0.164108	0.309442	3.44555	0.00260257	0.00996427
CTSS	4.35546	0.000316356	0.00848886	6.76472	1.52285e-06	6.87308e-05	13.7449	1.50008e-11	3.75592e-09	2.71649	0.0134088	0.119802	1.57584	0.130993	0.263944	6.41932	3.1422e-06	4.50261e-05
GNG12	4.35329	0.000317949	0.00848886	0.89528	0.381451	0.554588	-1.15519	0.261837	0.369793	6.54608	2.40435e-06	0.000842804	-0.572618	0.573384	0.713522	-2.16371	0.042966	0.0946596
RAC2	4.34985	0.000320493	0.00850926	9.55699	7.79327e-09	1.43779e-06	14.1581	8.81037e-12	2.64714e-09	3.29068	0.00371008	0.0592185	7.61563	2.73682e-07	4.7181e-05	8.74648	3.24761e-08	1.6991e-06
NCS1	4.3401	0.000327815	0.00866156	7.83466	1.78743e-07	1.43485e-05	4.03613	0.000663709	0.00249003	1.98245	0.0615573	0.27199	3.98583	0.000745945	0.00697896	2.9579	0.00786717	0.0244189
AHNAK2	4.33631	0.000330707	0.00871607	5.13158	5.32497e-05	0.000904642	1.9959	0.0599625	0.110781	0.397449	0.695312	0.874522	0.273333	0.787444	0.869419	-1.01273	0.323474	0.450015
MT1E	4.32793	0.00033719	0.00886473	2.64856	0.0155433	0.060027	-0.487352	0.63139	0.722334	6.58539	2.21375e-06	0.000802752	7.4092	4.11329e-07	5.92539e-05	1.7941	0.0881675	0.165625
LOC100126784	4.32619	0.000338553	0.00887836	1.85439	0.0787212	0.191805	-0.162191	0.872808	0.910732	1.73457	0.0984433	0.353105	0.0166051	0.986919	0.992108	-2.42261	0.0251882	0.0622688
TUBB6	4.32254	0.000341436	0.00888671	3.60053	0.00182136	0.0126425	-4.88992	9.23326e-05	0.000461487	3.66825	0.00155755	0.0370569	0.643302	0.527449	0.678241	-5.37725	3.05954e-05	0.000265902
KCNJ15	4.3207	0.000342894	0.00888671	6.63731	1.98564e-06	8.35238e-05	10.5153	1.59371e-09	8.13568e-08	3.49981	0.00229729	0.0456678	5.63985	1.70365e-05	0.000587396	8.38616	6.28958e-08	2.61428e-06
IL6	4.31377	0.000348445	0.00898099	9.81127	5.06244e-09	1.13269e-06	9.94462	4.04965e-09	1.60702e-07	4.67061	0.00015274	0.0102986	6.4249	3.10527e-06	0.000200338	6.13611	5.75709e-06	7.16468e-05
CACUL1	4.3111	0.000350606	0.0090146	1.77159	0.0919378	0.213332	3.13462	0.00528854	0.0146353	4.93979	8.23857e-05	0.00704364	0.64173	0.528448	0.67911	1.77189	0.0918872	0.170994
RALGDS	4.29813	0.000361311	0.00922221	2.31785	0.0313477	0.100382	8.95582	2.22887e-08	5.97929e-07	3.83974	0.001047	0.030584	0.0798756	0.937142	0.962683	5.55717	2.04683e-05	0.000193566
SDC4	4.29502	0.000363928	0.00924935	1.59407	0.126844	0.26472	-3.30543	0.00358727	0.0104992	0.518633	0.609796	0.832483	-1.62948	0.119105	0.247581	-4.55694	0.000198504	0.0012396
TTC9	4.29478	0.000364134	0.00924935	2.93233	0.00832893	0.0383985	5.80111	1.19363e-05	8.26895e-05	0.86767	0.396026	0.686849	0.820983	0.421484	0.586908	1.57007	0.132328	0.227379
DPP4	4.29192	0.000366552	0.00928835	7.93177	1.48283e-07	1.28871e-05	14.2236	8.10727e-12	2.50753e-09	4.46496	0.000245514	0.0131726	7.13946	7.06583e-07	7.60684e-05	8.58522	4.35652e-08	2.0544e-06
IPO5	4.28733	0.000370475	0.00932036	3.80858	0.00112543	0.0087862	-0.999005	0.329911	0.441112	-0.260828	0.796933	0.924473	-2.59401	0.0174867	0.066219	-4.6477	0.000161015	0.00104392
HIPK2	4.28068	0.000376232	0.00944261	2.9082	0.00878828	0.0398282	0.272907	0.787766	0.84731	3.63016	0.00170088	0.0392247	1.38767	0.180743	0.33067	-0.0380471	0.970033	0.980718
RPL14	4.2785	0.000378139	0.00946787	3.5654	0.00197511	0.0135122	5.86538	1.03673e-05	7.38634e-05	1.63173	0.118626	0.38651	1.86287	0.0774674	0.185192	3.99747	0.000726058	0.00351206
ATG7	4.27484	0.000381364	0.00950469	4.60437	0.000177926	0.00231568	4.33617	0.000330814	0.00137341	3.13611	0.00527079	0.0709701	3.07454	0.00605647	0.0307383	3.0603	0.00625382	0.0202666
RSL1D1	4.26918	0.000386405	0.00958356	3.98864	0.000741097	0.00655456	5.08255	5.95165e-05	0.000318674	3.45706	0.00253463	0.0480256	1.25495	0.224188	0.383344	3.83201	0.00106593	0.00481294
WWC1	4.26594	0.000389316	0.00963306	7.71427	2.25726e-07	1.70772e-05	4.88207	9.40055e-05	0.000468957	-2.2606	0.0352755	0.203599	-1.2802	0.215351	0.372964	-3.18932	0.00467233	0.0160062
STYX	4.26195	0.000392937	0.00966245	1.59975	0.125575	0.263005	1.69339	0.106141	0.177595	4.30158	0.000358434	0.0161332	1.07571	0.295062	0.464155	0.738337	0.469019	0.592528
ESM1	4.26059	0.000394179	0.00966245	7.3209	4.905e-07	3.03418e-05	8.17117	9.40546e-08	1.68211e-06	-3.52346	0.00217557	0.0444239	-3.75695	0.00126846	0.0102846	-0.189361	0.851748	0.899476
TRIM55	4.24224	0.000411324	0.0099474	-2.21204	0.038957	0.11715	4.26021	0.000394529	0.00159266	3.53991	0.00209467	0.0437054	-2.11604	0.047285	0.131007	0.911605	0.373002	0.50134
RPL37	4.24207	0.00041148	0.0099474	3.06253	0.00622243	0.0311003	9.0054	2.04041e-08	5.55657e-07	2.69005	0.0142042	0.123754	0.0472832	0.962764	0.97863	7.57119	2.98628e-07	8.04363e-06
TNFRSF10D	4.23928	0.000414159	0.0099892	3.8908	0.000930039	0.00768352	8.44955	5.59229e-08	1.13311e-06	4.32507	0.000339435	0.0157247	4.85183	0.000100742	0.0018136	7.46142	3.70844e-07	9.22421e-06
ENTPD5	4.23522	0.00041808	0.0100607	2.93186	0.00833762	0.0384218	1.55117	0.136785	0.219407	4.08449	0.00059322	0.0216767	1.39557	0.178384	0.327951	0.041715	0.967146	0.978969
CSRP2BP	4.21976	0.000433344	0.0103712	2.88853	0.00918089	0.0411185	-0.217077	0.830381	0.879385	-0.509887	0.615798	0.83601	-2.02396	0.0567555	0.149024	-3.2886	0.00372777	0.0134174
TMEM33	4.21904	0.000434068	0.0103712	4.33095	0.000334842	0.00368712	8.90414	2.44466e-08	6.28074e-07	3.06697	0.00616065	0.077867	-0.642347	0.528056	0.678855	6.6312	2.01118e-06	3.22894e-05
PAQR3	4.21558	0.000437569	0.0104106	3.83737	0.00105275	0.00838692	4.77933	0.000118962	0.000574647	6.19723	5.04756e-06	0.00129464	2.92025	0.0085559	0.0395532	2.71883	0.0133405	0.0373009
S100A16	4.2121	0.000441121	0.0104714	-2.03295	0.0557611	0.15078	1.27154	0.21835	0.319089	1.57148	0.132	0.406401	-2.89421	0.00906582	0.0411464	3.11499	0.00552842	0.0182993
IL1B	4.20835	0.000444969	0.0105352	9.46238	9.16807e-09	1.54073e-06	8.62069	4.08279e-08	8.94726e-07	5.53165	2.1665e-05	0.0030016	8.44453	5.64453e-08	1.60427e-05	7.26234	5.51561e-07	1.20786e-05
SLC25A22	4.20013	0.000453548	0.010694	5.55734	2.04608e-05	0.000447136	0.237434	0.814773	0.868365	1.43525	0.166909	0.456731	2.33882	0.030013	0.0968005	2.07768	0.0510419	0.107653
STXBP1	4.19454	0.000459471	0.0108094	6.79876	1.41913e-06	6.63271e-05	9.1877	1.47837e-08	4.27104e-07	2.60904	0.0169297	0.135267	5.90139	9.58215e-06	0.000400917	6.7973	1.42342e-06	2.53707e-05
AKIRIN1	4.18712	0.000467446	0.010948	5.27944	3.81214e-05	0.000703306	9.52378	8.24962e-09	2.70259e-07	4.25645	0.000397982	0.0172941	4.15544	0.000503114	0.00528338	7.13495	7.13061e-07	1.479e-05
SGPP1	4.18551	0.000469196	0.0109646	-1.13471	0.270119	0.44384	-1.44604	0.163897	0.253449	2.91523	0.00865204	0.0925032	-5.71489	1.44317e-05	0.000528896	-4.23663	0.000416706	0.00223234
ARNT2	4.18088	0.000474265	0.0110585	4.77233	0.000120889	0.00171561	-6.30077	4.04365e-06	3.3937e-05	-2.0211	0.0570752	0.260844	-2.09669	0.0491475	0.134452	-10.7275	1.13716e-09	1.83523e-07
PTPN12	4.17984	0.000475414	0.0110607	6.9889	9.59756e-07	4.99643e-05	10.7144	1.16097e-09	6.49403e-08	3.5773	0.00192163	0.0414945	3.36381	0.00313906	0.0192332	7.95001	1.43189e-07	4.76511e-06
ATP11C	4.16854	0.000488043	0.0112303	3.91942	0.000870276	0.00736269	-4.71313	0.000138503	0.000653431	3.21007	0.00445737	0.0653221	0.522901	0.606878	0.738394	-5.70788	1.46566e-05	0.000147351
TMEM53	4.16471	0.000492402	0.0113059	3.97595	0.000763245	0.00669973	2.46065	0.0232455	0.0502363	0.537304	0.597078	0.824648	0.503299	0.620337	0.748705	-0.827237	0.418015	0.54431
CREBZF	4.14838	0.000511428	0.0116411	2.72664	0.0131147	0.0533931	1.39689	0.177991	0.271034	3.82211	0.00109068	0.0312524	-0.853937	0.403409	0.570578	1.02448	0.318032	0.444154
LCE2D	4.1425	0.000518464	0.0117601	5.39465	2.94243e-05	0.000574073	6.57426	2.26608e-06	2.09772e-05	1.60966	0.123387	0.394382	1.87192	0.0761478	0.183453	1.95959	0.0643522	0.128753
ANPEP	4.13327	0.000529698	0.0118887	2.00482	0.0589263	0.156759	3.14988	0.00510913	0.0142092	1.72767	0.0997	0.355821	1.44197	0.165027	0.310562	2.84304	0.0101542	0.0300709
CBX3	4.13192	0.000531353	0.0118887	-1.18049	0.25187	0.423973	-0.337938	0.738986	0.808487	5.23475	4.21636e-05	0.00481949	-1.87963	0.0750378	0.181694	0.215453	0.83163	0.887023
CSNK2A1	4.12502	0.000539938	0.0119892	3.30168	0.00361812	0.02078	7.30686	5.04468e-07	6.19877e-06	5.6095	1.82219e-05	0.00287159	1.62726	0.119577	0.248268	5.37295	3.08923e-05	0.000268039
GPD2	4.12094	0.00054508	0.0120422	0.871578	0.393941	0.56687	-11.8469	2.06905e-10	1.8405e-08	-1.06193	0.30112	0.608373	-2.22776	0.0377284	0.112523	-7.92234	1.50989e-07	4.99308e-06
AGPAT9	4.10642	0.000563761	0.0122744	3.34419	0.00328321	0.0194295	-1.08132	0.292621	0.40267	4.35538	0.000316414	0.0154763	5.26146	3.96976e-05	0.000998709	5.47275	2.47065e-05	0.000222824
NOLC1	4.09571	0.000577965	0.0124292	5.22681	4.29264e-05	0.000765109	4.08109	0.000597914	0.00227814	2.017	0.0575365	0.262269	1.44435	0.164365	0.309686	3.00823	0.00702948	0.0222523
CCNJ	4.06896	0.000614993	0.0130652	3.15188	0.00508604	0.026725	4.47175	0.000241691	0.00104894	4.26009	0.00039464	0.0172201	1.45074	0.162596	0.307175	4.05109	0.000641058	0.00318139
SNCA	4.05836	0.000630324	0.0133102	2.1161	0.047279	0.134494	10.527	1.56419e-09	8.02392e-08	0.79998	0.433268	0.71718	1.68494	0.107783	0.23167	5.7013	1.48714e-05	0.000148429
G0S2	4.05371	0.000637169	0.0134278	6.57734	2.25148e-06	9.24866e-05	9.76449	5.47744e-09	2.0232e-07	8.17646	9.31207e-08	0.000122407	10.8725	9.05349e-10	1.19008e-06	11.1637	5.76657e-10	1.23758e-07
MRPL46	4.04991	0.000642813	0.0135185	3.75921	0.00126186	0.00951751	3.72575	0.00136351	0.00462985	1.55763	0.135247	0.411652	-0.378511	0.709101	0.813682	0.642518	0.527947	0.646923
TAGLN3	4.02983	0.000673499	0.0139971	4.98361	7.45466e-05	0.00115284	7.57907	2.94037e-07	4.08466e-06	2.55034	0.0192057	0.144883	4.72456	0.000134912	0.00219958	7.64567	2.58052e-07	7.25582e-06
BTG2	4.02855	0.000675496	0.0140109	-0.230893	0.81978	0.890579	8.01876	1.25564e-07	2.11035e-06	6.04792	6.96614e-06	0.00166491	0.992905	0.332801	0.503415	4.4053	0.000281859	0.00163038
ELL2	4.0217	0.000686327	0.0141783	2.48762	0.0219538	0.0778114	-0.012147	0.990431	0.992791	2.61335	0.016773	0.134542	-1.61102	0.123088	0.253107	-0.46333	0.648208	0.747749
SYNC	4.01924	0.000690267	0.0141783	5.24209	4.14709e-05	0.000749326	-5.03227	6.67248e-05	0.000350664	1.85946	0.0779694	0.312353	0.00648731	0.994889	0.996862	-8.87961	2.55458e-08	1.49273e-06
TMEM19	4.01526	0.000696667	0.014281	-1.30351	0.207436	0.372379	-2.40544	0.0261143	0.0551624	5.54636	2.09666e-05	0.0030016	-1.51567	0.145491	0.284279	-2.1269	0.0462676	0.0999105
HSP90AA1	3.99802	0.000725119	0.01458	2.60989	0.0168986	0.0638998	-1.54849	0.137426	0.220205	3.90883	0.000891937	0.0271873	0.30126	0.766374	0.855087	-2.17934	0.04163	0.0923199
IKZF5	3.99472	0.000730703	0.0146415	-0.361944	0.721249	0.827436	1.831	0.082276	0.144443	4.55353	0.000200071	0.0118372	-1.21804	0.237601	0.39974	-1.10425	0.282795	0.407721
RGCC	3.99411	0.000731739	0.0146415	-2.84987	0.0100019	0.043807	3.5491	0.00205078	0.00653287	0.990821	0.333792	0.637747	-0.520522	0.608504	0.739259	3.03882	0.00656323	0.0210616
TNFAIP2	3.9921	0.000735155	0.0146415	5.71478	1.44353e-05	0.000356342	7.72257	2.22108e-07	3.27432e-06	3.13215	0.00531818	0.0712622	5.24166	4.15113e-05	0.00101284	4.00449	0.000714312	0.00346788
CDCP1	3.99134	0.000736463	0.0146415	5.61157	1.81384e-05	0.000415563	18.0389	1.03728e-13	1.3387e-10	3.63281	0.0016905	0.0391136	4.19772	0.000456087	0.00494455	12.2382	1.17376e-10	3.85726e-08
FAM162A	3.9913	0.000736531	0.0146415	-0.879036	0.389982	0.563156	8.63129	4.00445e-08	8.86845e-07	0.784788	0.441918	0.722699	-2.75356	0.0123646	0.0517622	2.23599	0.0370991	0.0844204
HDGF	3.98541	0.000746668	0.0147932	8.43794	5.71373e-08	6.13119e-06	8.34742	6.75953e-08	1.3115e-06	1.17371	0.254511	0.562073	1.66585	0.111573	0.237127	1.86164	0.0776478	0.149852
NFKBIZ	3.98189	0.000752802	0.0148313	8.42502	5.85213e-08	6.21626e-06	14.465	5.98335e-12	2.16608e-09	6.03626	7.1445e-06	0.00166959	6.95792	1.02258e-06	9.77589e-05	9.49542	8.66128e-09	7.28656e-07
CLGN	3.9817	0.00075313	0.0148313	-1.43642	0.16658	0.319227	2.14876	0.0442806	0.0862164	1.28237	0.214604	0.519275	-3.26779	0.00390882	0.0225976	2.30048	0.032495	0.0760725
ARHGDIB	3.97961	0.000756785	0.0148754	3.50195	0.00228605	0.0151196	4.42971	0.000266374	0.00113575	-2.50503	0.0211561	0.15169	-5.83655	1.10433e-05	0.000444946	-2.5593	0.0188405	0.049163
SLC25A37	3.97647	0.000762335	0.0149342	7.81671	1.8505e-07	1.46314e-05	11.1727	5.68692e-10	3.8583e-08	2.4689	0.0228432	0.156931	5.08563	5.91023e-05	0.00129187	6.1349	5.77211e-06	7.17488e-05
PANK3	3.95274	0.000805498	0.0154856	5.22888	4.27268e-05	0.000764141	2.97685	0.007541	0.0197316	2.71904	0.0133344	0.119442	1.01618	0.321866	0.492418	-0.314395	0.756528	0.833488
SLC35E4	3.9451	0.000819924	0.0156485	3.79799	0.00115341	0.008908	5.98691	7.95254e-06	5.95737e-05	1.29582	0.21002	0.514834	3.69445	0.00146597	0.0113531	4.00083	0.0007204	0.00348951
HSPD1	3.91869	0.000871749	0.0163995	3.62693	0.0017136	0.0120295	2.76023	0.012185	0.0293623	0.686195	0.500591	0.761605	-2.97301	0.00760606	0.0362416	0.545595	0.591472	0.700836
TTC19	3.91754	0.000874081	0.016414	5.25387	4.03835e-05	0.000733587	2.28355	0.0336499	0.0684322	2.41689	0.0254936	0.167347	2.87626	0.00943425	0.0423796	0.585795	0.564667	0.678204
LHFPL2	3.91626	0.000876681	0.0164169	2.2519	0.0359108	0.11037	3.82312	0.00108812	0.00380408	-0.234623	0.816924	0.932664	-0.346368	0.73274	0.831139	1.55659	0.135494	0.231534
PDZD8	3.91417	0.000880948	0.0164169	6.50923	2.59832e-06	9.93598e-05	6.08295	6.45737e-06	5.02633e-05	2.33104	0.0305018	0.186162	2.7723	0.0118666	0.0502978	4.26479	0.000390354	0.00212362
YES1	3.9077	0.000894278	0.0165716	0.641365	0.528681	0.682076	5.49102	2.37188e-05	0.000144763	3.13089	0.00533342	0.0712659	1.56555	0.133383	0.267478	4.04591	0.000648806	0.00320472
FICD	3.90731	0.00089508	0.0165716	3.80557	0.00113331	0.00883465	3.15815	0.0050144	0.013976	3.69158	0.00147571	0.0363237	3.93792	0.000833688	0.00754481	3.89404	0.000923081	0.0042876
BTBD1	3.90476	0.000900403	0.0166408	1.95148	0.0653705	0.168365	4.79583	0.00011454	0.000554813	5.72831	1.40106e-05	0.00249722	2.49246	0.0217296	0.0771206	3.35972	0.00316861	0.0117535
RHBDF2	3.90286	0.000904372	0.0166849	4.32977	0.000335756	0.00368946	7.17013	6.64092e-07	7.68272e-06	2.61653	0.0166584	0.134135	2.20591	0.0394456	0.116082	1.79967	0.0872554	0.164293
PDCD11	3.89788	0.000914879	0.0167824	3.81213	0.00111622	0.00874024	3.18584	0.00470939	0.0132843	0.646018	0.525725	0.778885	-0.517193	0.610782	0.740914	2.5586	0.0188687	0.0492187
HEATR2	3.89734	0.00091604	0.0167824	3.88386	0.000945141	0.00778317	1.96483	0.0637012	0.116562	0.146367	0.885119	0.958277	-1.48438	0.153541	0.295558	0.243011	0.81051	0.87106
FAM102A	3.88593	0.000940609	0.0171147	6.07038	6.63544e-06	0.000199938	4.73601	0.000131405	0.000626692	-1.09206	0.28799	0.596307	2.81225	0.0108683	0.0472	1.07066	0.297271	0.42256
PA2G4	3.88044	0.000952673	0.0172729	2.77555	0.0117823	0.0494423	1.96117	0.0641561	0.117258	0.619858	0.542458	0.789622	-1.26936	0.219109	0.377112	0.997164	0.330781	0.458179
MFSD2A	3.87113	0.000973476	0.0175292	4.46439	0.000245836	0.00291456	2.73175	0.012969	0.0309397	3.67821	0.00152207	0.0365436	3.12086	0.00545567	0.0288011	5.41842	2.78986e-05	0.000246125
PION	3.86189	0.000994558	0.0178173	4.81369	0.000109943	0.00159691	6.00616	7.62676e-06	5.74932e-05	3.6439	0.00164771	0.0384374	3.42193	0.00274761	0.0175474	5.68608	1.53798e-05	0.000152006
SVEP1	3.85616	0.00100786	0.0179639	2.4323	0.0246797	0.0846759	1.97502	0.0624536	0.114598	-0.133042	0.895511	0.962018	-0.203129	0.841119	0.904418	-1.25851	0.222925	0.340887
MYCBP	3.83972	0.00104704	0.0183206	1.10036	0.284443	0.458985	2.89777	0.00899437	0.0228245	2.8087	0.0109537	0.105818	-0.0823062	0.935234	0.961474	1.98874	0.0608066	0.123364
NOM1	3.83257	0.00106455	0.0185345	2.38523	0.0272439	0.0907209	-0.428945	0.672619	0.756418	4.18406	0.000470779	0.0190478	-0.209594	0.836138	0.901273	-1.53169	0.141508	0.239245
GEMIN5	3.83019	0.00107044	0.0186062	6.5401	2.43478e-06	9.51828e-05	0.781737	0.443668	0.554769	-0.42071	0.678523	0.86773	1.5754	0.131094	0.264097	0.849221	0.405965	0.532908
TRAF3IP1	3.82929	0.00107268	0.0186143	0.976168	0.340822	0.516215	3.35519	0.00320166	0.0095163	1.77475	0.0914007	0.340218	-1.03684	0.312377	0.482238	1.96363	0.0638506	0.127974
FAM216A	3.81087	0.00111947	0.0193129	2.54465	0.0194411	0.0710858	1.38234	0.182348	0.276546	2.85634	0.00985993	0.100177	1.38367	0.181944	0.331958	1.95651	0.0647381	0.129329
SLC2A4RG	3.80915	0.00112396	0.0193129	1.23325	0.232001	0.401269	-5.7504	1.3345e-05	9.02482e-05	3.05789	0.00628781	0.0786238	-0.831852	0.415467	0.581415	-5.20637	4.49561e-05	0.000366479
TNFRSF10B	3.80708	0.00112935	0.0193423	4.17714	0.0004784	0.00477764	12.2494	1.15514e-10	1.26798e-08	5.79225	1.2171e-05	0.00232709	2.6341	0.0160378	0.0621422	8.08443	1.10824e-07	3.83365e-06
ACSL1	3.8045	0.00113614	0.0194271	2.05217	0.0536876	0.146644	0.506931	0.617833	0.711624	1.22263	0.2359	0.543039	-0.245084	0.808927	0.881693	-0.704985	0.489075	0.611257
PTPRU	3.80211	0.00114245	0.0194716	1.60147	0.125193	0.262467	8.80322	2.93102e-08	7.20153e-07	4.11363	0.0005544	0.020674	5.3551	3.21553e-05	0.000880586	7.76132	2.06e-07	6.15424e-06
PTGES3	3.7947	0.00116223	0.0197448	1.78762	0.0892385	0.209051	1.10011	0.28455	0.394194	3.4618	0.00250718	0.047619	-0.313915	0.756887	0.848119	0.872186	0.393617	0.521477
GLTP	3.79356	0.00116531	0.0197594	1.02731	0.316729	0.491688	0.512573	0.613952	0.708396	0.615578	0.545223	0.790727	-1.49525	0.150704	0.291646	-2.88005	0.0093552	0.0281405
PPP1R3C	3.79299	0.00116685	0.0197594	0.732683	0.472384	0.636952	2.12834	0.0461349	0.0891173	0.828271	0.417443	0.704582	-4.41909	0.000273006	0.00354874	-2.86248	0.00972678	0.0290835
TMEM42	3.79141	0.00117113	0.0198001	1.57785	0.130529	0.270063	0.460426	0.650254	0.738089	-0.142295	0.888293	0.958813	1.29639	0.209828	0.366233	-2.63124	0.0161373	0.0434015
ITPKB	3.78781	0.00118095	0.0198596	0.476407	0.639028	0.770644	1.93081	0.0680326	0.123074	-1.25251	0.225057	0.532088	-2.73596	0.0128502	0.0533279	-2.02274	0.0568923	0.117011
PLEKHG5	3.78472	0.00118942	0.0199489	2.28459	0.0335776	0.105309	3.18702	0.00469675	0.0132629	1.44035	0.165479	0.455068	-0.621878	0.541156	0.68932	1.49059	0.151915	0.253336
PCCB	3.78352	0.00119274	0.0199727	-1.13672	0.269301	0.442842	1.13251	0.271021	0.379855	2.58464	0.0178429	0.138375	-1.85846	0.0781181	0.186195	-0.0205259	0.98383	0.98976
GSK3B	3.78185	0.00119736	0.0199864	4.09783	0.000575121	0.00544862	2.58701	0.0177524	0.0401731	3.15449	0.00505609	0.069503	4.72833	0.000133748	0.0021908	2.16193	0.0431208	0.0949054
NDRG1	3.77784	0.00120856	0.0201095	-1.3832	0.182087	0.340535	12.0264	1.59253e-10	1.56515e-08	2.37311	0.0279437	0.176915	0.0280331	0.977918	0.986956	9.16499	1.53858e-08	1.05009e-06
PYURF	3.77666	0.00121184	0.0201243	2.05289	0.0536113	0.146511	1.12622	0.273611	0.382721	2.0995	0.0488728	0.241176	1.44945	0.162952	0.30776	0.780115	0.444599	0.5692
CHMP4B	3.7714	0.00122671	0.020315	3.28393	0.00376766	0.021405	2.1848	0.0411725	0.0810199	1.67902	0.108947	0.372218	0.285267	0.778418	0.863213	-0.292656	0.772846	0.844653
EIF4EBP2	3.76845	0.00123513	0.0203903	5.46109	2.53585e-05	0.000513815	1.83005	0.0824224	0.144628	3.21792	0.00437856	0.0649067	5.99912	7.74432e-06	0.000350152	1.41922	0.171472	0.277885
LIPG	3.76717	0.00123878	0.0204185	3.3908	0.00295093	0.0181075	7.95888	1.40778e-07	2.29879e-06	0.861464	0.399352	0.689813	0.00616389	0.995144	0.996945	4.26841	0.000387095	0.00211135
CHRAC1	3.74957	0.00129035	0.020924	4.97038	7.68294e-05	0.0011812	-1.16476	0.258034	0.365256	-0.619656	0.542589	0.78963	-0.166912	0.869141	0.921685	-2.78823	0.0114585	0.0331403
DARS	3.7438	0.00130771	0.0210745	-0.406178	0.688992	0.804238	-0.704076	0.489629	0.598401	0.296796	0.76973	0.912671	-2.01011	0.0583195	0.15128	-2.44692	0.0239302	0.0597743
CPD	3.74344	0.00130879	0.0210745	2.69813	0.0139565	0.0555723	0.929903	0.363681	0.476155	3.02172	0.00681995	0.0814726	2.92319	0.00850003	0.0393772	0.150197	0.882137	0.921495
ENO1	3.73313	0.00134041	0.0214547	1.81462	0.0848464	0.201774	-1.51755	0.145018	0.229948	0.598366	0.556416	0.799069	-2.37791	0.0276643	0.0915123	-2.52743	0.0201696	0.0520372
KIAA1462	3.73061	0.00134824	0.0215473	2.80016	0.0111617	0.0475784	4.14102	0.000520246	0.00202476	4.56771	0.000193627	0.0116917	2.0451	0.0544426	0.145215	2.72953	0.0130322	0.036624
DUSP23	3.72896	0.00135341	0.021597	1.78358	0.0899125	0.210069	-0.0492767	0.961195	0.973977	1.15493	0.261943	0.569366	-0.480123	0.63643	0.760794	-2.14597	0.0445294	0.0971801
APPL1	3.72527	0.00136503	0.0217274	0.327255	0.746928	0.844046	-0.250745	0.804609	0.860672	1.39584	0.178303	0.473375	-0.794608	0.436314	0.601236	-1.62005	0.121126	0.212451
GALNT7	3.7217	0.00137637	0.0218639	0.907651	0.375037	0.54883	-1.44628	0.16383	0.253404	1.69576	0.105686	0.366771	-2.29102	0.0331358	0.103491	-1.74406	0.0967394	0.178382
IFT43	3.7198	0.00138244	0.0218941	1.28814	0.21263	0.378729	3.13351	0.00530188	0.014661	3.7681	0.00123614	0.0335898	-0.621472	0.541418	0.689375	0.810447	0.42737	0.553135
FSCN1	3.71675	0.00139223	0.0220161	-1.18296	0.250911	0.422917	-4.28076	0.000376164	0.00152908	5.03755	6.59286e-05	0.00592568	-2.49814	0.0214685	0.076357	-2.75849	0.0122316	0.0348395
HIGD1A	3.71163	0.00140881	0.0222114	-0.927633	0.364829	0.539902	-0.489708	0.629752	0.721232	5.9709	8.23437e-06	0.0017672	-0.568777	0.575938	0.715567	0.0771649	0.939271	0.95962
ARL8B	3.7058	0.00142797	0.0224462	5.33595	3.35689e-05	0.000639511	7.6573	2.52253e-07	3.61359e-06	3.46154	0.00250865	0.047619	2.86479	0.00967708	0.0432081	4.39053	0.000291667	0.0016788
VEGFA	3.70365	0.00143508	0.0225243	3.96552	0.000781961	0.00682982	8.35046	6.72136e-08	1.3065e-06	3.31092	0.00354258	0.0576791	3.31294	0.00352632	0.0209153	7.59931	2.82586e-07	7.69865e-06
WIPI2	3.69628	0.00145976	0.0228166	6.75052	1.56838e-06	7.01833e-05	6.35277	3.61936e-06	3.08438e-05	2.91446	0.00866687	0.0925287	4.52038	0.000215993	0.00300439	2.76771	0.0119866	0.0343091
PTRH2	3.69615	0.00146021	0.0228166	6.21667	4.84115e-06	0.000160598	11.4786	3.57481e-10	2.68519e-08	2.73406	0.0129037	0.116979	3.43655	0.00265687	0.0171094	8.36031	6.59928e-08	2.68985e-06
CXCL3	3.6864	0.00149352	0.0230317	8.54191	4.71679e-08	5.33352e-06	9.01141	2.01873e-08	5.54281e-07	3.9177	0.000873749	0.0267103	6.69716	1.75247e-06	0.000141498	6.97183	9.93865e-07	1.91069e-05
PODXL	3.68019	0.00151511	0.023316	7.27545	5.37242e-07	3.2682e-05	9.35726	1.09956e-08	3.45163e-07	-2.88087	0.00933816	0.0962851	-1.2688	0.219305	0.377263	1.4118	0.173616	0.280625
PGM1	3.67887	0.00151976	0.0233311	-2.64767	0.0155734	0.0600769	-1.84741	0.0797686	0.140581	0.97696	0.340439	0.642048	-3.43607	0.0026598	0.0171094	-2.66361	0.0150444	0.0410658
EPT1	3.67389	0.00153735	0.0235272	0.658267	0.517989	0.674824	3.48421	0.00238124	0.00742178	4.38134	0.000297942	0.0149022	-1.41071	0.173932	0.322052	3.93956	0.000830531	0.00391829
TANC2	3.67336	0.00153924	0.0235272	4.10751	0.00056234	0.00536621	-1.24608	0.227355	0.329177	0.73608	0.47036	0.740353	-3.15281	0.0050754	0.027294	-4.50953	0.000221476	0.00134549
RIN1	3.67125	0.00154678	0.0235398	4.34607	0.000323309	0.00361309	3.46827	0.00247015	0.00765804	1.85055	0.0792953	0.314482	2.46668	0.0229509	0.0803566	3.91012	0.000889259	0.00415435
NACC1	3.66914	0.00155433	0.0235864	2.13617	0.045415	0.13133	2.61575	0.0166862	0.0382292	4.33733	0.000329925	0.0155769	2.41788	0.0254404	0.0864956	4.0698	0.000613794	0.00308246
LARS	3.66764	0.00155975	0.0236185	2.1067	0.0481757	0.136334	1.58083	0.129845	0.21007	-0.00859996	0.993225	0.998219	-1.43342	0.167426	0.313506	-0.115573	0.909161	0.939644
SPAG9	3.66731	0.00156094	0.0236185	2.84311	0.0101525	0.0443177	-2.07881	0.0509273	0.0965828	0.631309	0.535098	0.784373	-1.18828	0.248856	0.411515	-4.24153	0.000411996	0.00221501
TRPS1	3.66176	0.00158107	0.0238203	0.774831	0.447644	0.614469	4.54137	0.000205767	0.000917684	2.59846	0.0173199	0.136842	-0.73712	0.469741	0.630479	3.86616	0.000984768	0.00450253
NOC2L	3.65952	0.00158931	0.0239102	6.55156	2.3768e-06	9.3964e-05	4.51592	0.00021823	0.000961421	1.74479	0.0966103	0.349641	0.553538	0.586126	0.723099	4.34017	0.000327762	0.00185608
GFPT2	3.65188	0.00161763	0.0241634	6.40728	3.22349e-06	0.000117702	8.61589	4.11872e-08	8.98598e-07	1.85166	0.0791303	0.314369	5.45456	2.57316e-05	0.000767467	6.66477	1.87493e-06	3.07594e-05
KAL1	3.64067	0.00166007	0.0246225	7.48385	3.54743e-07	2.50368e-05	7.12397	7.29086e-07	8.26193e-06	1.91291	0.0704136	0.293954	4.87815	9.48511e-05	0.001753	3.22134	0.00434464	0.0150986
GAN	3.6388	0.00166726	0.0246511	4.8226	0.00010772	0.00156896	7.25949	5.54723e-07	6.65921e-06	2.36086	0.028667	0.179096	0.156192	0.877472	0.92737	3.36958	0.00309789	0.01154
C1QTNF1	3.63834	0.00166904	0.0246511	4.25612	0.000398289	0.00418422	0.291987	0.77335	0.835815	2.60874	0.0169405	0.135267	3.5339	0.00212386	0.0146169	-1.49868	0.149818	0.250635
PLEKHN1	3.63729	0.00167309	0.0246763	3.99478	0.000730607	0.00648907	2.99624	0.00722084	0.0190503	1.31425	0.203866	0.50694	1.13213	0.271178	0.437245	0.976218	0.340798	0.468474
HN1L	3.63635	0.00167674	0.0246955	1.59363	0.126945	0.264872	-4.40209	0.000283963	0.00120071	2.03065	0.0560142	0.258425	-0.970069	0.343777	0.51338	-4.51005	0.000221207	0.00134541
RHBDF1	3.63384	0.00168648	0.0248043	4.16607	0.00049085	0.00482409	12.0554	1.52701e-10	1.54404e-08	1.44436	0.164361	0.454367	3.61029	0.00178075	0.0130203	7.86138	1.69765e-07	5.44283e-06
CKB	3.62486	0.00172184	0.0251617	7.05301	8.421e-07	4.5647e-05	6.66546	1.87221e-06	1.77371e-05	5.61933	1.78289e-05	0.00287159	5.83708	1.10303e-05	0.000444946	1.24973	0.22605	0.344213
SPPL2A	3.61371	0.00176674	0.0255672	1.89412	0.0729925	0.181592	-0.375049	0.711633	0.78757	2.96695	0.00770971	0.0871778	0.309407	0.760262	0.850523	-2.13483	0.0455381	0.0987582
COQ2	3.61025	0.00178094	0.0257258	3.27915	0.00380894	0.021558	-2.53847	0.0196994	0.0437044	1.08024	0.293087	0.600401	-2.72404	0.0131896	0.0542017	-4.3841	0.000296041	0.00170026
OGFRL1	3.59757	0.00183381	0.0263088	3.33736	0.0033349	0.019603	6.02798	7.27385e-06	5.53086e-05	2.98714	0.00736941	0.0854429	1.38956	0.180175	0.329975	3.62551	0.00171923	0.00714297
ZC3H12C	3.58964	0.00186769	0.0267583	7.24894	5.66601e-07	3.3474e-05	7.83867	1.77366e-07	2.77144e-06	4.37145	0.000304848	0.0150506	5.06292	6.22316e-05	0.00133144	4.74276	0.000129383	0.000871055
SCARNA9L	3.58884	0.00187116	0.0267716	-1.27569	0.21691	0.384075	-1.0904	0.288701	0.398527	1.80358	0.0866201	0.330844	-5.45742	2.55675e-05	0.000766906	1.59145	0.127435	0.221103
TJP2	3.58769	0.00187612	0.0267926	2.73701	0.0128209	0.0526247	-9.81357	5.04292e-09	1.91067e-07	2.99812	0.00719052	0.0842982	-1.81857	0.0842201	0.195337	-8.29754	7.41887e-08	2.87885e-06
DPP9	3.58579	0.00188437	0.0267926	2.56583	0.0185785	0.0687957	1.07416	0.295736	0.405841	2.37404	0.027889	0.176915	1.64127	0.116617	0.24439	0.236907	0.815176	0.874738
RAB8B	3.58445	0.00189022	0.0267926	-1.63043	0.118903	0.253733	0.507699	0.617304	0.711171	5.26051	3.97833e-05	0.00469623	-0.218754	0.829093	0.896621	0.804279	0.430839	0.556188
POLD2	3.58371	0.00189345	0.0267926	1.36285	0.188313	0.348215	-2.75722	0.0122657	0.0295229	1.0475	0.307556	0.613943	-2.16228	0.0430902	0.123493	-1.16032	0.259793	0.382398
SORD	3.58327	0.00189534	0.0267926	0.909122	0.374279	0.548101	-2.19896	0.040007	0.0791774	3.03944	0.00655397	0.0805159	-1.44102	0.165293	0.310841	-1.4955	0.15064	0.251769
TROVE2	3.5802	0.00190884	0.0268555	-0.151556	0.881079	0.928955	1.8744	0.075789	0.134612	3.24946	0.00407544	0.0623376	-1.23117	0.23276	0.393712	0.781634	0.443727	0.568429
GNAI3	3.5793	0.00191278	0.0268555	3.28553	0.0037539	0.0213655	1.90918	0.0709197	0.127355	3.21633	0.00439438	0.0649067	1.66873	0.110994	0.236291	1.47672	0.155565	0.257585
THAP6	3.57446	0.00193428	0.0270131	3.75955	0.00126086	0.00951751	3.42595	0.00272237	0.0082885	2.96929	0.00766954	0.0870981	3.57822	0.00191758	0.0136181	2.89851	0.00897969	0.0271821
PRPF4	3.55987	0.00200048	0.0276359	2.44479	0.0240381	0.0831056	2.1062	0.0482243	0.0923392	0.760966	0.455694	0.730957	-1.2365	0.230817	0.391748	1.28009	0.215387	0.331627
C12orf73	3.5585	0.00200678	0.0276359	0.862465	0.398813	0.571154	1.82104	0.0838305	0.146697	3.36923	0.0031004	0.0540694	2.89033	0.00914433	0.0413599	2.17768	0.0417703	0.0926032
PSMG4	3.55631	0.00201696	0.0276967	0.0012577	0.999009	0.999104	1.62663	0.119712	0.196242	2.18071	0.0415147	0.222229	-2.11938	0.0469703	0.130396	1.06903	0.297984	0.423345
TEFM	3.54921	0.00205022	0.0280366	2.00965	0.058372	0.155844	3.01683	0.00689523	0.0183477	0.968279	0.344648	0.645877	1.63101	0.118779	0.247147	1.54728	0.137717	0.234456
FRMD4A	3.53302	0.0021282	0.028915	-1.69685	0.105476	0.233611	0.775125	0.447474	0.558218	1.13428	0.270298	0.57769	-3.1662	0.0049238	0.0267176	2.94703	0.0080604	0.0248937
PVR	3.53078	0.00213921	0.0289339	6.43143	3.06261e-06	0.00011445	5.08013	5.98451e-05	0.000319944	2.56616	0.0185654	0.142118	2.94345	0.00812496	0.0381779	3.90497	0.000899948	0.00419561
CASP3	3.52151	0.00218536	0.0293502	-0.963489	0.346986	0.521956	2.67064	0.0148164	0.0345859	2.79532	0.0112811	0.107651	-1.33206	0.198052	0.351839	1.71935	0.101232	0.184441
PSMA3	3.51425	0.00222221	0.0297683	5.73671	1.37538e-05	0.000348519	8.35211	6.70082e-08	1.30492e-06	1.64317	0.11622	0.382879	2.20112	0.0398316	0.116872	4.54613	0.00020352	0.00126159
PLP2	3.51325	0.00222732	0.0297683	2.48307	0.0221669	0.0782912	-1.27525	0.217061	0.317604	3.47395	0.00243811	0.0473922	0.517461	0.610599	0.740901	-1.24585	0.227439	0.345678
ACER2	3.50685	0.00226038	0.0300888	2.78761	0.0114742	0.0485909	5.24193	4.14866e-05	0.000232927	4.05216	0.000639465	0.022881	2.74906	0.0124871	0.0521708	2.65858	0.0152094	0.0414358
IRF2BP2	3.4995	0.00229893	0.0304091	0.528664	0.602947	0.743154	0.880904	0.388995	0.501308	1.65864	0.113033	0.377993	-3.67681	0.00152701	0.0116701	-1.54263	0.138839	0.236059
TFRC	3.49933	0.00229986	0.0304091	3.81064	0.00112007	0.00875733	5.88671	9.89464e-06	7.10738e-05	0.371037	0.714572	0.884989	0.223888	0.825151	0.893645	2.04801	0.0541302	0.11263
SNAPC1	3.49896	0.00230179	0.0304091	0.508794	0.61655	0.754012	2.0116	0.0581488	0.108057	2.74353	0.0126391	0.115178	0.0584824	0.953954	0.973109	-0.746821	0.463996	0.587948
EXOSC7	3.49636	0.00231561	0.0305533	1.30922	0.205532	0.370161	4.67565	0.000150979	0.000704388	1.96667	0.063475	0.27617	0.462158	0.649033	0.770255	4.09418	0.000580023	0.00293529
FUT8	3.49529	0.00232135	0.0305906	1.36238	0.188457	0.34842	2.25314	0.0358194	0.072271	-1.6584	0.113082	0.377993	-3.44379	0.00261307	0.0169102	-0.646112	0.525666	0.644804
RPAP2	3.48667	0.00236781	0.0309336	-0.782188	0.443409	0.610565	3.28489	0.00375944	0.0109331	2.21687	0.0385757	0.213732	-0.367479	0.717182	0.820662	3.21246	0.00443327	0.015371
CD320	3.48619	0.00237045	0.0309336	2.82213	0.0106341	0.0458124	2.90659	0.00881987	0.0224467	-0.254201	0.801975	0.926054	-0.308015	0.761305	0.851079	0.00454373	0.99642	0.997837
MINA	3.47907	0.00240955	0.0313414	2.40654	0.0260539	0.0877546	-1.10283	0.283398	0.393012	-0.867591	0.396068	0.686849	-2.72065	0.0132874	0.0545636	-2.80612	0.011016	0.0320833
XPO6	3.47524	0.00243088	0.0315594	4.58806	0.000184748	0.00238382	-1.06304	0.300626	0.410943	0.544527	0.592193	0.822003	0.786188	0.441116	0.605073	-1.62865	0.119281	0.20983
GXYLT1	3.47017	0.00245942	0.0318121	2.67784	0.0145867	0.0571936	1.07955	0.29339	0.403359	0.21084	0.835179	0.940423	-0.996791	0.330958	0.501559	-2.01547	0.0577099	0.118461
PREX1	3.46554	0.0024857	0.0320338	7.38655	4.30282e-07	2.81046e-05	10.7813	1.04462e-09	6.00285e-08	2.60488	0.0170821	0.135984	4.79116	0.000115776	0.00198455	8.91087	2.4154e-08	1.4432e-06
SLC30A1	3.46471	0.00249044	0.0320557	3.43407	0.00267207	0.0169786	0.138455	0.891287	0.92461	1.85315	0.0789069	0.314313	0.553217	0.586342	0.723281	-0.398214	0.694757	0.785092
DENND5A	3.45552	0.00254364	0.0324728	2.50942	0.0209595	0.075251	-0.574938	0.571844	0.671301	2.52128	0.0204364	0.149658	0.62463	0.539384	0.687814	-0.293572	0.772157	0.84433
SMC6	3.45538	0.00254447	0.0324728	0.647567	0.524743	0.679665	-2.75444	0.0123407	0.0296492	-0.153349	0.879684	0.956546	-1.24609	0.227355	0.387001	-4.15923	0.000498709	0.00258728
NPTXR	3.45092	0.00257062	0.0327668	5.11403	5.54112e-05	0.000926397	4.03792	0.000660959	0.00248149	1.86572	0.07705	0.310562	7.67442	2.43959e-07	4.42323e-05	5.7673	1.28576e-05	0.000134138
SLC43A3	3.44807	0.00258755	0.0329427	7.31386	4.97457e-07	3.05921e-05	7.4394	3.87393e-07	5.04812e-06	1.56168	0.134291	0.409614	4.80773	0.000111456	0.00194696	2.61689	0.0166452	0.0445398
DIEXF	3.44516	0.00260491	0.0331236	3.36046	0.00316327	0.0189407	0.803194	0.431451	0.542451	1.22966	0.233316	0.541968	1.00648	0.326392	0.496865	0.695156	0.49508	0.616782
SIK1	3.44302	0.0026177	0.033206	2.9627	0.00778329	0.0368524	7.6753	2.43536e-07	3.50826e-06	1.59169	0.127379	0.39985	3.31981	0.0034714	0.020666	6.20292	4.98615e-06	6.40075e-05
BOLA3	3.43304	0.00267839	0.0338534	2.50739	0.02105	0.0754887	3.33192	0.00337666	0.00997441	-1.60055	0.125397	0.397175	-2.76447	0.0120724	0.0508627	0.413403	0.683778	0.776608
ENDOG	3.43048	0.00269418	0.0339735	2.21083	0.0390527	0.117404	2.94803	0.00804229	0.0208051	3.30578	0.00358438	0.0580809	1.23938	0.229774	0.390355	2.28333	0.0336651	0.0782197
HIF1A	3.42829	0.00270778	0.0340343	2.98603	0.00738783	0.0355431	3.64908	0.00162814	0.00538751	2.69547	0.0140375	0.122708	1.28618	0.213297	0.370626	2.28688	0.0334195	0.0777522
C15orf48	3.42287	0.00274166	0.0343638	6.79363	1.4343e-06	6.66765e-05	7.54429	3.14861e-07	4.2834e-06	4.79207	0.000115533	0.00873792	6.02447	7.32952e-06	0.000335927	6.12662	5.87619e-06	7.2462e-05
KDM2A	3.42125	0.00275186	0.0344215	2.23066	0.0375056	0.113775	1.44208	0.164997	0.254789	3.32948	0.00339553	0.0562783	-0.887545	0.385498	0.553851	2.26727	0.0347959	0.0803323
GID4	3.4211	0.0027528	0.0344215	3.7793	0.00120446	0.00920695	4.63254	0.000166736	0.000768025	2.68795	0.0142692	0.123807	3.05299	0.0063575	0.0317157	1.84978	0.0794121	0.152474
PANX1	3.41971	0.00276164	0.0344909	2.94641	0.00807142	0.0377653	1.89571	0.0727711	0.130036	0.0896611	0.929462	0.977225	0.21067	0.83531	0.901066	-0.696438	0.494294	0.616241
ANKRD36	3.41712	0.00277808	0.0345731	3.49026	0.00234835	0.0154345	3.84693	0.00102968	0.0036275	-0.477256	0.638434	0.84695	-1.37258	0.185314	0.336515	-0.647603	0.524721	0.643835
TXLNG	3.41538	0.00278916	0.034629	1.25657	0.22361	0.392634	3.51869	0.00219961	0.00694629	0.369393	0.715778	0.885856	-2.38882	0.0270399	0.0899848	0.920525	0.368438	0.496922
SH3BP5	3.41413	0.00279717	0.0346625	2.34143	0.0298505	0.0969697	0.0615169	0.951568	0.966923	2.58768	0.0177265	0.138038	-2.53117	0.0200094	0.0725582	-0.992652	0.332921	0.460537
BTN2A2	3.40977	0.00282532	0.0349132	9.33548	1.14195e-08	1.80264e-06	14.3686	6.75164e-12	2.29033e-09	3.16725	0.00491212	0.0686132	6.72177	1.66494e-06	0.000136785	7.62554	2.68423e-07	7.44944e-06
KLHL28	3.40437	0.00286049	0.0353063	1.32933	0.198936	0.362191	3.97373	0.000767187	0.00282387	4.20556	0.000447869	0.0184698	0.715526	0.482683	0.642026	1.4006	0.176894	0.284331
SOCS3	3.40154	0.00287912	0.0354945	4.6427	0.000162881	0.00215725	4.51436	0.000219016	0.000964073	3.11296	0.00555385	0.0728233	3.70749	0.00142238	0.0110963	3.47483	0.00243322	0.00940725
TMEM48	3.39983	0.00289045	0.0355925	-1.21656	0.238153	0.408373	-8.12199	1.03211e-07	1.81804e-06	3.99898	0.000723516	0.0239904	-3.92289	0.000863288	0.00775264	-7.33143	4.8028e-07	1.10178e-05
NXPE3	3.39931	0.00289387	0.0355929	-1.77652	0.0911013	0.211858	-2.82231	0.0106299	0.0261531	3.7031	0.00143689	0.0358915	-4.19264	0.000461494	0.00498774	-2.33014	0.0305593	0.0725492
USP12	3.39675	0.00291091	0.0357189	3.88158	0.000950142	0.0078003	4.75047	0.000127113	0.000609538	4.01301	0.000700327	0.0236717	4.73578	0.000131476	0.0021739	5.13985	5.22607e-05	0.000414147
ESF1	3.38875	0.0029648	0.0361876	1.69971	0.104928	0.232938	1.31669	0.203062	0.301696	2.08417	0.0503883	0.245401	0.392916	0.698602	0.805803	0.859336	0.400496	0.527969
CLMP	3.38853	0.00296631	0.0361876	4.05175	0.000640079	0.00588381	-4.37394	0.000303095	0.00127239	2.17294	0.0421726	0.224437	4.85045	0.000101062	0.0018136	1.09513	0.286672	0.411724
AFG3L2	3.38193	0.00301152	0.0365272	3.3782	0.00303735	0.0185057	2.16102	0.0431999	0.0843945	0.980816	0.338581	0.640497	1.02269	0.318854	0.489213	-0.164585	0.870949	0.914244
ATP11A	3.37898	0.00303195	0.0367096	6.30313	4.02326e-06	0.00014056	3.96504	0.00078282	0.00287242	-0.496966	0.624716	0.839901	1.16034	0.259786	0.424738	-0.174902	0.862943	0.908015
MTMR9	3.37343	0.00307072	0.0369894	3.5649	0.00197742	0.0135122	0.49715	0.624588	0.717363	-0.187723	0.853015	0.946277	1.21385	0.239161	0.401491	-2.08076	0.0507311	0.10732
STXBP5-AS1	3.37019	0.0030936	0.0372223	2.30711	0.0320525	0.101955	4.46586	0.000245001	0.0010607	1.46183	0.159565	0.447374	1.65999	0.112759	0.238538	2.82645	0.0105331	0.030923
MTMR10	3.36557	0.00312643	0.0375563	0.44983	0.657745	0.782737	-3.79002	0.00117492	0.00406428	3.29401	0.00368204	0.0592054	-3.75636	0.0012702	0.0102908	-4.38455	0.000295737	0.00169944
ZEB2	3.36495	0.00313089	0.0375563	5.91945	9.21149e-06	0.000253581	-0.214388	0.832449	0.881042	0.453575	0.655093	0.855493	3.32579	0.00342427	0.0204949	-0.741473	0.467158	0.590828
CCDC111	3.3584	0.0031782	0.0378076	-0.136077	0.893142	0.936325	-6.33225	3.78102e-06	3.19367e-05	-1.95451	0.064989	0.280207	-4.24456	0.00040911	0.00459809	-8.56406	4.52881e-08	2.12611e-06
MRPL33	3.35526	0.00320114	0.0380375	4.86022	9.88257e-05	0.0014658	0.735627	0.47063	0.579932	0.884411	0.387146	0.679784	3.0256	0.00676097	0.033246	-0.891489	0.383431	0.511565
VNN1	3.35448	0.00320684	0.0380622	6.52031	2.53833e-06	9.81363e-05	10.0572	3.35924e-09	1.39627e-07	2.38463	0.0272785	0.17449	2.96421	0.00775703	0.036845	4.07256	0.000609876	0.0030657
ATL3	3.34885	0.00324838	0.0384685	3.57945	0.00191214	0.0131597	-2.24357	0.0365288	0.0734045	3.34358	0.00328783	0.05524	3.97281	0.000768834	0.00712637	-1.7973	0.0876428	0.164905
AOX1	3.34575	0.00327152	0.0386487	0.823479	0.420097	0.591081	-3.17447	0.0048324	0.013573	-0.134852	0.894097	0.961678	-3.83312	0.00106318	0.00911939	-4.44839	0.000255105	0.00150206
PRKX	3.34421	0.00328308	0.0386983	3.77729	0.00121007	0.00922111	7.37701	4.38534e-07	5.52953e-06	0.420734	0.678505	0.86773	0.575154	0.571701	0.712324	3.22826	0.00427687	0.0149222
GCAT	3.34369	0.00328699	0.0386983	2.21452	0.038761	0.116727	1.54356	0.138615	0.221631	1.06827	0.298321	0.605627	1.41023	0.174072	0.322052	1.4898	0.152119	0.253556
FAM20B	3.34309	0.00329149	0.0386983	3.46812	0.00247101	0.0160105	-0.467801	0.645063	0.733825	1.3384	0.196017	0.496942	0.142932	0.887796	0.93346	-1.73957	0.0975429	0.179486
TRIM36	3.34282	0.00329355	0.0386983	5.86875	1.0291e-05	0.000274671	8.06899	1.1412e-07	1.97708e-06	4.15565	0.000502876	0.0195955	4.59942	0.000179967	0.0026693	4.97445	7.612e-05	0.000567312
PPAP2B	3.34132	0.00330484	0.0387773	0.517249	0.610744	0.750118	-7.1165	7.40211e-07	8.36096e-06	4.05315	0.000637996	0.022881	-1.05144	0.305788	0.475269	-6.6884	1.78476e-06	2.98862e-05
NAT6	3.33953	0.0033184	0.0388167	0.190822	0.850619	0.911836	4.62879	0.000168186	0.000773347	2.00167	0.0592908	0.266568	0.693294	0.496222	0.652773	1.09377	0.287254	0.41235
DLAT	3.33688	0.00333855	0.0389658	1.11347	0.278915	0.452914	2.06655	0.0521819	0.0985709	3.76164	0.00125477	0.0339568	0.252234	0.803474	0.878266	2.07517	0.0512972	0.108083
IL6R	3.33543	0.00334964	0.0389833	5.35946	3.18419e-05	0.00061104	2.35868	0.0287977	0.0599558	1.48648	0.152988	0.438736	3.31409	0.00351701	0.0208718	1.1399	0.268005	0.391872
TTL	3.33424	0.00335881	0.0389833	5.10646	5.63721e-05	0.000940307	5.75448	1.32257e-05	8.94991e-05	3.92691	0.000855271	0.0265108	4.99825	7.20997e-05	0.0014751	4.47577	0.000239454	0.00142992
BCCIP	3.33394	0.00336109	0.0389833	2.59573	0.0174221	0.0655024	3.04197	0.00651693	0.0174871	0.997216	0.330757	0.634572	-0.378434	0.709157	0.813682	2.02865	0.0562349	0.115954
IVL	3.33318	0.00336696	0.0389833	8.34596	6.77792e-08	7.12766e-06	9.26338	1.29482e-08	3.87931e-07	1.80942	0.0856783	0.32907	5.43409	2.69369e-05	0.000786858	5.6226	1.77002e-05	0.000171395
ABCF2	3.33282	0.0033697	0.0389833	3.09916	0.00572957	0.0291637	3.05028	0.00639627	0.0172117	2.80284	0.0110959	0.106464	1.36605	0.187321	0.338698	2.80609	0.0110168	0.0320833
PLAUR	3.33099	0.00338381	0.0391034	1.90441	0.07157	0.179112	5.01024	7.0158e-05	0.000366234	1.3404	0.195376	0.49592	1.08968	0.289012	0.457649	4.79198	0.000115557	0.00079364
MT1JP	3.32093	0.00346248	0.0396036	2.05585	0.0532981	0.145921	0.5987	0.556198	0.657558	6.34877	3.65029e-06	0.0010907	6.48027	2.76203e-06	0.000183849	2.61375	0.0167584	0.0447061
LOC150381	3.31951	0.0034738	0.0396639	1.67906	0.108938	0.238614	-0.406982	0.688411	0.769405	0.295482	0.770719	0.913226	-1.52028	0.144335	0.282597	-3.11887	0.00548021	0.0181683
ZCCHC17	3.31774	0.00348782	0.0397377	2.76525	0.0120516	0.0503713	5.20966	4.46228e-05	0.000248545	3.70418	0.00143331	0.0358873	5.29378	3.69094e-05	0.000970984	4.41531	0.000275402	0.00160007
SLC38A2	3.31467	0.00351238	0.0399311	-2.81369	0.0108339	0.0464636	-7.27214	5.40818e-07	6.56717e-06	4.48779	0.000232887	0.0126893	-1.86391	0.0773142	0.185075	-6.64703	1.94568e-06	3.16731e-05
AP2A2	3.31113	0.00354089	0.040125	4.14954	0.00051006	0.00495272	3.52609	0.00216242	0.00684939	1.96266	0.0639708	0.277409	3.07844	0.00600355	0.0305734	1.83167	0.0821713	0.156428
IRAK2	3.30566	0.00358538	0.0404687	7.20737	6.16026e-07	3.55941e-05	9.63619	6.80775e-09	2.367e-07	5.28049	3.80311e-05	0.00454472	7.53356	3.21583e-07	5.04348e-05	6.31614	3.91315e-06	5.28699e-05
ITPR2	3.30177	0.0036174	0.0407287	4.62771	0.000168604	0.00222186	3.8191	0.00109832	0.00383338	0.672353	0.509172	0.768407	0.545749	0.591368	0.726498	1.55204	0.136577	0.233044
RUVBL1	3.29996	0.00363237	0.0408534	-0.386264	0.703443	0.815405	-0.574475	0.572151	0.671587	-1.02583	0.317409	0.622156	-5.28824	3.73727e-05	0.000975214	-2.04822	0.0541084	0.112607
NOTCH2NL	3.29715	0.00365572	0.0410721	4.5268	0.000212813	0.00260832	-1.92474	0.0688317	0.124157	1.7287	0.0995103	0.355452	3.08821	0.00587274	0.030141	-0.560292	0.581599	0.692258
DPYSL4	3.29482	0.00367522	0.0412391	2.04324	0.0546425	0.148807	0.983091	0.337488	0.44924	2.31422	0.0315846	0.190014	0.386841	0.703023	0.809215	-1.01346	0.32313	0.449714
UBE2W	3.29199	0.00369898	0.0414254	0.1143	0.910157	0.946895	3.04499	0.00647275	0.0173952	1.35192	0.191725	0.491153	-0.802244	0.431988	0.597106	1.42544	0.16969	0.276138
CCDC47	3.28717	0.00373994	0.0417507	2.52881	0.0201105	0.072925	5.22504	4.30991e-05	0.000240696	3.34351	0.00328835	0.05524	0.260557	0.79714	0.875049	3.69659	0.00145873	0.00623322
SLC2A6	3.28039	0.00379817	0.0422662	9.20637	1.43072e-08	2.03317e-06	10.4857	1.67133e-09	8.33967e-08	3.20513	0.00450761	0.0657449	7.15662	6.82476e-07	7.55465e-05	6.38379	3.38827e-06	4.74447e-05
AMZ2	3.27575	0.00383856	0.0425748	0.114618	0.909909	0.94673	0.985777	0.336201	0.448495	3.02813	0.00672255	0.0814726	-1.60354	0.124735	0.255745	0.681886	0.503253	0.624155
XPO5	3.27517	0.00384368	0.0425748	3.94034	0.000829022	0.00712255	2.90386	0.00887356	0.0225669	1.61457	0.122314	0.392639	2.96928	0.00766979	0.0365122	3.34264	0.00329485	0.0121022
ZNF337	3.27341	0.00385912	0.0426735	-1.17441	0.254237	0.426609	2.54974	0.0192301	0.0428714	-0.316945	0.754621	0.90617	-1.28484	0.213757	0.371058	-2.07872	0.0509366	0.107559
SVIP	3.27223	0.00386948	0.0427109	0.834739	0.413877	0.584684	3.64461	0.00164502	0.00543312	2.06061	0.0527988	0.252691	-0.120228	0.905521	0.943378	3.55806	0.00200883	0.00808454
TSC22D1	3.2721	0.00387063	0.0427109	0.860184	0.400039	0.5722	10.3771	1.99084e-09	9.34628e-08	6.43426	3.04434e-06	0.00100045	6.10232	6.19256e-06	0.000303865	8.8189	2.84928e-08	1.58534e-06
MRPL15	3.27107	0.00387975	0.0427667	1.50925	0.147114	0.292615	4.97648	7.57688e-05	0.000389245	2.26854	0.0347052	0.201302	0.473276	0.64122	0.764434	4.15283	0.000506181	0.0026183
CD97	3.26907	0.0038975	0.0428725	6.48141	2.75539e-06	0.000104605	14.6006	5.0544e-12	1.9686e-09	0.180993	0.858223	0.94841	0.88258	0.388111	0.556047	8.39022	6.24232e-08	2.60493e-06
PACS1	3.26194	0.0039613	0.0435288	1.15666	0.26125	0.433393	-4.13039	0.00053325	0.00206381	1.57237	0.131795	0.406174	-2.44048	0.0242577	0.0837129	-5.77162	1.27358e-05	0.000133131
ARSB	3.25988	0.00397994	0.0436424	2.28313	0.0336786	0.1055	4.01497	0.000697148	0.00260064	1.95028	0.0655234	0.281242	2.72445	0.0131778	0.0541955	1.02672	0.317002	0.44312
HMGCL	3.25834	0.00399387	0.0437495	0.456887	0.652752	0.780269	1.95404	0.0650478	0.118572	-0.256692	0.800079	0.925537	-1.61508	0.122202	0.251927	-1.59632	0.126341	0.21964
NDUFA1	3.25639	0.00401164	0.0438528	-2.08466	0.050339	0.140602	0.33271	0.742869	0.811553	5.21215	4.43719e-05	0.00491174	-0.0542606	0.957274	0.975266	0.840166	0.410901	0.537642
GEMIN8	3.25446	0.00402932	0.0439479	2.13555	0.0454717	0.131374	3.74468	0.00130503	0.00446446	2.28804	0.0333401	0.195759	1.93988	0.0668529	0.166594	2.5725	0.0183143	0.0481001
ZDHHC20	3.2531	0.00404185	0.0439546	-2.39381	0.0267589	0.0895027	-2.88546	0.00924361	0.0233443	6.06368	6.73227e-06	0.00164643	-0.71375	0.483756	0.642967	-2.07525	0.0512886	0.108083
C2CD2	3.24979	0.00407241	0.0441955	7.99953	1.30256e-07	1.21218e-05	13.6303	1.74252e-11	4.07208e-09	0.755169	0.459086	0.733031	6.65934	1.89631e-06	0.000148166	12.6279	6.76716e-11	2.82924e-08
SEL1L	3.23927	0.00417109	0.0450341	0.620498	0.542045	0.692505	0.327763	0.74655	0.813799	2.63252	0.0160927	0.131903	-2.00482	0.0589266	0.152002	-1.00905	0.325191	0.451626
TNFRSF10C	3.2381	0.00418218	0.0450796	4.0628	0.000623864	0.00578022	5.91361	9.32974e-06	6.77683e-05	4.01178	0.000702317	0.0236717	4.32116	0.000342525	0.00407465	4.25937	0.000395294	0.00214532
YIPF6	3.23471	0.00421459	0.0452732	2.40543	0.0261144	0.0879062	5.54162	2.11891e-05	0.000131927	5.36329	3.15691e-05	0.00390565	3.43128	0.00268924	0.017265	5.01368	6.96098e-05	0.00052739
SMIM4	3.23414	0.00422007	0.0452732	0.485441	0.632721	0.766075	5.49164	2.3686e-05	0.000144666	3.48136	0.00239691	0.0469384	2.65138	0.0154488	0.0605514	6.48949	2.70881e-06	4.00082e-05
C6orf203	3.23182	0.00424242	0.045431	1.59627	0.126352	0.263975	3.68835	0.00148679	0.00499308	0.361559	0.721532	0.888941	-0.597379	0.557062	0.701396	0.818645	0.422786	0.549075
PCNX	3.23073	0.00425287	0.0454967	7.11961	7.35555e-07	4.09265e-05	9.60377	7.19453e-09	2.47247e-07	0.497513	0.624337	0.839901	6.63335	2.00215e-06	0.000151472	6.3673	3.50914e-06	4.86836e-05
OGDH	3.23003	0.00425968	0.0455231	7.26025	5.53872e-07	3.30938e-05	2.95005	0.00800628	0.0207324	2.49931	0.0214153	0.152577	6.74503	1.58637e-06	0.000131356	1.67562	0.109619	0.196616
CCT5	3.22802	0.00427921	0.0455929	7.43543	3.90453e-07	2.64903e-05	-2.0748	0.0513351	0.097251	2.06989	0.0518367	0.249803	3.80406	0.00113729	0.00956017	-0.323514	0.749716	0.82824
RNASEH1	3.22692	0.00428986	0.0456139	0.638962	0.530211	0.682794	-1.54777	0.1376	0.220411	-0.102266	0.919579	0.973063	-0.664529	0.514059	0.666812	-1.49089	0.151837	0.253249
DHX33	3.22618	0.00429709	0.0456298	2.28409	0.0336121	0.105355	1.10326	0.283215	0.392862	1.84698	0.0798336	0.315349	0.828033	0.417575	0.583278	2.69968	0.0139096	0.0385437
COX6A1	3.22588	0.00430003	0.0456298	-1.01462	0.322592	0.498073	1.73438	0.0984784	0.167491	3.84524	0.00103373	0.030365	0.810668	0.427246	0.592973	2.26767	0.0347677	0.0802915
LCE1F	3.22233	0.00433495	0.045954	4.04352	0.000652424	0.00597119	8.74561	3.25271e-08	7.84529e-07	3.46705	0.00247713	0.0474989	6.77456	1.49209e-06	0.000126539	8.12003	1.03595e-07	3.64097e-06
SNX24	3.22052	0.00435276	0.04605	0.493845	0.626879	0.761583	-0.603127	0.553308	0.655394	1.09532	0.286595	0.595598	-2.38404	0.0273122	0.0907099	-4.07763	0.000602737	0.00303417
CDKN1A	3.2172	0.00438575	0.0463523	1.7689	0.0923984	0.213975	10.0459	3.42302e-09	1.41065e-07	6.5957	2.16642e-06	0.000802752	3.54444	0.00207291	0.0143507	8.45201	5.56699e-08	2.43927e-06
KLHL36	3.21134	0.00444452	0.0468322	-1.66578	0.111587	0.242849	-1.65495	0.113785	0.188021	4.56002	0.000197098	0.0117766	-2.35648	0.02893	0.0943341	-2.57937	0.0180463	0.0475151
SNPH	3.20578	0.00450105	0.0472857	5.1482	5.12806e-05	0.000876917	7.46016	3.71775e-07	4.90077e-06	-1.70296	0.104309	0.364061	-1.7347	0.0984197	0.217387	-0.212466	0.833928	0.887976
CCDC127	3.19992	0.00456126	0.0477338	2.28994	0.0332094	0.104591	0.536299	0.597759	0.694837	1.74221	0.097069	0.350181	1.54453	0.13838	0.274359	0.0903759	0.928901	0.952733
DENND6A	3.1986	0.00457499	0.0478237	0.849947	0.40557	0.577021	0.527991	0.603405	0.699373	4.72814	0.000133805	0.00977149	2.27102	0.0345286	0.106231	1.0428	0.309673	0.435888
HSPB6	3.19622	0.00459972	0.0479947	-4.55024	0.000201599	0.00251303	-11.418	3.91644e-10	2.82091e-08	3.16581	0.00492815	0.0686416	0.910233	0.373707	0.542805	-6.56927	2.28993e-06	3.56227e-05
KLHL12	3.19484	0.00461417	0.0479947	2.49237	0.0217337	0.0772918	3.65455	0.00160768	0.00533155	-0.0149573	0.988217	0.997747	-0.705233	0.488924	0.647254	0.0510694	0.959785	0.973861
EPS8L2	3.19412	0.00462176	0.0480261	-0.675809	0.507022	0.664569	-1.78044	0.0904389	0.156192	3.46667	0.00247927	0.0474989	0.254029	0.802107	0.877564	-2.84683	0.0100693	0.0299005
TRAPPC3	3.19243	0.00463952	0.0481448	1.64657	0.115514	0.248562	3.94495	0.0008202	0.00298554	5.22833	4.278e-05	0.00483736	1.59063	0.12762	0.259585	1.92462	0.0688478	0.135989
SFXN4	3.19216	0.00464234	0.0481448	2.88653	0.0092217	0.0412661	1.90244	0.0718406	0.128723	0.828144	0.417513	0.704582	-0.5565	0.584138	0.721596	1.40055	0.176909	0.284331
PPA1	3.19041	0.00466076	0.0482882	-0.853699	0.403537	0.575389	-0.982925	0.337568	0.44924	2.2272	0.0377713	0.211616	-3.12908	0.00535523	0.0284566	-1.46556	0.158555	0.26126
EIF5A2	3.18317	0.00473793	0.048895	-1.24066	0.229309	0.398844	-0.388193	0.702038	0.780075	1.82889	0.0826027	0.321885	-0.308458	0.760973	0.850866	1.43496	0.166993	0.272839
UBIAD1	3.17779	0.00479609	0.0493735	5.56289	2.02099e-05	0.000445164	2.93684	0.00824557	0.0212265	1.58709	0.12842	0.401361	3.35844	0.00317792	0.0193962	3.28326	0.00377337	0.0135198
STX1A	3.17758	0.00479838	0.0493735	1.37926	0.183278	0.341972	4.2809	0.00037604	0.00152908	0.746777	0.464022	0.736907	-0.478091	0.63785	0.761885	2.57463	0.0182309	0.0479051
GCSH	3.17062	0.00487473	0.0497696	1.14005	0.267942	0.44102	0.710216	0.485897	0.595068	3.09734	0.00575311	0.0742035	-1.29982	0.208674	0.364764	0.709177	0.486527	0.609013
SGCB	3.16803	0.00490343	0.0499627	-1.80786	0.0859284	0.20329	-0.912914	0.37233	0.484282	5.54143	2.11981e-05	0.0030016	-2.27881	0.03398	0.105222	-3.66502	0.00156921	0.00662192
LMBRD2	3.16733	0.00491119	0.0499627	-1.43153	0.16796	0.321082	1.4704	0.157251	0.245276	1.86551	0.0770796	0.310563	-1.83383	0.0818386	0.191844	0.12171	0.904362	0.936887
GALNT11	3.16677	0.0049174	0.0499627	1.48292	0.153925	0.302442	1.0405	0.310715	0.421047	1.48446	0.153518	0.439119	3.51211	0.00223316	0.0151696	-1.78085	0.0903701	0.168738
HNRNPAB	3.16574	0.00492891	0.0500313	2.03584	0.0554447	0.150272	-2.94514	0.00809432	0.0209191	1.00817	0.325603	0.630462	-1.59539	0.12655	0.258006	-1.28255	0.214541	0.33076
PPP3CA	3.15959	0.00499804	0.0504727	-1.46908	0.157607	0.307894	1.54559	0.138125	0.221117	0.508369	0.616842	0.836331	-2.80194	0.0111179	0.0478915	-1.03253	0.314338	0.44045
MYC	3.15931	0.00500119	0.0504727	4.01066	0.000704156	0.00631818	3.82034	0.00109516	0.00382489	2.57858	0.0180768	0.139571	2.70545	0.0137357	0.0558563	5.10395	5.66933e-05	0.000442603
NLRP10	3.1541	0.00506063	0.0508286	1.7708	0.0920731	0.213457	-5.95519	8.52101e-06	6.31035e-05	1.1975	0.245329	0.552326	-1.44214	0.16498	0.310531	-6.34555	3.67538e-06	5.02605e-05
SLFN5	3.1512	0.00509392	0.0510169	1.53876	0.139777	0.283053	5.67611	1.57225e-05	0.00010353	1.37106	0.185781	0.483583	-0.377242	0.710029	0.81416	5.35101	3.24516e-05	0.000278808
NDST2	3.15067	0.00510004	0.0510295	6.21204	4.88948e-06	0.000160737	9.56566	7.6784e-09	2.57153e-07	-0.174232	0.863462	0.951412	0.368858	0.716169	0.819593	3.67748	0.00152465	0.00645979
FLRT3	3.14828	0.00512767	0.0512085	1.98833	0.0608558	0.160673	5.04483	6.48448e-05	0.00034353	1.34243	0.194728	0.495106	1.80485	0.0864133	0.198885	4.85554	9.98901e-05	0.00070737
POLR2F	3.14248	0.00519536	0.0517371	1.8463	0.079936	0.193599	5.04891	6.42467e-05	0.000340705	3.33185	0.00337715	0.0561932	2.02032	0.0571625	0.149867	5.44844	2.60858e-05	0.000232347
RPL22	3.13991	0.00522568	0.0519509	4.0596	0.000628513	0.00581687	4.3256	0.00033902	0.00140304	1.33856	0.195966	0.496932	-1.13766	0.268918	0.434533	2.92445	0.0084763	0.025963
GNPNAT1	3.13705	0.00525965	0.0521306	2.30646	0.0320957	0.102	-1.2013	0.243886	0.348757	-0.605658	0.55166	0.795277	-3.47515	0.00243137	0.0160807	-2.19715	0.0401542	0.0897855
MTRNR2L8	3.1362	0.0052697	0.052181	5.58487	1.9246e-05	0.000430619	7.40529	4.14536e-07	5.2882e-06	1.51149	0.146546	0.429268	2.79769	0.0112225	0.0481305	3.69155	0.00147581	0.0062858
NAV3	3.13372	0.00529939	0.0524256	4.15122	0.000508069	0.00493794	-0.696026	0.494546	0.603044	1.47248	0.156696	0.443296	2.9638	0.00776426	0.0368618	3.4386	0.00264442	0.0101013
CRLF3	3.13073	0.00533528	0.0527311	5.23798	4.18579e-05	0.000752441	4.60371	0.000178198	0.000812279	1.57274	0.131709	0.406173	1.63394	0.118157	0.246286	2.07889	0.0509198	0.107559
RPL23A	3.12571	0.0053962	0.053233	3.10537	0.00564985	0.0289119	4.22671	0.000426411	0.00170565	1.38793	0.180664	0.476541	-0.050674	0.960096	0.977383	3.14471	0.00516931	0.0173728
TRMT6	3.11918	0.00547636	0.0538218	3.4568	0.00253616	0.0163221	2.94128	0.00816427	0.021074	-1.06847	0.298234	0.605566	0.27652	0.78503	0.867526	0.651175	0.522461	0.641695
SERINC2	3.11365	0.00554523	0.0542957	-1.75548	0.0947229	0.217585	1.98557	0.0611836	0.112641	-0.0146141	0.988487	0.997747	-3.51824	0.0022019	0.0150108	-0.854435	0.40314	0.530126
TMEM167A	3.11244	0.00556044	0.0543619	-1.57437	0.131332	0.271171	6.43663	3.02909e-06	2.6656e-05	4.14889	0.000510827	0.0196771	0.497494	0.624351	0.752158	6.55195	2.37486e-06	3.63588e-05
TSR3	3.11229	0.00556233	0.0543619	4.80139	0.000113088	0.00162909	2.08229	0.0505767	0.0959871	-0.393373	0.698271	0.876673	-1.78653	0.0894201	0.203405	-1.0198	0.320189	0.446234
ENOSF1	3.10749	0.0056229	0.0546997	3.64115	0.00165822	0.011719	5.2835	3.77737e-05	0.000214776	0.92217	0.367601	0.66398	1.52036	0.144316	0.282597	2.23665	0.0370491	0.0843674
NAAA	3.10641	0.00563656	0.0547052	1.60403	0.124626	0.262008	0.171869	0.865294	0.904688	3.5789	0.00191458	0.0414387	0.365372	0.718729	0.821087	-0.479121	0.63713	0.738136
NKIRAS1	3.09832	0.00574036	0.0554088	0.567944	0.576492	0.721027	4.55093	0.000201276	0.000901457	3.68325	0.00150444	0.0365149	-0.012662	0.990025	0.99371	4.3165	0.000346247	0.00193713
POLR1B	3.09613	0.00576891	0.0555831	4.53312	0.00020973	0.00258724	5.98135	8.04926e-06	6.01607e-05	0.673518	0.508447	0.76816	1.32973	0.198805	0.352679	4.60359	0.000178246	0.00113259
PDPN	3.08829	0.00587177	0.0563904	4.99118	7.32721e-05	0.00113675	6.72029	1.67007e-06	1.61866e-05	1.5759	0.130978	0.405223	2.81171	0.0108812	0.0472056	2.58237	0.0179303	0.047245
FNBP1	3.08591	0.00590338	0.0564975	4.25993	0.000394782	0.00415568	-0.481641	0.635371	0.725468	3.33038	0.00338852	0.0562783	0.967258	0.345146	0.515049	-2.00704	0.0586709	0.120035
AKIP1	3.08589	0.00590357	0.0564975	1.31163	0.204732	0.368972	3.74599	0.00130109	0.00445529	1.3366	0.196593	0.49771	2.75198	0.0124076	0.0518799	3.6198	0.00174209	0.00721253
ERN1	3.0832	0.00593944	0.056781	3.42187	0.00274796	0.0173143	3.29119	0.00370579	0.010798	0.888688	0.384898	0.678108	0.988309	0.334991	0.505055	0.630649	0.535521	0.653481
ARNTL2	3.08191	0.00595677	0.0568275	3.1647	0.00494049	0.0262262	1.08373	0.291574	0.401575	0.0896089	0.929503	0.977225	-1.98476	0.0612799	0.156261	-1.15329	0.262598	0.38552
MTX3	3.08008	0.00598135	0.0569229	1.5091	0.147153	0.292636	3.62671	0.00171448	0.00563246	2.01434	0.0578381	0.262978	1.54467	0.138345	0.274359	3.93042	0.000848344	0.00398623
CSPG4	3.07945	0.00598992	0.056953	1.22669	0.234404	0.404163	-5.87674	1.01127e-05	7.24423e-05	0.0211122	0.983369	0.997466	0.127997	0.899449	0.940874	-5.99509	7.81233e-06	9.02698e-05
SLC6A8	3.07584	0.00603882	0.0572626	5.86388	1.04014e-05	0.000276913	6.48912	2.71094e-06	2.44496e-05	2.49497	0.0216136	0.152953	4.26641	0.000388893	0.00443077	4.23501	0.00041828	0.00223771
NOP16	3.06617	0.00617176	0.0581561	3.17926	0.00478012	0.0256861	3.86724	0.000982281	0.00348387	1.15869	0.260441	0.568215	1.21336	0.239345	0.401684	4.0112	0.000703269	0.00342388
TM9SF2	3.06411	0.00620044	0.0582942	0.585062	0.565151	0.711837	1.72782	0.0996723	0.168921	1.85439	0.0787223	0.314053	-2.03916	0.0550832	0.14635	-1.53758	0.140065	0.237641
RPLP0P2	3.06248	0.00622321	0.0583794	4.62378	0.000170139	0.00223825	10.6726	1.24029e-09	6.8298e-08	0.828951	0.417067	0.704582	4.07198	0.000610699	0.00606431	7.5614	3.04431e-07	8.10481e-06
POLR2D	3.06035	0.00625305	0.0585549	1.56506	0.133498	0.273978	0.810099	0.427565	0.53867	2.58773	0.0177249	0.138038	1.24243	0.22867	0.388858	1.63797	0.117309	0.207286
E4F1	3.05693	0.00630141	0.0589339	3.05828	0.00628223	0.0313099	4.28001	0.000376816	0.00153114	2.03307	0.0557484	0.257998	-0.0188733	0.985132	0.99117	2.44837	0.0238571	0.0596201
ZBTB37	3.05669	0.00630474	0.0589339	2.52797	0.0201466	0.0730055	1.81261	0.0851681	0.148578	1.74983	0.095716	0.348287	0.910857	0.373386	0.542635	1.2651	0.220603	0.338074
TRIAP1	3.05519	0.00632605	0.0590282	0.637884	0.530897	0.683427	7.52421	3.27568e-07	4.42195e-06	5.5919	1.89478e-05	0.00289874	2.92107	0.0085403	0.0395116	6.83597	1.31406e-06	2.38664e-05
UBAP2	3.04806	0.00642823	0.0597695	6.82878	1.33372e-06	6.37517e-05	2.74277	0.0126603	0.0302994	0.80954	0.427879	0.713473	6.93386	1.07427e-06	9.99737e-05	1.14818	0.264652	0.387841
TCEB1	3.04601	0.00645793	0.0599684	2.6261	0.0163175	0.0622211	3.61476	0.00176245	0.00576024	3.85346	0.00101421	0.0299489	2.56979	0.0184212	0.0687672	3.53704	0.00210857	0.00838308
FIGNL1	3.04381	0.00648999	0.060131	2.11743	0.0471539	0.134234	0.438623	0.665709	0.750514	0.0765086	0.939787	0.9818	-1.93543	0.06743	0.167516	-2.30483	0.032204	0.075627
NF1	3.04289	0.0065034	0.0602022	3.12365	0.00542142	0.0280612	2.1878	0.0409231	0.0806045	0.745385	0.464844	0.737023	2.03713	0.0553041	0.146718	1.07164	0.296839	0.422118
ACN9	3.04192	0.0065176	0.0602411	-1.60266	0.124929	0.262222	2.44001	0.0242818	0.0521011	-0.971346	0.343157	0.64424	-2.40994	0.0258685	0.0873861	0.965896	0.34581	0.473446
TUBG1	3.03968	0.00655053	0.0604258	4.17756	0.000477938	0.00477764	0.458674	0.65149	0.738834	2.04992	0.0539267	0.254609	1.66006	0.112744	0.238538	-0.45868	0.651486	0.75014
MAP1LC3B2	3.03911	0.00655889	0.060443	3.7786	0.00120643	0.00920695	9.26547	1.29012e-08	3.87627e-07	3.33788	0.00333092	0.0556251	1.72945	0.0993748	0.218843	4.67226	0.000152161	0.00099634
C1orf21	3.03877	0.00656389	0.060443	-3.71196	0.00140775	0.0103379	-5.09369	5.80292e-05	0.000311662	-0.32859	0.745935	0.901574	-4.93233	8.38012e-05	0.00163188	-4.53422	0.000209193	0.00128874
CIRH1A	3.0359	0.00660634	0.0607275	0.664863	0.51385	0.67101	1.5472	0.137735	0.220594	0.446004	0.660459	0.858024	-1.43113	0.168073	0.314382	0.685129	0.501248	0.622476
UBE2G2	3.03381	0.00663746	0.0609071	5.07608	6.03985e-05	0.000981686	7.04024	8.64285e-07	9.50714e-06	1.32339	0.200867	0.503651	1.90274	0.0718003	0.175448	4.04755	0.000646348	0.0032002
C6orf89	3.03195	0.00666516	0.0611079	1.09916	0.284956	0.45953	1.6065	0.124082	0.202176	4.03019	0.000672933	0.0233668	3.6246	0.00172285	0.0127051	2.08496	0.0503094	0.106643
SPP1	3.02893	0.00671054	0.0613718	2.07304	0.0515144	0.142822	2.70624	0.013712	0.0324363	2.69292	0.0141158	0.123086	1.78827	0.0891309	0.20297	4.62365	0.000170188	0.00108995
PWWP2B	3.02848	0.00671729	0.0613718	3.84888	0.00102503	0.00822845	5.7847	1.23748e-05	8.52776e-05	1.06861	0.298171	0.605566	1.30083	0.208334	0.364351	3.91508	0.000879087	0.00411057
CMSS1	3.01331	0.00694993	0.0627882	1.80359	0.0866176	0.204361	-4.18074	0.000474421	0.00187486	1.80131	0.0869879	0.330844	-0.187788	0.852964	0.913047	-2.79215	0.0113602	0.0329736
CRCP	3.01173	0.00697461	0.0629436	-0.663087	0.514962	0.672129	-2.58973	0.0176485	0.0399723	2.63999	0.0158347	0.130602	0.0905559	0.92876	0.957828	-0.503671	0.620081	0.723003
GBE1	3.00785	0.00703543	0.0632347	1.22368	0.235514	0.405479	-1.69374	0.106074	0.177511	1.19056	0.247979	0.555313	-0.703234	0.490142	0.648017	-2.39999	0.0264142	0.0645982
UTP15	3.00743	0.00704214	0.0632409	2.70487	0.013753	0.0551168	2.23461	0.0372041	0.0745462	0.645081	0.52632	0.779656	-2.01159	0.0581501	0.151169	2.23011	0.0375475	0.0852253
KDM4A	3.0058	0.0070678	0.0634172	-0.205471	0.839313	0.904217	0.69842	0.493081	0.601675	2.399	0.0264695	0.171667	-0.372276	0.713664	0.817615	1.66827	0.111085	0.198683
TMX4	3.00498	0.00708091	0.0634807	5.50801	2.28367e-05	0.000476938	8.4943	5.14875e-08	1.06793e-06	5.30633	3.58811e-05	0.00438751	6.61668	2.07325e-06	0.000154626	6.59589	2.16554e-06	3.41935e-05
SLC41A3	3.00384	0.00709903	0.063544	1.8469	0.0798442	0.193496	0.934903	0.361162	0.473623	-1.01821	0.320927	0.626176	-2.44222	0.0241689	0.0835229	-3.54925	0.00205006	0.00820024
TBC1D9B	3.00377	0.00710005	0.063544	2.88885	0.00917443	0.0411071	1.07592	0.294971	0.405003	1.58684	0.128477	0.401385	-1.6755	0.109642	0.234299	-1.72536	0.100123	0.183271
BFAR	3.00248	0.00712064	0.0636583	2.55456	0.0190326	0.0698595	2.38034	0.027524	0.0577729	2.24876	0.0361428	0.206564	-0.271332	0.788959	0.869948	0.142236	0.888339	0.925569
SOCS7	3.0015	0.00713635	0.0636583	4.39765	0.000286896	0.00326515	1.86672	0.0769033	0.136216	2.07455	0.0513606	0.247767	4.96888	7.70942e-05	0.0015413	1.86868	0.0766171	0.148162
HNRNPF	3.00123	0.00714056	0.0636583	2.71344	0.0134984	0.0544492	-1.17856	0.252621	0.359043	1.20654	0.241906	0.549553	1.38656	0.181076	0.33103	-0.0463302	0.963514	0.975978
RHEB	2.99494	0.0072419	0.0644297	1.8745	0.0757741	0.186964	-2.5281	0.0201409	0.0445126	1.66526	0.111691	0.376742	0.145846	0.885525	0.932057	-4.15839	0.000499686	0.00259108
HARS	2.99122	0.00730248	0.0647974	4.1517	0.000507505	0.00493794	4.1712	0.000485042	0.00190966	0.823839	0.419898	0.706277	2.32754	0.0307247	0.0983863	4.26513	0.000390052	0.00212362
HGSNAT	2.98606	0.00738722	0.0653356	3.7021	0.00144024	0.0105471	2.09687	0.0491301	0.0937493	0.675122	0.507449	0.767097	1.92673	0.0685695	0.169625	-0.188136	0.852695	0.900205
PNPLA3	2.98315	0.00743549	0.065652	4.05023	0.000642333	0.00589422	6.06046	6.77942e-06	5.23439e-05	4.7666	0.000122489	0.00907106	2.92533	0.00845972	0.039225	6.04014	7.08455e-06	8.37091e-05
PLD6	2.97982	0.00749108	0.066032	2.92761	0.00841679	0.0385837	4.84685	0.000101897	0.000503312	3.50712	0.00225896	0.0453539	2.05836	0.0530345	0.142455	6.26691	4.34706e-06	5.74292e-05
GPBP1L1	2.97868	0.00751024	0.0660403	0.594071	0.559228	0.707817	3.0734	0.00607205	0.0164656	2.65442	0.0153471	0.128375	-0.972525	0.342585	0.512391	0.137724	0.891857	0.927948
ARHGAP22	2.97725	0.00753423	0.0661352	1.19014	0.248141	0.419795	4.69771	0.000143503	0.000673694	1.90218	0.0718763	0.297697	0.985326	0.336417	0.506335	4.49609	0.000228464	0.00137759
ZFYVE9	2.9656	0.00773302	0.0676271	0.343352	0.734972	0.835925	-2.69846	0.0139464	0.0328318	0.17603	0.862068	0.950961	-0.983323	0.337377	0.507126	-2.47251	0.0226689	0.0571259
LYN	2.96457	0.00775086	0.0676908	3.40928	0.00282847	0.017621	1.60892	0.123549	0.201526	0.625702	0.538696	0.787123	-1.06215	0.301022	0.469805	-1.72102	0.100923	0.184095
BBS2	2.96137	0.00780639	0.0678447	0.825994	0.418703	0.589988	8.04192	1.20146e-07	2.04774e-06	4.48306	0.000235452	0.0127629	0.620446	0.542079	0.689883	4.99318	7.29389e-05	0.000548267
HSPA14	2.95893	0.00784919	0.0681588	0.996383	0.331151	0.506824	2.02589	0.0565414	0.105555	3.29089	0.00370828	0.0592185	-0.895763	0.381199	0.549437	2.15525	0.0437051	0.0957904
UBQLN4	2.95716	0.00788011	0.068316	3.08793	0.00587652	0.0297533	4.06458	0.000621286	0.00235609	2.20427	0.0395777	0.21632	3.11079	0.00558118	0.029252	4.12385	0.000541405	0.00278407
CBWD1	2.95511	0.00791625	0.0685163	3.58655	0.00188107	0.0129714	2.58539	0.0178141	0.0402693	0.508567	0.616706	0.836331	-0.317877	0.753925	0.846043	0.0104819	0.991742	0.994674
MREG	2.9506	0.00799635	0.0689825	2.03327	0.055726	0.150737	4.20068	0.000452961	0.00179884	0.906072	0.375851	0.670532	-0.339796	0.737607	0.834661	1.67041	0.110657	0.19824
ANAPC1	2.94762	0.00804972	0.0692724	1.17259	0.25495	0.427503	-0.366936	0.71758	0.792073	1.81027	0.0855422	0.328787	-1.0735	0.296027	0.465116	0.339458	0.737858	0.819964
ATIC	2.94505	0.00809607	0.0694555	3.34267	0.00329463	0.0194642	0.699589	0.492366	0.601083	2.19435	0.0403825	0.218448	-1.65647	0.113475	0.239619	1.68011	0.108732	0.195323
PAR5	2.94505	0.0080961	0.0694555	3.9647	0.000783455	0.00683719	2.81359	0.0108363	0.0265443	2.11357	0.0475194	0.237846	0.45787	0.652058	0.772364	-1.03177	0.314685	0.440819
ALOX5AP	2.9433	0.00812763	0.0696578	3.80475	0.00113547	0.00883838	7.17658	6.55503e-07	7.59171e-06	0.912462	0.372562	0.668121	0.879931	0.389509	0.556891	1.71981	0.101146	0.184373
POLR1A	2.94135	0.00816305	0.0697908	3.74081	0.0013168	0.00983488	2.64668	0.0156068	0.0361341	-0.503295	0.62034	0.837204	-0.523952	0.60616	0.738093	1.68142	0.108474	0.194994
AVEN	2.93834	0.00821804	0.0701425	3.07887	0.00599777	0.0302506	-0.982572	0.337737	0.449348	-0.940928	0.358142	0.656712	-1.06534	0.299612	0.468546	-1.92376	0.0689622	0.136189
MFN2	2.938	0.0082242	0.0701425	3.7735	0.00122075	0.00926887	0.913498	0.372031	0.484164	2.16956	0.0424619	0.224977	1.96946	0.0631317	0.159603	1.20049	0.244193	0.364452
ACVR1	2.93673	0.00824761	0.070211	-0.599041	0.555975	0.705094	0.385943	0.703677	0.781154	5.42282	2.76251e-05	0.00357729	0.815633	0.424467	0.590123	2.7488	0.0124941	0.0354469
KPNA5	2.93621	0.0082571	0.070211	-0.650229	0.523059	0.678673	-0.329155	0.745513	0.81309	4.21374	0.000439446	0.0182614	1.07114	0.297061	0.466286	0.850111	0.405481	0.532539
PGK1	2.93219	0.00833139	0.0707582	3.11167	0.00557004	0.0286288	4.46214	0.000247119	0.00106723	-0.649256	0.523674	0.777522	-0.78792	0.440126	0.604461	-0.589496	0.562232	0.67648
DUSP16	2.92105	0.00854072	0.0720242	4.54759	0.000202833	0.00252388	4.08	0.000599439	0.0022823	0.870295	0.394625	0.685929	1.62078	0.120968	0.250166	0.293678	0.772077	0.84433
NDUFV3	2.91564	0.00864419	0.0726637	3.24625	0.00410534	0.0228815	2.09012	0.049795	0.0947772	2.6545	0.0153446	0.128375	3.2216	0.0043421	0.0243528	2.47963	0.0223296	0.056433
PRKDC	2.91289	0.00869715	0.0730505	2.90215	0.00890725	0.0401667	-2.34471	0.0296481	0.061398	0.032948	0.974048	0.994337	-1.7874	0.0892754	0.203208	-1.7948	0.0880528	0.165469
PLEKHM1P	2.90748	0.00880247	0.0737035	7.94606	1.44275e-07	1.28576e-05	5.41306	2.82353e-05	0.000168323	2.77798	0.0117195	0.110234	10.0173	3.5886e-09	2.9128e-06	5.3583	3.19248e-05	0.000275407
BYSL	2.90584	0.00883465	0.0738515	5.90729	9.45943e-06	0.000257042	2.14802	0.0443464	0.0862806	1.35809	0.189792	0.488582	2.64197	0.0157668	0.0613543	2.57809	0.0180958	0.0476214
PTDSS2	2.90297	0.00889108	0.0741654	3.66907	0.0015546	0.0111591	6.7961	1.42698e-06	1.42648e-05	1.72969	0.0993306	0.355051	1.35638	0.190327	0.342159	3.88393	0.000944987	0.00436237
GPR153	2.90286	0.00889336	0.0741654	4.30687	0.000354061	0.00384639	5.02308	6.81355e-05	0.00035772	-0.360423	0.722368	0.889719	2.92568	0.00845314	0.0392118	1.31516	0.203564	0.317279
LARP1	2.90137	0.00892275	0.0742926	3.92091	0.000867277	0.00735507	-0.588721	0.562742	0.662686	-0.983897	0.337102	0.639955	0.533276	0.599811	0.732676	-0.162601	0.872489	0.915202
CLPP	2.89876	0.0089747	0.0745482	2.41393	0.0256527	0.0869895	2.52218	0.020397	0.0449863	0.440317	0.664503	0.860051	-0.618705	0.543202	0.690978	1.90131	0.0719972	0.141123
EBPL	2.8979	0.0089919	0.0746321	3.03087	0.00668137	0.032817	-0.659171	0.517421	0.623991	3.19183	0.00464578	0.0664539	1.0397	0.311078	0.480719	1.72239	0.100669	0.183822
PFDN1	2.89516	0.00904675	0.0750281	3.61736	0.00175192	0.012217	1.95015	0.0655397	0.119213	0.387857	0.702283	0.878982	-0.11223	0.911777	0.94652	-1.13284	0.270887	0.395371
C10orf47	2.89313	0.00908767	0.0751537	4.16363	0.00049364	0.00483795	2.87637	0.00943195	0.0237175	0.696275	0.494394	0.757989	-1.75301	0.0951561	0.212487	-2.83741	0.0102812	0.0303445
LOC100505738	2.89274	0.00909552	0.0751537	-0.0601029	0.952679	0.971338	1.74481	0.096606	0.16492	3.22758	0.00428352	0.0641674	0.9553	0.351007	0.520565	2.79979	0.0111707	0.0324864
TNFRSF10A	2.89179	0.00911465	0.0751537	5.89555	9.70521e-06	0.000263041	6.37093	3.48215e-06	2.99413e-05	-0.0990254	0.922119	0.974378	1.42828	0.16888	0.315386	2.20073	0.0398632	0.0893059
AATF	2.89172	0.00911611	0.0751537	4.65801	0.000157235	0.00209918	0.891073	0.383648	0.495693	1.28776	0.212759	0.517535	2.05122	0.0537883	0.143897	2.00263	0.0591797	0.120959
SENP3	2.8885	0.00918148	0.0754906	5.05228	6.37557e-05	0.00102204	4.58265	0.000187066	0.000845738	1.24637	0.227251	0.534027	0.578011	0.569808	0.711144	3.25009	0.00406967	0.0143854
DPM1	2.88642	0.00922394	0.0757804	-0.639992	0.529555	0.682367	5.38224	3.02546e-05	0.00017814	2.56532	0.0185987	0.142243	1.11345	0.278922	0.446377	5.03434	6.64111e-05	0.000507543
ABHD14B	2.88562	0.00924032	0.0758557	1.59622	0.126364	0.263975	2.61317	0.0167794	0.0384009	3.66858	0.00155636	0.0370569	3.47081	0.00245576	0.0161607	2.14918	0.0442426	0.0967668
NADKD1	2.88266	0.00930124	0.0761774	0.819951	0.422059	0.592494	-2.13635	0.045399	0.0879666	1.94747	0.0658803	0.281969	-0.558712	0.582657	0.720548	-2.10965	0.0478931	0.102701
HDAC9	2.87768	0.00940446	0.0768398	2.02268	0.056899	0.152874	2.95481	0.00792167	0.0205487	1.00015	0.329369	0.633091	-0.422753	0.677056	0.790839	-1.81418	0.0849173	0.160725
SF3B4	2.87766	0.00940506	0.0768398	2.91579	0.00864133	0.0393046	2.43306	0.0246403	0.052634	0.751012	0.461527	0.734698	0.869657	0.394965	0.562649	1.98604	0.0611272	0.123808
B3GNT5	2.87069	0.0095514	0.0775618	1.34435	0.194118	0.35582	2.87524	0.00945562	0.0237501	1.00226	0.328378	0.632345	-0.0130848	0.989692	0.993474	0.884002	0.387361	0.515306
EIF1AX	2.87024	0.00956091	0.0775791	0.986828	0.335698	0.511467	-0.507892	0.617171	0.711171	1.33731	0.196365	0.497584	-1.60839	0.123666	0.254048	-0.593975	0.559291	0.674021
TOM1	2.8697	0.00957237	0.0776122	5.25379	4.03905e-05	0.000733587	8.01135	1.2735e-07	2.12236e-06	4.35085	0.000319749	0.015567	7.9544	1.4199e-07	3.11076e-05	8.84298	2.72839e-08	1.53432e-06
U2AF2	2.8673	0.00962346	0.077792	4.40446	0.000282409	0.00322806	0.277299	0.78444	0.844943	1.10774	0.281322	0.590265	0.960675	0.348364	0.518149	0.44914	0.658235	0.756751
MTHFS	2.86652	0.00964011	0.077792	2.06027	0.0528349	0.14541	1.27787	0.216156	0.316578	2.55949	0.0188327	0.143377	2.45859	0.0233473	0.081271	1.48194	0.154181	0.25598
RIOK3	2.86527	0.00966672	0.0778775	1.56704	0.133034	0.273239	2.99056	0.00731332	0.0192556	3.10735	0.00562459	0.0732194	2.10552	0.0482902	0.132781	1.04329	0.309455	0.435756
PTGS2	2.86504	0.00967174	0.0778775	6.60183	2.13876e-06	8.85479e-05	7.03717	8.69723e-07	9.54698e-06	4.92132	8.59369e-05	0.00728801	6.33004	3.79887e-06	0.000226524	6.34751	3.6601e-06	5.0182e-05
STEAP2	2.86329	0.00970934	0.0780527	0.113196	0.911021	0.947513	0.236613	0.815401	0.868668	0.169556	0.867089	0.952669	-2.36925	0.0281695	0.0928694	1.56141	0.134355	0.230147
TUBGCP5	2.85825	0.00981827	0.0787559	2.00281	0.0591585	0.157297	2.68115	0.0144818	0.0339254	1.09264	0.287738	0.59613	-0.786281	0.441063	0.605073	-1.23375	0.231819	0.350412
LIF	2.85753	0.00983385	0.0787631	3.28357	0.00377073	0.0214109	4.15785	0.000500311	0.00195659	3.61428	0.00176442	0.0396481	5.47612	2.4521e-05	0.000751787	5.03768	6.59082e-05	0.000504066
GIGYF2	2.85672	0.00985153	0.0788422	1.87134	0.0762307	0.187694	2.47514	0.0225432	0.049031	2.46188	0.0231853	0.158322	1.41204	0.173545	0.321643	2.28766	0.0333658	0.0776615
PCYT2	2.85402	0.00991048	0.0791333	1.99721	0.0598092	0.158427	-1.2392	0.229838	0.332231	1.86864	0.076624	0.309676	-0.0381198	0.969976	0.982569	-1.09542	0.286549	0.411604
FOSL2	2.85029	0.00999273	0.0797295	0.835834	0.413276	0.584219	-5.38317	3.01918e-05	0.000177969	2.70342	0.0137965	0.121597	-0.629587	0.536202	0.685473	-7.0228	8.95567e-07	1.75052e-05
NELF	2.8474	0.0100568	0.0801797	4.76948	0.000121682	0.00172221	6.35584	3.59575e-06	3.06923e-05	0.527297	0.603878	0.828776	1.68799	0.107188	0.230981	2.03525	0.0555099	0.114819
FTH1	2.84618	0.0100838	0.0803345	3.82628	0.00108018	0.00854072	2.72114	0.0132734	0.0315158	4.29724	0.00036206	0.0161332	4.31234	0.0003496	0.00412152	3.38297	0.00300431	0.0112318
CSNK2A2	2.84085	0.0102034	0.0811026	1.50357	0.148561	0.294712	1.2379	0.230309	0.332774	2.71407	0.0134796	0.120129	-0.591058	0.561205	0.704336	0.392784	0.698699	0.788187
ELP3	2.8377	0.0102747	0.0814847	1.69571	0.105694	0.233897	-2.96906	0.00767345	0.0200233	0.520282	0.608668	0.83168	-1.44134	0.165204	0.310753	-3.09371	0.00580037	0.0190494
LSG1	2.83345	0.0103716	0.081944	2.58066	0.0179963	0.0672765	4.06875	0.000615301	0.00233846	0.964738	0.346375	0.646862	1.06959	0.297742	0.466903	2.60903	0.0169298	0.0450476
ARIH1	2.82883	0.0104779	0.0825359	2.31138	0.0317708	0.101427	1.95377	0.0650818	0.118572	1.91335	0.0703553	0.293944	0.993028	0.332743	0.503398	-0.111002	0.912739	0.942124
XPOT	2.82457	0.0105769	0.0832534	2.06585	0.052254	0.144358	-0.0453977	0.964248	0.975659	1.86505	0.0771469	0.31058	0.88922	0.384619	0.553077	1.64823	0.115169	0.204265
MCMBP	2.82034	0.0106761	0.0839005	1.1016	0.283919	0.458481	-2.52881	0.0201106	0.0444745	4.38511	0.000295353	0.0149022	0.842431	0.409662	0.575481	-1.89541	0.0728131	0.142456
SUCO	2.82005	0.010683	0.0839005	-3.5541	0.00202728	0.013763	-2.32594	0.0308268	0.0635887	5.28758	3.74285e-05	0.00452412	-0.0764031	0.939869	0.964542	1.99489	0.0600815	0.122279
F11R	2.81606	0.0107773	0.0843888	1.42663	0.169351	0.323093	4.60212	0.000178852	0.000814907	0.793493	0.436948	0.718747	-0.689793	0.498374	0.654458	0.950555	0.353352	0.48164
ACO2	2.81527	0.0107963	0.0844192	0.0150313	0.988158	0.9925	0.972983	0.342363	0.453894	2.4562	0.0234656	0.159305	-0.193462	0.848579	0.910206	0.362303	0.720985	0.805982
CYB5D2	2.81489	0.0108053	0.0844192	3.65659	0.00160009	0.0114079	5.58349	1.93051e-05	0.000121866	1.0413	0.310354	0.61584	3.47347	0.00244081	0.0161127	2.21517	0.0387094	0.0872413
RRP1B	2.81412	0.0108236	0.0844366	2.1887	0.0408484	0.121723	4.04941	0.000643555	0.00242393	0.767561	0.451854	0.729011	-1.1309	0.271684	0.437926	2.95876	0.00785213	0.0243794
LARP4	2.81139	0.0108889	0.0847579	3.31172	0.00353615	0.0204467	3.51607	0.00221293	0.00697786	3.39609	0.00291532	0.0523166	1.75812	0.0942604	0.211322	3.546	0.00206549	0.00824939
RGS20	2.80532	0.0110355	0.0855589	1.53975	0.139536	0.282937	0.613421	0.546619	0.649446	1.45218	0.1622	0.451361	-0.11042	0.913194	0.947336	1.55612	0.135605	0.231686
LCE2C	2.8053	0.0110359	0.0855589	5.32264	3.45886e-05	0.000651586	8.01286	1.26984e-07	2.11963e-06	-0.0954933	0.924888	0.975098	2.80482	0.0110476	0.0476718	4.59191	0.000183115	0.00116002
TM9SF4	2.8048	0.0110482	0.0855589	1.86325	0.0774106	0.189603	1.50529	0.148122	0.233811	1.57172	0.131945	0.406401	0.119735	0.905906	0.943592	1.62795	0.119429	0.20997
MCAT	2.80311	0.0110894	0.0856843	2.52616	0.0202245	0.0731672	5.47134	2.47844e-05	0.000149961	1.42962	0.168502	0.459296	0.749392	0.46248	0.624479	4.28785	0.000370029	0.00204687
CCDC6	2.80311	0.0110894	0.0856843	1.17822	0.252751	0.425064	-2.23326	0.0373072	0.0746571	1.90504	0.0714839	0.29689	-0.118727	0.906695	0.943962	-1.19533	0.246155	0.366652
URB1	2.80271	0.0110992	0.085697	3.37276	0.00307545	0.0186416	1.29807	0.20926	0.309027	0.0782793	0.938396	0.981506	0.371881	0.713953	0.817814	1.23014	0.23314	0.352003
DGCR6	2.79586	0.0112677	0.0868702	-0.679211	0.50491	0.662545	1.3874	0.180822	0.274549	0.54863	0.589426	0.820622	-0.278832	0.783281	0.866252	-0.729525	0.47427	0.597296
CUX1	2.79269	0.0113467	0.0872831	3.25569	0.00401805	0.0224754	-1.69586	0.105665	0.176995	3.81641	0.0011052	0.0315824	3.10218	0.00569064	0.0296692	1.01272	0.323475	0.450015
PARP1	2.79238	0.0113544	0.0872831	-1.15738	0.260965	0.433207	-3.42558	0.00272463	0.00829058	-1.69156	0.106496	0.367726	-8.94571	2.26947e-08	9.41868e-06	-8.86208	2.63631e-08	1.49473e-06
LOC100506123	2.78964	0.011423	0.0874906	3.69442	0.00146606	0.010686	5.02181	6.83334e-05	0.000358401	1.33397	0.197438	0.49874	0.917928	0.369764	0.538713	1.47813	0.155191	0.257208
FAM3C	2.78547	0.0115281	0.0881026	0.348712	0.731006	0.834103	2.42639	0.024989	0.0532598	2.20763	0.039308	0.215815	0.97521	0.341285	0.51132	2.12239	0.046688	0.100645
PRKRIR	2.77597	0.0117714	0.0897012	0.0545549	0.957043	0.974558	-1.3954	0.178434	0.271472	1.18353	0.250691	0.557705	-2.02565	0.0565674	0.148753	-2.80703	0.010994	0.0320435
STUB1	2.77546	0.0117846	0.089737	2.91136	0.00872688	0.0396081	4.61826	0.000172318	0.000790964	3.41096	0.00281759	0.0511846	5.7188	1.43076e-05	0.000527927	1.79556	0.0879265	0.165332
STK32C	2.77433	0.0118138	0.0898939	4.2294	0.000423758	0.00435605	3.55178	0.00203811	0.00649872	2.01034	0.058293	0.2639	2.32853	0.0306611	0.0982726	2.43932	0.0243168	0.0605103
RCHY1	2.76457	0.0120697	0.0917088	0.154881	0.878491	0.927346	1.90479	0.0715181	0.128236	2.375	0.0278334	0.176915	-1.08872	0.289424	0.458095	1.27782	0.216171	0.332444
PPP1R26	2.76292	0.0121133	0.0919076	3.52317	0.00217701	0.0146031	1.64095	0.116684	0.192026	0.464769	0.647195	0.851502	-0.1469	0.884705	0.931567	-2.22331	0.0380727	0.0861249
SLC35E3	2.76146	0.0121524	0.0921149	2.69309	0.0141104	0.0560791	4.23142	0.000421781	0.00168841	0.616264	0.544779	0.790692	-0.284227	0.779204	0.863901	-0.955753	0.350784	0.479071
METAP1	2.75839	0.0122344	0.0926253	1.15392	0.262346	0.434393	-1.6493	0.114948	0.189734	1.89768	0.0724986	0.299448	1.98236	0.0615673	0.156644	0.802202	0.432011	0.557154
GPR180	2.75722	0.0122656	0.0927952	-1.98328	0.061457	0.161484	0.960473	0.348463	0.460178	6.33814	3.73385e-06	0.0010907	1.61665	0.121861	0.251321	2.51755	0.0205993	0.0528992
ZNF562	2.75625	0.0122918	0.0928835	1.98358	0.0614214	0.161484	3.10537	0.00564979	0.0155045	-0.441582	0.663603	0.859309	0.545805	0.59133	0.726498	1.84869	0.079575	0.152675
BCAP29	2.75153	0.0124197	0.0936911	-0.988088	0.335096	0.511166	-0.294351	0.77157	0.834671	1.60023	0.125469	0.397175	-0.735595	0.470649	0.631455	0.263544	0.794869	0.861648
TATDN3	2.75037	0.0124512	0.0938613	1.41265	0.173369	0.328672	3.48993	0.00235016	0.00734182	1.40688	0.17505	0.469358	-0.537911	0.596667	0.730448	1.66514	0.111715	0.199524
PLXNA2	2.74742	0.0125319	0.0942612	5.7095	1.46046e-05	0.000358836	3.97936	0.000757237	0.00279505	0.259574	0.797887	0.924898	0.896045	0.381052	0.5493	-1.24209	0.228792	0.347082
RANBP2	2.74709	0.0125409	0.0942612	1.5985	0.125853	0.263378	0.323253	0.749911	0.816447	1.42258	0.170507	0.462605	1.63828	0.117244	0.245166	3.1526	0.00507783	0.0171314
KITLG	2.7468	0.012549	0.0942612	1.8764	0.0755018	0.186436	-0.615092	0.545537	0.648527	-1.54065	0.139318	0.417994	0.27907	0.783101	0.866213	2.62142	0.0164833	0.0441852
ZNF259	2.74618	0.0125659	0.0943208	3.67897	0.0015194	0.0109513	3.14653	0.005148	0.0142878	2.94561	0.00808585	0.0895394	2.61185	0.0168272	0.0644881	3.17873	0.00478592	0.0163246
ULBP1	2.74284	0.0126583	0.0947433	3.42744	0.00271303	0.0171353	7.63348	2.6428e-07	3.74551e-06	2.4913	0.0217828	0.153388	5.82373	1.13581e-05	0.000455885	6.99424	9.49352e-07	1.83518e-05
C17orf103	2.74232	0.0126728	0.0947604	2.24868	0.0361484	0.110762	3.65814	0.00159438	0.00529746	2.65315	0.0153897	0.128375	1.27369	0.217603	0.375217	0.781048	0.444063	0.568652
C6orf120	2.74178	0.0126876	0.0947604	-0.359467	0.723072	0.828697	0.265793	0.793161	0.851893	3.61251	0.00177164	0.0396481	2.42922	0.0248401	0.0850597	1.85735	0.078282	0.150827
MYBBP1A	2.74094	0.012711	0.0948683	3.12362	0.00542179	0.0280612	3.4076	0.00283943	0.00858524	1.40458	0.175725	0.469846	1.54968	0.137141	0.272623	3.56554	0.00197446	0.00797674
BNIP3L	2.73815	0.0127889	0.095314	4.66101	0.000156152	0.00208918	12.0074	1.63703e-10	1.57346e-08	3.1952	0.00461043	0.0664154	4.99913	7.1955e-05	0.00147501	5.23506	4.21349e-05	0.000347522
UTP20	2.73704	0.0128199	0.0954773	1.59219	0.127268	0.265387	-4.85524	9.99587e-05	0.000494433	-1.5507	0.136897	0.415122	-3.65312	0.00161297	0.0121071	-2.80341	0.011082	0.0322373
BOLA2B	2.73558	0.0128609	0.0956773	6.55552	2.35706e-06	9.35906e-05	9.53693	8.0656e-09	2.65887e-07	2.2594	0.0353626	0.203989	5.13543	5.27863e-05	0.00119951	8.70537	3.49905e-08	1.771e-06
P2RX4	2.73267	0.0129432	0.0959898	3.25832	0.00399404	0.0223768	-1.21533	0.238613	0.342794	-0.250272	0.80497	0.927068	-0.0868978	0.93163	0.959364	-3.84293	0.00103926	0.0047148
RRN3	2.73233	0.0129526	0.0959898	4.15767	0.000500518	0.00489168	5.58697	1.91568e-05	0.000121211	1.79586	0.0878777	0.332418	3.1416	0.00520571	0.0277728	3.59241	0.00185582	0.00758718
UPF3A	2.73034	0.0130092	0.0963413	0.659389	0.517284	0.67449	-1.03313	0.314066	0.424569	0.614546	0.54589	0.790932	-2.89606	0.00902864	0.0410366	-2.69873	0.0139382	0.0385749
DNAJC27	2.72616	0.0131285	0.0970677	0.333933	0.74196	0.840963	0.788005	0.440077	0.551	2.70651	0.0137039	0.121305	0.806314	0.429692	0.594793	1.38382	0.1819	0.290487
CMAS	2.72594	0.013135	0.0970677	4.57506	0.000190371	0.00244139	5.58014	1.94497e-05	0.000122548	0.782421	0.443275	0.723253	0.666368	0.512908	0.665793	2.86177	0.0097421	0.0291151
NF2	2.71963	0.013317	0.098108	1.4383	0.166054	0.31848	-0.852946	0.403945	0.515333	2.1084	0.0480126	0.239125	-2.42148	0.0252486	0.0860095	-0.245832	0.808356	0.869456
MRPL12	2.71945	0.0133224	0.098108	2.96446	0.00775274	0.0367739	3.32537	0.00342755	0.0101021	0.949342	0.353953	0.653316	0.110628	0.913031	0.94729	3.13622	0.00526954	0.0176087
EHBP1L1	2.71423	0.013475	0.0988857	2.12375	0.0465612	0.133162	-4.05236	0.000639167	0.00241086	1.20218	0.243551	0.550382	-0.253676	0.802375	0.877564	-3.29342	0.00368693	0.0132916
ECHS1	2.71361	0.0134934	0.0989163	0.838491	0.411818	0.582785	4.80592	0.000111921	0.000544639	2.09485	0.0493283	0.242174	-0.629808	0.53606	0.685375	3.14998	0.00510803	0.0172112
TWF1	2.71202	0.0135402	0.0990862	-0.558209	0.582994	0.726135	-1.73402	0.0985442	0.167565	0.938506	0.359354	0.657539	-0.880326	0.389301	0.556828	-0.898158	0.379953	0.507891
TTC12	2.71171	0.0135494	0.0990862	0.338415	0.738632	0.838365	1.26449	0.220816	0.321933	0.162795	0.872339	0.953962	-1.31825	0.202547	0.357381	0.294564	0.77141	0.844065
DDIT4	2.71107	0.0135683	0.0991514	1.93388	0.067631	0.172395	7.04291	8.596e-07	9.47542e-06	4.54806	0.000202615	0.0118372	5.91969	9.20676e-06	0.000392285	8.41397	5.97324e-08	2.55344e-06
ENAH	2.71046	0.0135865	0.0991514	-0.37733	0.709964	0.82032	-4.51097	0.00022074	0.000970852	0.834064	0.414249	0.702399	-3.56241	0.00198878	0.0139706	-6.41504	3.17085e-06	4.52732e-05
NSUN2	2.70915	0.0136254	0.0992962	4.56345	0.000195542	0.00247773	4.09244	0.000582359	0.00222613	0.307372	0.761787	0.909376	0.713255	0.484056	0.643043	2.25617	0.0355981	0.0817
GATC	2.70869	0.0136389	0.0993062	2.52522	0.020265	0.0732578	5.18804	4.68584e-05	0.000259213	2.1889	0.0408318	0.220085	2.46108	0.0232246	0.0809513	4.56398	0.000195301	0.00122177
EPHA4	2.70846	0.0136456	0.0993062	-5.19247	4.63913e-05	0.000818543	0.147768	0.884029	0.918712	-0.413632	0.683614	0.869482	-1.95069	0.0654709	0.163979	3.05853	0.00627867	0.0203221
ZNF395	2.70774	0.0136673	0.0993955	1.51446	0.145795	0.290816	-5.56972	1.99053e-05	0.000124895	0.116324	0.908574	0.968501	-1.73795	0.0978344	0.216504	-8.3276	7.0139e-08	2.78333e-06
SSBP1	2.70664	0.0137	0.0994954	2.35833	0.028819	0.0945418	1.81024	0.0855459	0.149138	-0.263265	0.795082	0.923456	-1.21972	0.236979	0.398987	0.179453	0.859415	0.905663
CCDC86	2.70172	0.0138477	0.100291	2.76175	0.0121444	0.0506788	2.04402	0.0545582	0.102544	0.499542	0.622933	0.839519	-0.964384	0.346548	0.516444	2.39371	0.0267645	0.0652878
TMEM11	2.70094	0.0138712	0.100392	4.11578	0.000551641	0.0052689	4.72764	0.000133958	0.000636557	3.30522	0.00358896	0.0580809	1.82778	0.0827756	0.193094	3.71023	0.00141339	0.0060815
DYNC1LI2	2.69581	0.0140271	0.10142	1.5854	0.128804	0.267636	2.3101	0.0318549	0.0653632	3.21631	0.0043946	0.0649067	0.347064	0.732225	0.830734	1.2453	0.227636	0.345728
OTUD6B	2.69564	0.0140325	0.10142	2.38824	0.027073	0.0903523	2.27452	0.034281	0.0695944	1.53305	0.141174	0.420359	-0.826619	0.418357	0.583877	0.815936	0.424297	0.550241
RAD50	2.69458	0.014065	0.101494	1.67048	0.110643	0.241243	0.367701	0.717018	0.791896	0.147003	0.884625	0.958277	-0.534145	0.59922	0.732373	-1.30109	0.208247	0.323476
LRP8	2.69435	0.0140717	0.101494	6.32331	3.85378e-06	0.000135626	3.91688	0.000875413	0.00315701	1.99423	0.0601588	0.268405	3.27707	0.00382703	0.0222348	3.62636	0.00171589	0.00713779
NPM1	2.69287	0.0141174	0.101574	1.0846	0.291202	0.466203	-0.506678	0.618007	0.711747	-0.941742	0.357735	0.656649	-2.26934	0.0346479	0.106444	-0.782977	0.442956	0.567789
ZBTB25	2.69279	0.0141196	0.101574	2.60642	0.0170256	0.0642958	3.01066	0.00699134	0.0185612	-0.147864	0.883954	0.958104	-1.44583	0.163953	0.309316	-0.238722	0.813788	0.87369
C1QBP	2.6923	0.0141348	0.101574	3.79787	0.00115374	0.008908	4.57124	0.000192057	0.000865324	1.18094	0.251693	0.558398	-0.293962	0.771863	0.858932	6.06001	6.78597e-06	8.14065e-05
SNAPC2	2.69215	0.0141395	0.101574	3.65122	0.00162008	0.0115032	2.5523	0.0191253	0.0426739	0.0660748	0.947984	0.983719	1.67567	0.109609	0.234299	1.18726	0.249252	0.370059
RAET1K	2.69211	0.0141407	0.101574	3.32095	0.00346237	0.0201273	1.09327	0.287468	0.397294	1.40692	0.175037	0.469358	1.73746	0.097922	0.216652	1.70527	0.10387	0.188263
CCDC22	2.68676	0.0143062	0.10251	2.62292	0.01643	0.0625262	4.18492	0.000469838	0.00185955	0.603632	0.552979	0.796265	1.29507	0.210275	0.366709	2.76714	0.0120018	0.0343264
LRRC58	2.68664	0.0143101	0.10251	1.01869	0.320703	0.495573	1.11342	0.278936	0.38867	1.69023	0.106754	0.368193	-0.824403	0.419585	0.585079	0.107886	0.915178	0.943475
RRP1	2.68426	0.0143842	0.102815	3.83026	0.00107026	0.00848785	2.85142	0.00996774	0.024839	2.02724	0.056391	0.25932	1.15353	0.262503	0.42741	3.18928	0.0046728	0.0160062
FAM63B	2.68402	0.0143918	0.102815	-0.0397239	0.968713	0.981122	-0.0515016	0.959445	0.973094	1.50885	0.147215	0.43044	-1.63	0.118993	0.247462	-0.0782737	0.9384	0.95901
NDUFAF2	2.68396	0.0143938	0.102815	1.17779	0.252918	0.425142	-0.446117	0.660379	0.746267	1.81184	0.0852907	0.328187	-0.159756	0.8747	0.925379	0.335495	0.7408	0.821996
LINC00520	2.6831	0.0144206	0.10284	4.21421	0.000438959	0.00448164	6.85042	1.27546e-06	1.30221e-05	1.7861	0.0894919	0.33719	2.92001	0.00856058	0.0395532	5.22848	4.27653e-05	0.000351833
AMFR	2.67906	0.014548	0.103606	1.53174	0.141495	0.285183	1.92953	0.0682001	0.123292	1.46431	0.158891	0.446407	-0.872453	0.393476	0.561186	0.16817	0.868165	0.912092
C17orf89	2.67863	0.0145616	0.103606	-1.04951	0.306655	0.481311	2.59605	0.0174104	0.0396121	3.27321	0.00386088	0.0603284	1.95267	0.0652208	0.163478	3.81445	0.00111023	0.00496184
SLC6A15	2.67211	0.0147692	0.104784	0.130874	0.897203	0.938665	10.3994	1.92053e-09	9.14686e-08	2.26929	0.0346515	0.201101	2.33935	0.0299801	0.0967979	11.9994	1.65606e-10	4.83753e-08
CAST	2.66641	0.0149531	0.10589	6.03148	7.21885e-06	0.000212049	0.974614	0.341573	0.453304	0.235263	0.816434	0.93251	2.20805	0.0392746	0.115771	-1.61102	0.123089	0.215053
ADRB2	2.66438	0.0150194	0.10608	5.73319	1.38608e-05	0.00034951	-2.10643	0.0482024	0.0923309	0.6782	0.505537	0.765806	0.0174021	0.986291	0.991856	-4.64862	0.000160673	0.00104249
TPI1	2.65896	0.0151969	0.107255	2.37584	0.0277846	0.0919439	2.76755	0.0119909	0.0289478	3.74839	0.00129388	0.0340161	4.72669	0.00013425	0.00219219	4.24012	0.000413351	0.00221799
TMEM43	2.65857	0.0152098	0.107274	-0.229206	0.821073	0.891608	-7.3726	4.42405e-07	5.57165e-06	1.7032	0.104262	0.364061	-0.427601	0.673582	0.788971	-6.14904	5.59886e-06	7.01759e-05
ZNF827	2.658	0.0152286	0.107335	0.348096	0.731461	0.834188	-2.51284	0.020807	0.0457562	-0.181638	0.857724	0.948394	-3.95847	0.000794868	0.00731947	-3.16381	0.00495056	0.0167936
TAPT1	2.65697	0.0152627	0.107503	2.57875	0.0180701	0.0674805	1.41066	0.173946	0.265952	0.651239	0.52242	0.776395	-1.42645	0.1694	0.315873	-1.88606	0.0741249	0.144523
PTPN11	2.65492	0.0153306	0.107877	4.56717	0.000193871	0.00246523	3.41006	0.00282342	0.00855159	1.92697	0.0685378	0.289455	0.639468	0.529888	0.68013	0.906092	0.375841	0.504061
DHX34	2.65422	0.0153541	0.10793	2.49169	0.0217649	0.0773313	2.77052	0.0119131	0.0288061	2.68149	0.0144712	0.12481	1.56701	0.133043	0.26708	4.99468	7.26891e-05	0.00054678
PLEK2	2.65318	0.0153885	0.108051	7.33583	4.76078e-07	2.98002e-05	9.80243	5.13827e-09	1.9367e-07	0.760175	0.456155	0.731017	5.94657	8.68261e-06	0.000380443	7.88086	1.63515e-07	5.32359e-06
PLOD2	2.65308	0.0153919	0.108051	1.84315	0.0804128	0.19444	1.62445	0.120179	0.19688	2.33386	0.0303242	0.185772	1.372	0.185494	0.336668	0.510767	0.615193	0.718738
NRP1	2.65001	0.0154948	0.108601	-1.85735	0.0782817	0.191044	-2.48895	0.0218919	0.0478022	0.284847	0.778736	0.916384	-3.93832	0.000832929	0.00754481	-1.48153	0.15429	0.256006
CASP8	2.64979	0.015502	0.108601	1.55071	0.136895	0.279316	1.02389	0.3183	0.429189	1.08925	0.289195	0.596916	-0.266997	0.792248	0.872659	1.80012	0.0871813	0.164213
MMP9	2.64643	0.0156152	0.109037	3.66162	0.00158161	0.0113067	4.9324	8.37882e-05	0.000425455	1.08723	0.290065	0.597363	1.25443	0.224372	0.383533	1.29952	0.208775	0.324199
TTC17	2.64601	0.0156296	0.109065	0.610382	0.548589	0.698272	1.46318	0.159197	0.247577	2.39725	0.0265664	0.171816	0.424903	0.675514	0.789828	1.5264	0.142812	0.240937
NIN	2.64523	0.015656	0.109129	3.91515	0.000878952	0.00738914	0.361123	0.721853	0.795369	1.52645	0.142801	0.423033	2.10964	0.0478939	0.132158	-0.650897	0.522636	0.641762
NME1	2.64451	0.0156802	0.109129	-1.88055	0.0749076	0.185284	1.33646	0.196637	0.293685	-0.415705	0.682121	0.868884	-2.85374	0.00991663	0.0440385	1.22406	0.235374	0.354714
PSME3	2.6421	0.0157625	0.109556	3.39074	0.00295133	0.0181075	3.60901	0.00178602	0.00582201	-1.07578	0.295032	0.60226	-0.873146	0.393107	0.560987	0.979387	0.339269	0.467006
PRMT1	2.63869	0.0158792	0.110149	3.33158	0.00337925	0.0197643	1.88829	0.0738105	0.131558	2.20513	0.0395086	0.216054	1.15681	0.261191	0.426279	1.67666	0.109414	0.196336
SPCS3	2.62615	0.0163158	0.112011	0.149606	0.882597	0.92972	0.0366108	0.971164	0.9803	3.46387	0.00249527	0.0475367	0.222586	0.82615	0.894266	-0.534697	0.598846	0.706201
SRPK2	2.62503	0.0163553	0.112193	1.44887	0.163111	0.314644	-0.0758666	0.940291	0.958613	2.63478	0.0160141	0.131492	1.38204	0.182437	0.332652	-0.562827	0.579905	0.690788
GYS1	2.6244	0.0163776	0.112273	5.32487	3.44151e-05	0.000649747	4.11307	0.000555128	0.00213661	0.704463	0.489393	0.754702	0.483325	0.634195	0.75933	0.53375	0.599489	0.706618
VPS33B	2.62312	0.0164231	0.112511	1.23486	0.231416	0.400588	0.309782	0.759981	0.824338	1.68005	0.108743	0.371892	1.23725	0.230545	0.391413	0.118304	0.907025	0.938661
WDFY2	2.62196	0.0164642	0.11272	1.82395	0.0833737	0.199172	-2.5531	0.0190923	0.0426272	2.13542	0.0454838	0.233321	-1.17373	0.254504	0.418519	-0.291176	0.773962	0.845609
NARG2	2.62132	0.0164868	0.112801	0.176737	0.86152	0.91824	-0.61098	0.548201	0.651031	-0.0458079	0.963925	0.990094	-1.89013	0.0735517	0.178796	-2.36121	0.0286459	0.0690443
TNFAIP8	2.61319	0.0167789	0.113961	-1.49668	0.150333	0.29705	-8.03682	1.21318e-07	2.06103e-06	3.28428	0.00376465	0.0596221	1.20043	0.244215	0.406657	-5.5486	2.08625e-05	0.00019592
KARS	2.61278	0.0167937	0.113961	-0.0298305	0.976502	0.985783	1.79012	0.0888235	0.153781	1.96887	0.0632042	0.27535	-1.73149	0.099003	0.218401	1.78819	0.0891442	0.167041
ARL6IP5	2.61274	0.0167951	0.113961	1.5462	0.137977	0.280706	1.04465	0.308841	0.419003	2.97251	0.00761459	0.0867825	-0.151979	0.88075	0.928785	-0.938124	0.359546	0.48812
BCAT2	2.60986	0.0168995	0.11436	2.31478	0.0315477	0.100838	1.2778	0.21618	0.316578	0.133386	0.895242	0.961839	-2.0812	0.0506867	0.137802	-1.75263	0.0952224	0.176327
FMNL2	2.60722	0.0169961	0.114877	2.09063	0.0497449	0.139461	2.82154	0.010648	0.0261745	-1.62011	0.121114	0.390912	-2.86645	0.00964159	0.0431084	-0.856544	0.402001	0.529091
VWA9	2.60648	0.0170233	0.114976	0.260473	0.797203	0.875915	2.0745	0.0513652	0.0972904	0.212306	0.83405	0.940423	0.428928	0.672632	0.788385	0.89402	0.382108	0.510189
TUBB3	2.60551	0.017059	0.115143	5.21347	4.42399e-05	0.000785857	4.45126	0.000253417	0.00108773	2.05481	0.0534083	0.253787	3.97743	0.000760639	0.00709121	3.98658	0.000744644	0.00358383
GTF3C6	2.60278	0.0171595	0.115636	0.338688	0.738429	0.838226	1.83731	0.0813032	0.142941	4.57346	0.000191075	0.0116917	0.487088	0.631574	0.757485	3.21548	0.00440291	0.0152808
WDR5	2.60262	0.0171657	0.115636	-0.74276	0.466396	0.631144	-1.17404	0.254382	0.360961	0.477396	0.638336	0.84695	-3.00296	0.00711296	0.0344087	-0.795303	0.435919	0.560955
MRPL21	2.60214	0.0171832	0.115636	0.828356	0.417396	0.588397	2.5066	0.0210855	0.0462912	2.09644	0.0491725	0.24188	2.3843	0.0272972	0.0906973	2.51509	0.0207076	0.0531367
CACYBP	2.60047	0.0172454	0.115738	1.87225	0.0761	0.187428	-2.9655	0.00773483	0.0201735	-1.37012	0.186069	0.484212	-1.92765	0.0684473	0.169363	-4.15731	0.000500944	0.00259504
TNIK	2.60045	0.0172462	0.115738	-0.642863	0.527728	0.681508	2.65603	0.0152939	0.0355291	1.81601	0.0846257	0.326467	-1.29813	0.209241	0.365615	3.82865	0.00107425	0.00484574
NUFIP2	2.59872	0.0173103	0.116005	3.42157	0.00274988	0.017316	0.703886	0.489744	0.598437	4.64263	0.000162904	0.0107852	3.65797	0.00159501	0.0120728	1.69276	0.106264	0.191774
WAPAL	2.59721	0.0173669	0.1162	1.66101	0.112551	0.244039	-0.146256	0.885206	0.919663	0.98047	0.338748	0.640696	-0.114978	0.909627	0.945595	-0.448216	0.65889	0.757325
ERO1L	2.59544	0.0174331	0.116399	2.27598	0.0341786	0.106654	3.13854	0.00524191	0.0145216	0.890651	0.383869	0.677538	-1.06759	0.298618	0.467649	0.397488	0.695283	0.785433
IRS2	2.59315	0.0175192	0.116899	-2.38661	0.0271653	0.0905703	-5.93253	8.95248e-06	6.54689e-05	1.41444	0.17285	0.466134	1.32667	0.1998	0.353866	-3.02246	0.00680866	0.0216633
SUPT16H	2.59096	0.0176019	0.117376	2.81668	0.0107626	0.0462523	-1.74779	0.0960759	0.164122	1.26884	0.219292	0.524823	-0.625238	0.538994	0.68773	-1.34796	0.192976	0.304111
LZTS2	2.58201	0.0179443	0.119356	1.07968	0.293334	0.468017	-1.64116	0.116639	0.191983	2.02773	0.0563369	0.259273	0.115345	0.90934	0.94539	-1.7885	0.0890923	0.167001
ADAM15	2.57864	0.0180744	0.12007	4.65051	0.000159975	0.0021268	-2.51067	0.0209038	0.0459404	1.24941	0.226162	0.533061	2.26733	0.0347917	0.106792	-2.76062	0.0121746	0.0347337
DLD	2.5764	0.0181615	0.120436	0.560215	0.581651	0.72533	2.26353	0.0350641	0.071047	1.63086	0.118812	0.386656	-0.875376	0.391922	0.559728	0.886131	0.386241	0.51427
ARHGAP23	2.57195	0.0183359	0.121195	1.90787	0.0710975	0.178312	-0.155844	0.877743	0.914167	-0.667448	0.512232	0.769941	-0.183766	0.856076	0.914144	-1.0149	0.322462	0.448962
TTLL5	2.57152	0.0183529	0.121231	0.951142	0.353062	0.528888	2.52779	0.0201542	0.0445254	1.98452	0.0613087	0.271436	2.04069	0.0549176	0.146113	2.71034	0.01359	0.0378175
BANF1	2.57106	0.0183711	0.121274	2.47128	0.0227281	0.0796696	-3.83159	0.00106697	0.00374132	0.0727552	0.942735	0.982502	-0.232893	0.818248	0.887977	-2.40859	0.0259417	0.0637493
ZC3H8	2.5657	0.0185836	0.12214	1.34208	0.194841	0.35689	2.48008	0.0223079	0.0486097	-0.307557	0.761648	0.909343	-0.299799	0.767472	0.856039	0.66314	0.51493	0.63502
TYSND1	2.56511	0.0186072	0.122143	2.57274	0.018305	0.0681157	3.68295	0.00150548	0.00504675	2.21651	0.0386041	0.213776	2.15457	0.0437651	0.124657	2.80677	0.0110004	0.0320533
CHI3L1	2.56432	0.0186387	0.122274	-1.66661	0.11142	0.242687	3.163	0.0049596	0.0138563	3.4177	0.00277438	0.0505639	3.7248	0.00136652	0.0108047	4.06369	0.000622567	0.00311313
ZC3H12A	2.56369	0.018664	0.122363	7.60169	2.81269e-07	2.06841e-05	12.2479	1.15753e-10	1.26798e-08	3.80812	0.00112663	0.0318484	8.01977	1.25322e-07	2.80401e-05	8.47004	5.38454e-08	2.3873e-06
LAMB3	2.56189	0.0187364	0.122685	6.20857	4.92607e-06	0.000160737	4.72258	0.000135525	0.000642844	3.6908	0.00147837	0.0363237	5.59314	1.88961e-05	0.000626849	3.04909	0.0064135	0.0206821
GZF1	2.56049	0.0187927	0.1229	2.37433	0.0278722	0.0921131	-0.449851	0.657731	0.744051	2.14164	0.0449189	0.231439	3.21537	0.00440404	0.0246084	2.14889	0.0442684	0.0968032
NLN	2.55955	0.0188304	0.123056	0.411577	0.685095	0.801523	-6.82922	1.33252e-06	1.34868e-05	0.253032	0.802866	0.926283	-4.31123	0.000350504	0.00412755	-5.61786	1.78872e-05	0.000172888
NFRKB	2.55931	0.0188399	0.123056	3.80381	0.00113794	0.00885102	3.0605	0.00625099	0.0168856	1.64879	0.115053	0.381926	-0.134635	0.894267	0.937412	1.14884	0.264385	0.387602
RNF170	2.5582	0.0188851	0.123107	0.279085	0.783089	0.867005	1.12622	0.273611	0.382721	2.0328	0.0557777	0.257998	-0.137234	0.89224	0.936219	-1.00411	0.327507	0.454362
PYCR2	2.55789	0.0188975	0.123107	2.95197	0.00797207	0.0375098	-0.00865212	0.993184	0.994887	0.700056	0.492081	0.756206	1.94531	0.0661559	0.165209	-0.428861	0.672679	0.76815
ADK	2.55782	0.0189002	0.123107	1.36377	0.188029	0.348057	2.24873	0.0361446	0.0727458	-0.188582	0.85235	0.946277	-0.0636198	0.949914	0.970683	-1.31061	0.205071	0.319344
DDX21	2.55733	0.0189201	0.123121	3.73372	0.00133858	0.00994805	2.03545	0.0554876	0.10399	0.510234	0.615559	0.835999	-0.183852	0.85601	0.914144	2.13304	0.045702	0.0989911
RPE	2.55483	0.0190218	0.123554	2.6658	0.014973	0.0583022	-0.252959	0.802922	0.859392	2.87798	0.00939837	0.0967058	1.36819	0.186664	0.337859	-0.446463	0.660134	0.758144
MRPS5	2.55296	0.0190984	0.123681	2.04584	0.0543631	0.148335	2.21694	0.0385701	0.0768333	1.42864	0.168778	0.459691	0.899273	0.379373	0.54763	1.4139	0.173008	0.279766
TSR1	2.55291	0.0191002	0.123681	3.26723	0.00391383	0.0219626	2.16125	0.0431802	0.0843863	0.119853	0.905814	0.967339	1.59502	0.126631	0.258123	1.77678	0.0910565	0.169748
RALBP1	2.55192	0.0191406	0.123866	-0.754867	0.459263	0.625192	-1.40923	0.174363	0.266362	3.3544	0.00320744	0.054934	-0.254975	0.801387	0.877477	-2.55113	0.019173	0.0497713
CCL2	2.54704	0.0193417	0.125014	-1.13489	0.270047	0.443791	-4.06909	0.000614814	0.00233745	-0.486343	0.632092	0.843097	-0.792298	0.437628	0.602527	-3.43168	0.00268675	0.0102284
DCUN1D5	2.54579	0.0193936	0.125196	0.985924	0.33613	0.511815	5.79381	1.21295e-05	8.38064e-05	1.52138	0.14406	0.425544	-0.02307	0.981827	0.989448	4.78391	0.000117716	0.000805401
ETF1	2.54188	0.0195564	0.125937	1.5495	0.137185	0.279633	5.88326	9.96942e-06	7.1562e-05	2.84072	0.0102064	0.10222	2.85111	0.00997461	0.0442067	6.05499	6.86019e-06	8.17933e-05
ALDH9A1	2.53949	0.0196568	0.126429	1.44679	0.163686	0.31503	3.59466	0.00184618	0.00597852	2.83603	0.0103126	0.10273	0.901055	0.378448	0.546702	1.50209	0.148942	0.249485
LOC550112	2.539	0.0196772	0.126483	1.98783	0.0609141	0.160786	3.73542	0.00133332	0.00454497	-0.407607	0.687959	0.871636	1.9033	0.071723	0.175448	1.81174	0.0853068	0.161288
IKBKAP	2.53827	0.0197079	0.126525	1.52628	0.142842	0.287132	0.575355	0.571568	0.671145	0.593227	0.559782	0.801343	-0.0130801	0.989695	0.993474	-0.226004	0.823527	0.881164
TTC14	2.5334	0.0199141	0.127382	2.00602	0.0587879	0.15655	3.27164	0.00387473	0.0112046	1.43415	0.16722	0.45721	-0.0907474	0.92861	0.957828	0.792723	0.437386	0.562395
FAM86C1	2.53306	0.0199285	0.127397	1.24823	0.226584	0.395879	-0.590937	0.561285	0.661415	0.923405	0.366973	0.663853	1.99085	0.0605574	0.155058	0.860642	0.399793	0.52744
THOP1	2.52991	0.020063	0.128023	2.93903	0.00820545	0.0381214	1.33442	0.197293	0.294497	0.80207	0.432086	0.716454	-0.42153	0.677934	0.791248	1.37009	0.186079	0.295901
ARL6IP1	2.52904	0.0201005	0.128107	-0.48274	0.634603	0.767666	-0.494854	0.626179	0.718327	2.01259	0.058036	0.263404	-1.03759	0.312035	0.481844	-3.33401	0.00336054	0.0123005
SNRPA1	2.52415	0.0203114	0.129138	2.4338	0.0246019	0.0845195	4.79616	0.000114455	0.00055466	3.07131	0.00610068	0.0775753	-0.0778734	0.938715	0.964016	5.06563	6.18496e-05	0.000476491
NRG1	2.52169	0.0204185	0.129428	6.22338	4.77202e-06	0.000158806	9.25252	1.31964e-08	3.93126e-07	3.35675	0.00319021	0.0548175	5.40731	2.86015e-05	0.000812902	7.32216	4.89263e-07	1.11823e-05
NUFIP1	2.52027	0.0204803	0.129663	0.412537	0.684402	0.801344	0.0710577	0.944069	0.961346	0.307807	0.761461	0.909343	-1.75705	0.0944476	0.211573	-0.975141	0.341318	0.468883
TRAF3	2.51809	0.0205757	0.130111	3.92723	0.000854634	0.00726542	5.29161	3.70902e-05	0.000211633	3.4658	0.00248425	0.0474989	3.244	0.00412641	0.0235067	4.15782	0.000500341	0.00259319
CBR4	2.5154	0.0206942	0.130703	-1.00619	0.326527	0.501791	2.01522	0.0577382	0.107484	-0.319293	0.752867	0.904816	0.184238	0.855711	0.914082	0.290401	0.774546	0.846071
KRT15	2.51282	0.0208082	0.131344	-0.153386	0.879655	0.928201	1.37835	0.183554	0.278015	1.02351	0.318476	0.623433	-0.241206	0.811889	0.883382	1.92191	0.0692071	0.136544
DTWD1	2.51174	0.0208562	0.131489	0.688677	0.499061	0.657754	-0.981068	0.33846	0.450024	2.4377	0.0244003	0.163435	1.61123	0.123043	0.253064	0.265833	0.793131	0.860303
FEM1B	2.51123	0.0208785	0.131551	3.33976	0.00331662	0.0195684	2.97984	0.00749077	0.0196294	1.57716	0.130689	0.404579	1.55432	0.136033	0.271241	-0.632341	0.534438	0.652595
SUPV3L1	2.50897	0.0209796	0.132	4.91896	8.64008e-05	0.00130921	5.64572	1.68164e-05	0.000108723	0.0755227	0.940561	0.982153	1.63653	0.117611	0.24575	3.70214	0.0014401	0.00616866
MET	2.50879	0.0209875	0.132	0.620996	0.541724	0.69228	-8.06997	1.13908e-07	1.97667e-06	1.3577	0.189914	0.488655	-1.73944	0.0975656	0.216182	-6.32007	3.88049e-06	5.25189e-05
MOB1B	2.50681	0.021076	0.132349	1.94396	0.0663279	0.169982	3.9601	0.00079186	0.00289855	2.68484	0.0143663	0.124445	1.4134	0.17315	0.321137	3.34706	0.00326173	0.0120141
ABHD10	2.50656	0.0210875	0.132349	-1.20826	0.241259	0.411664	1.87425	0.0758109	0.134621	2.61696	0.0166428	0.134112	0.659916	0.516953	0.669631	3.24125	0.00415235	0.0145845
SLC43A2	2.50604	0.0211106	0.132349	0.506611	0.618053	0.755047	2.0884	0.0499657	0.0950333	2.23187	0.0374127	0.210055	0.334475	0.741557	0.837148	0.52087	0.608265	0.713101
RNMTL1	2.50318	0.0212397	0.132714	3.54771	0.00205734	0.0139264	2.96003	0.00782985	0.0203758	3.53805	0.00210368	0.0437199	2.68282	0.0144296	0.0577403	4.70078	0.000142493	0.000944141
MFSD8	2.4979	0.0214797	0.133736	1.00491	0.32713	0.502277	1.1098	0.280453	0.390009	1.56135	0.13437	0.409694	0.746517	0.464175	0.625403	0.157849	0.876183	0.917266
MRGBP	2.49463	0.0216296	0.134351	3.50337	0.00227858	0.0150796	7.08492	7.89204e-07	8.84784e-06	1.14464	0.26608	0.573398	1.10895	0.280812	0.448173	5.05643	6.31572e-05	0.000485143
DCTN5	2.49275	0.021716	0.134808	2.01635	0.0576098	0.154344	3.55958	0.0020018	0.00640626	1.82207	0.0836687	0.324116	2.69709	0.013988	0.0565327	3.14273	0.00519244	0.0174338
ZKSCAN5	2.49246	0.0217292	0.134811	4.30756	0.000353502	0.00384429	3.53251	0.0021307	0.00676153	0.687401	0.499847	0.761023	3.17375	0.00484026	0.0263595	1.87495	0.0757096	0.146704
QSER1	2.49038	0.0218257	0.13525	2.26611	0.0348792	0.108389	0.296317	0.770091	0.833327	2.27287	0.0343975	0.199958	0.0840777	0.933844	0.960795	2.05055	0.053859	0.112266
LAP3	2.49003	0.0218418	0.13527	2.55652	0.0189533	0.0696166	6.05334	6.88476e-06	5.29628e-05	1.38219	0.182391	0.478617	1.12975	0.272155	0.438483	4.31642	0.000346311	0.00193713
ULBP3	2.48937	0.0218727	0.135382	4.04201	0.00065472	0.00598699	0.75953	0.456532	0.56641	0.814065	0.425343	0.71084	1.05099	0.305989	0.475441	0.142611	0.888046	0.92554
ADAM17	2.48419	0.0221145	0.136717	0.714826	0.483106	0.644223	2.67043	0.0148231	0.0345924	1.6827	0.108223	0.371312	-0.0937321	0.926269	0.956372	0.776537	0.44666	0.571351
RAB21	2.48347	0.0221483	0.136846	3.86565	0.000985917	0.00801229	3.40216	0.00287505	0.00867548	5.62242	1.77074e-05	0.00287159	4.36954	0.000306199	0.0038273	3.42224	0.00274565	0.0104085
TCF7L2	2.47671	0.0224682	0.138254	2.26487	0.0349678	0.108504	2.50732	0.0210533	0.0462302	-0.430605	0.671432	0.863371	-0.669107	0.511196	0.664656	0.719603	0.480224	0.602917
TOR1AIP2	2.4762	0.0224923	0.138321	1.40375	0.175967	0.332101	4.00818	0.000708215	0.00263725	4.27882	0.000377857	0.0166956	3.0742	0.00606116	0.0307473	3.89982	0.000910773	0.00423979
ABCB10	2.47487	0.022556	0.138482	0.364402	0.719441	0.826263	-6.96538	1.00708e-06	1.06867e-05	-2.4699	0.0227945	0.156931	-4.29048	0.000367783	0.00426888	-7.79628	1.92509e-07	5.91301e-06
BDH1	2.47483	0.022558	0.138482	0.354017	0.727089	0.831184	0.646662	0.525317	0.631149	0.48425	0.633551	0.843729	-2.73193	0.0129641	0.0536947	-0.311651	0.758581	0.834921
RPS27L	2.47442	0.0225774	0.13852	3.24007	0.00416348	0.0230773	4.32275	0.000341265	0.00141067	0.972493	0.342601	0.643506	1.16877	0.25645	0.420656	2.34468	0.0296497	0.070879
HUWE1	2.47215	0.0226863	0.138865	4.48352	0.000235201	0.00283909	1.42866	0.168774	0.25944	-1.86995	0.0764324	0.30914	0.124958	0.901824	0.942316	-0.857532	0.401468	0.528588
C19orf43	2.47149	0.0227181	0.138978	2.19816	0.0400716	0.11985	3.24793	0.00408965	0.0117377	3.93487	0.000839615	0.0263564	2.36161	0.0286224	0.0937519	3.26516	0.00393235	0.0139941
RAB27B	2.4705	0.0227657	0.139188	3.50443	0.00227301	0.0150585	5.40975	2.84458e-05	0.00016929	3.04217	0.006514	0.0801183	4.31344	0.000348708	0.00411562	3.03635	0.00659964	0.0211655
MSN	2.46833	0.0228706	0.139667	2.38077	0.0274994	0.0913116	1.9167	0.0699039	0.12581	0.8731	0.393131	0.684465	-2.37325	0.0279352	0.0922923	-0.356703	0.725108	0.809215
DBNDD1	2.46791	0.0228909	0.13971	7.90102	1.57296e-07	1.33397e-05	6.42237	3.12199e-06	2.72908e-05	-0.878082	0.390488	0.682348	5.23836	4.18218e-05	0.0010157	1.16854	0.256543	0.378692
TTC26	2.46709	0.0229308	0.139819	-0.324886	0.748693	0.84477	-0.148282	0.883628	0.918386	-0.258795	0.79848	0.924898	-3.89902	0.000912467	0.00812489	-2.19893	0.0400091	0.0895236
ERC1	2.467	0.0229354	0.139819	2.46789	0.022892	0.0799443	-1.41754	0.171954	0.263443	-0.222932	0.825884	0.936792	-0.0390313	0.969258	0.982336	-2.69159	0.0141568	0.0390743
XPO4	2.46139	0.0232093	0.140961	3.05771	0.00629029	0.0313206	-1.7252	0.100151	0.169651	1.03843	0.311655	0.616925	1.90039	0.072123	0.176005	-1.34769	0.19306	0.304198
EPB41L3	2.46134	0.0232114	0.140961	2.30692	0.0320653	0.101965	-0.729526	0.474269	0.583296	-0.183386	0.85637	0.947932	-1.49835	0.149902	0.290629	-2.29929	0.0325748	0.0762424
WDR75	2.46124	0.0232165	0.140961	1.94047	0.0667771	0.170609	0.982228	0.337902	0.44951	0.765945	0.452793	0.729519	-0.323908	0.749423	0.842814	0.747077	0.463845	0.587898
TADA1	2.4598	0.0232874	0.141228	-0.94324	0.356988	0.532872	-4.34612	0.00032327	0.00134634	-0.793494	0.436948	0.718747	-2.45035	0.0237575	0.0824806	-5.51667	2.24003e-05	0.00020736
CEP104	2.45535	0.0235077	0.142206	3.90659	0.000896578	0.00750073	3.50491	0.00227051	0.00711886	0.776499	0.446682	0.724781	2.36527	0.0284048	0.0933023	2.47342	0.0226255	0.0570595
TMEM170B	2.45511	0.0235197	0.142206	0.740597	0.467677	0.632065	4.1339	0.000528912	0.00205241	0.548202	0.589715	0.820622	-0.345108	0.733672	0.832017	1.82204	0.0836734	0.158657
EXOSC2	2.45492	0.023529	0.142206	1.16432	0.258206	0.430453	-2.60192	0.0171913	0.0391986	1.05373	0.304766	0.611342	-0.584849	0.565291	0.707354	-0.156843	0.876965	0.917523
TMEM201	2.45449	0.0235504	0.142207	0.891411	0.383472	0.556526	-0.0719173	0.943393	0.960894	-0.554044	0.585786	0.818187	-0.561575	0.580741	0.720004	0.018437	0.985476	0.990657
TCTEX1D2	2.45409	0.0235705	0.142207	-0.573654	0.572696	0.718415	2.19451	0.04037	0.0797151	2.22942	0.0376004	0.210996	-2.09551	0.0492636	0.134665	1.57393	0.131434	0.226324
KATNAL1	2.45115	0.0237174	0.142839	1.82001	0.083994	0.200099	-0.048723	0.961631	0.974324	3.92319	0.000862702	0.0265108	3.23865	0.00417702	0.0236795	-0.202569	0.84155	0.893716
AIM1	2.44771	0.0238902	0.14356	-1.783	0.0900092	0.210201	-3.36796	0.00310944	0.00928681	0.903946	0.37695	0.670842	-4.35852	0.000314117	0.00389076	-1.33157	0.198212	0.31061
PIM2	2.44681	0.0239356	0.143669	6.80666	1.39611e-06	6.55426e-05	7.96705	1.38594e-07	2.26665e-06	1.3629	0.188298	0.487227	3.44472	0.00260753	0.0168951	3.72077	0.00137931	0.00595437
CSE1L	2.44479	0.0240381	0.14396	0.797311	0.434779	0.603344	-2.79505	0.0112879	0.0274778	2.12172	0.0467507	0.235907	-1.83469	0.0817055	0.191623	-2.93743	0.00823473	0.025342
SPSB1	2.44476	0.0240393	0.14396	1.61996	0.121144	0.256794	7.26486	5.48773e-07	6.6256e-06	0.881587	0.388634	0.680621	1.5407	0.139306	0.275572	6.65885	1.89823e-06	3.10932e-05
REXO4	2.4445	0.0240527	0.14396	1.68853	0.107084	0.23593	2.95821	0.00786175	0.0204285	1.28556	0.213509	0.518243	-0.774631	0.44776	0.610613	2.07825	0.0509848	0.107578
PDE7A	2.43931	0.0243175	0.145215	-2.19011	0.0407321	0.121514	-2.38248	0.0274012	0.0575529	3.42041	0.00275718	0.0505131	-1.73349	0.0986401	0.217773	-3.23997	0.00416446	0.0146124
ATP11B	2.43583	0.0244966	0.145973	1.82693	0.0829083	0.198241	-0.525545	0.605073	0.700919	0.869764	0.394908	0.686018	-0.254996	0.80137	0.877477	-1.46821	0.15784	0.260491
EIF4A1	2.4352	0.0245295	0.145993	3.33787	0.00333099	0.0195978	2.41979	0.0253382	0.053808	1.28307	0.214362	0.519093	1.55358	0.13621	0.271387	2.76538	0.0120483	0.0344465
OSGIN2	2.43022	0.0247879	0.147105	6.18609	5.16977e-06	0.000166765	8.23165	8.39372e-08	1.52978e-06	3.75816	0.00126493	0.0340161	6.28239	4.20556e-06	0.00024167	7.87802	1.64411e-07	5.33626e-06
CES2	2.42524	0.0250496	0.148239	2.43356	0.0246139	0.0845331	3.14033	0.00522072	0.0144667	3.77763	0.00120913	0.0331368	5.29349	3.69336e-05	0.000970984	4.20367	0.000449835	0.00237021
C8orf58	2.4195	0.0253538	0.149787	0.367663	0.717047	0.824906	0.804338	0.430806	0.542103	0.952843	0.35222	0.651759	-0.991502	0.333468	0.503563	-0.629457	0.536285	0.654194
CNP	2.41776	0.0254465	0.150166	0.428027	0.673276	0.794416	2.00933	0.0584087	0.108444	5.1202	5.46412e-05	0.00538833	1.8723	0.0760924	0.183403	2.37387	0.0278992	0.0676165
SLC18B1	2.41703	0.025486	0.150315	3.62513	0.00172074	0.0120567	11.428	3.85781e-10	2.81727e-08	3.61388	0.00176608	0.0396481	1.51637	0.145314	0.284038	9.17712	1.50611e-08	1.04323e-06
KCTD13	2.41548	0.0255692	0.150499	5.78511	1.23637e-05	0.000318668	6.53111	2.48125e-06	2.26697e-05	1.99235	0.0603804	0.268937	5.68295	1.54867e-05	0.000557735	6.08354	6.44915e-06	7.80428e-05
MRPS11	2.41543	0.0255717	0.150499	2.49575	0.0215781	0.0768993	3.97079	0.000772456	0.00284225	0.474504	0.64036	0.848007	0.657417	0.518524	0.670643	2.25262	0.035858	0.0821889
COL8A1	2.41512	0.0255886	0.150499	2.68153	0.0144701	0.0569491	1.15471	0.262028	0.369931	-0.149673	0.882545	0.957881	0.106605	0.916181	0.949405	-1.16135	0.259383	0.382027
TBC1D9	2.41405	0.025646	0.150499	5.92161	9.16824e-06	0.000253581	2.74191	0.0126842	0.0303497	1.82527	0.0831671	0.323202	0.753433	0.460104	0.622355	1.32776	0.199444	0.312105
PSMA6	2.41269	0.0257196	0.150786	2.14393	0.0447128	0.129961	5.42679	2.73806e-05	0.000163413	3.58769	0.00187611	0.0409319	2.1975	0.0401257	0.117461	4.22273	0.000430368	0.00228458
C2orf69	2.41177	0.0257691	0.150968	0.428977	0.672597	0.793919	-0.822035	0.420899	0.532141	3.31664	0.00349664	0.0576342	1.11314	0.27905	0.446515	0.857594	0.401434	0.528588
FAM227B	2.40958	0.025888	0.151496	1.21451	0.238916	0.409326	2.38246	0.0274027	0.0575529	0.600995	0.554699	0.797868	-0.574741	0.571975	0.71258	0.537204	0.597146	0.705376
GALNT2	2.40839	0.0259527	0.151706	1.9075	0.0711488	0.178355	-2.09644	0.049172	0.0938122	1.03845	0.311646	0.616925	0.899664	0.379169	0.547435	-2.41933	0.0253626	0.0626311
TAF1	2.40341	0.0262258	0.152792	1.67985	0.108783	0.238343	0.823546	0.42006	0.531251	1.16465	0.258078	0.565677	0.42244	0.677281	0.791013	0.576922	0.570529	0.683236
MTOR	2.3992	0.026458	0.153889	3.25498	0.00402459	0.0224881	2.5178	0.0205883	0.0453498	-0.0136474	0.989249	0.997747	-0.0935178	0.926437	0.95645	0.0876208	0.931063	0.954294
JOSD2	2.39739	0.026559	0.154299	1.54171	0.13906	0.282199	-0.76106	0.455639	0.565569	-1.09934	0.284877	0.594399	-1.74364	0.096815	0.215279	-3.20239	0.00453578	0.0156388
ST3GAL4	2.39435	0.0267285	0.154863	3.27836	0.00381579	0.021562	1.67805	0.109138	0.181559	1.46178	0.159576	0.447374	2.14852	0.0443021	0.125507	1.58939	0.1279	0.221691
NEDD4L	2.38915	0.0270212	0.156043	2.46828	0.0228733	0.0799443	2.40899	0.0259203	0.0548557	2.44048	0.0242576	0.162621	-0.809158	0.428093	0.593964	-0.60395	0.552772	0.668155
C1orf35	2.38683	0.0271532	0.15672	2.94821	0.00803922	0.0377076	2.50433	0.0211877	0.0464864	1.51832	0.144827	0.42685	0.484915	0.633087	0.758868	1.6567	0.113428	0.202137
SHC1	2.38329	0.0273547	0.15745	1.60084	0.125333	0.262707	7.33799	4.74034e-07	5.90932e-06	2.15884	0.0433903	0.227804	2.43518	0.02453	0.0843551	5.69482	1.50858e-05	0.000149803
ACLY	2.37931	0.0275836	0.158294	1.85882	0.0780641	0.190722	0.82847	0.417333	0.528692	0.0192936	0.984801	0.997704	-0.450386	0.657352	0.777289	0.825354	0.419058	0.54533
MTHFSD	2.37917	0.0275915	0.158294	0.2481	0.806626	0.881571	1.42095	0.170975	0.262171	-0.743824	0.465766	0.737529	-1.69941	0.104985	0.227727	-0.544464	0.592235	0.701503
PDGFA	2.37779	0.0276712	0.158509	-0.180596	0.85853	0.916393	-3.36539	0.00312773	0.00933348	2.89956	0.00895875	0.0939844	-1.72396	0.10038	0.220328	-4.43549	0.000262835	0.00153896
LSMD1	2.37767	0.0276786	0.158509	1.80265	0.0867705	0.204592	0.812865	0.426015	0.537102	2.97591	0.00755687	0.0864723	0.510419	0.615432	0.744722	0.952919	0.352183	0.480607
TYW3	2.37713	0.0277098	0.15854	0.76548	0.453064	0.619641	1.00598	0.32663	0.437726	0.415734	0.6821	0.868884	-3.02498	0.00677037	0.033261	1.2893	0.212233	0.328405
ACSL4	2.37645	0.0277492	0.158679	4.24413	0.000409527	0.00426395	4.22355	0.000429549	0.00171559	3.79874	0.00115141	0.0322502	2.40439	0.0261719	0.0880999	1.30901	0.205602	0.319982
ATP6V1B2	2.37402	0.0278902	0.159231	4.77046	0.000121409	0.00172067	8.59393	4.28754e-08	9.25827e-07	0.877826	0.390623	0.682468	2.03261	0.0557986	0.147432	4.53579	0.00020844	0.00128485
SURF6	2.374	0.0278912	0.159231	2.75127	0.0124268	0.0514896	3.43472	0.00266809	0.00813972	0.0976738	0.923179	0.974811	-2.80594	0.0110204	0.0476217	0.977043	0.340399	0.468171
AGTRAP	2.37282	0.0279603	0.159303	8.18672	9.13374e-08	9.14766e-06	3.83422	0.00106047	0.00372103	-0.328545	0.745967	0.901574	5.62095	1.7765e-05	0.000600619	1.38491	0.18157	0.290092
GTF2A2	2.37245	0.027982	0.159317	0.432086	0.670373	0.792006	2.531	0.0200166	0.0442959	2.03558	0.0554739	0.257801	-0.467231	0.645463	0.767925	0.488199	0.630801	0.732822
AMN1	2.37127	0.0280508	0.159611	0.58341	0.56624	0.712953	4.34549	0.000323747	0.00134765	3.78392	0.00119164	0.0328904	2.95295	0.00795466	0.0376425	2.87194	0.009525	0.0285777
PSMF1	2.37102	0.0280656	0.159611	2.61465	0.0167258	0.0633377	4.43595	0.000262555	0.00112328	0.181477	0.857848	0.948394	0.514918	0.612342	0.742292	2.10726	0.0481223	0.103087
TNFRSF11B	2.37053	0.0280944	0.159611	0.448019	0.659029	0.783888	3.16701	0.00491476	0.0137713	2.64295	0.0157335	0.130176	-2.41262	0.0257232	0.0871192	-1.97587	0.06235	0.125546
REPS1	2.37027	0.0281096	0.159611	1.32811	0.19933	0.362469	1.9344	0.067563	0.12233	0.532737	0.600177	0.826923	-0.541163	0.594465	0.728685	0.586173	0.564418	0.678024
UBE3C	2.36807	0.028239	0.16026	3.04616	0.00645578	0.0319778	2.56715	0.0185258	0.0415833	0.233504	0.81778	0.933054	1.06613	0.299261	0.468099	0.513984	0.612983	0.716954
ABCA3	2.3677	0.0282606	0.160296	7.8554	1.71732e-07	1.40105e-05	8.94115	2.28805e-08	6.07862e-07	0.248688	0.806177	0.927646	3.68118	0.00151165	0.011578	2.55284	0.019103	0.0496508
PLCXD1	2.36357	0.0285054	0.161336	2.22448	0.0379817	0.114841	1.10993	0.280401	0.390009	-0.406559	0.688717	0.871829	-2.2149	0.0387303	0.114471	0.800487	0.432981	0.557993
DOCK4	2.36271	0.0285564	0.161451	-1.20552	0.24229	0.412753	9.60547	7.17366e-09	2.47247e-07	0.656285	0.519237	0.77451	-4.03518	0.000665179	0.00644949	6.98169	9.74025e-07	1.87942e-05
WSB1	2.35972	0.0287353	0.162114	2.74575	0.0125779	0.0518704	3.5702	0.00195337	0.00627227	1.14111	0.267511	0.574698	2.40184	0.0263121	0.0884637	2.50839	0.0210052	0.0536944
KIAA0284	2.35735	0.0288775	0.162829	2.57374	0.0182657	0.0679938	2.79345	0.0113278	0.0275556	0.983471	0.337306	0.639955	1.24207	0.228799	0.388951	1.73417	0.0985163	0.180908
RAP2B	2.35595	0.0289622	0.163131	-2.13445	0.0455726	0.131551	-1.80356	0.0866222	0.150565	2.03134	0.0559385	0.258425	-1.92651	0.0685973	0.169654	1.89144	0.073367	0.14338
FBXO22	2.35503	0.0290178	0.163357	0.371317	0.714366	0.823173	4.54619	0.000203491	0.000910214	3.02291	0.00680189	0.0814726	2.03686	0.0553332	0.146718	2.63159	0.0161249	0.0433793
BAK1	2.3545	0.0290497	0.163449	4.46137	0.000247563	0.00292843	10.9787	7.6716e-10	4.83081e-08	4.15282	0.000506184	0.0195955	6.12517	5.89454e-06	0.000295176	8.71868	3.4155e-08	1.75207e-06
JHDM1D	2.3525	0.0291709	0.163738	1.54625	0.137964	0.280706	4.31474	0.000347664	0.00143262	0.81037	0.427413	0.713328	0.514743	0.612462	0.742352	2.65551	0.0153112	0.0416485
POU2F1	2.35124	0.0292474	0.163738	2.33902	0.0300006	0.0972701	3.16231	0.00496733	0.0138705	-0.0888717	0.930081	0.977524	-1.76911	0.0923626	0.208341	0.447215	0.6596	0.757823
TGM2	2.35123	0.0292482	0.163738	-0.299975	0.76734	0.856597	5.20129	4.54748e-05	0.000252488	2.54853	0.01928	0.145236	1.68546	0.107683	0.231573	4.49316	0.000230014	0.00138615
EHF	2.35077	0.0292764	0.163738	8.85718	2.65962e-08	3.47533e-06	12.3417	1.01276e-10	1.18335e-08	5.64076	1.70022e-05	0.00287159	8.12761	1.0212e-07	2.54184e-05	9.06668	1.83014e-08	1.18801e-06
ACACA	2.35058	0.0292877	0.163738	0.921618	0.367882	0.542307	-0.580689	0.568037	0.667922	-2.18661	0.0410215	0.220882	-3.03511	0.00661809	0.0327202	-1.65987	0.112783	0.201158
CCT8	2.35025	0.0293081	0.163738	3.36798	0.00310929	0.0187916	3.50898	0.00224931	0.00707117	2.40156	0.0263276	0.171325	0.911518	0.373047	0.542355	3.04731	0.0064391	0.0207456
PNO1	2.35015	0.0293137	0.163738	3.85698	0.00100595	0.00811748	5.70784	1.46581e-05	9.74982e-05	2.22541	0.0379098	0.211715	1.10777	0.281307	0.448556	5.13224	5.317e-05	0.000420087
TH1L	2.34957	0.0293495	0.163738	2.68999	0.014206	0.0562831	2.25374	0.0357756	0.0722165	-0.827957	0.417617	0.704582	0.121172	0.904783	0.943378	1.53257	0.141291	0.238992
BRD9	2.34941	0.0293595	0.163738	3.98156	0.000753365	0.00663516	0.502755	0.620713	0.714008	-0.637798	0.530952	0.781802	-0.718426	0.480933	0.640617	-2.0359	0.0554385	0.114694
OCIAD2	2.34936	0.0293625	0.163738	1.38069	0.182846	0.341711	3.75533	0.00127325	0.0043728	-0.911529	0.373041	0.668752	-1.28111	0.215037	0.372602	1.28039	0.215284	0.331565
HOMER3	2.3493	0.0293657	0.163738	1.21859	0.237398	0.407189	1.37415	0.184834	0.279511	0.551088	0.587772	0.819872	-1.90069	0.0720823	0.175956	-0.613135	0.546804	0.662464
GFM2	2.34856	0.0294113	0.163905	0.167922	0.868357	0.921829	2.79294	0.0113402	0.0275795	2.02504	0.056636	0.259967	0.687273	0.499926	0.656004	2.26257	0.0351335	0.0809163
B4GALT6	2.34746	0.0294787	0.164142	0.682305	0.502994	0.661059	3.97439	0.000766023	0.00282154	-0.806885	0.429371	0.714136	0.103602	0.918533	0.950812	3.21587	0.00439899	0.0152723
FAM212B	2.34736	0.029485	0.164142	4.72322	0.000135327	0.00186758	5.78115	1.24719e-05	8.56656e-05	1.87495	0.0757097	0.307518	1.52414	0.143374	0.281291	0.483262	0.634239	0.735922
RAPH1	2.3471	0.029501	0.164144	4.46473	0.000245647	0.00291456	0.0912683	0.928201	0.950342	3.11332	0.00554938	0.0728233	3.11587	0.00551747	0.0290108	-0.56515	0.578354	0.68941
STEAP1	2.3465	0.0295377	0.164261	0.841781	0.410018	0.580706	0.876702	0.391218	0.503556	-0.215831	0.83134	0.940189	-1.71426	0.102179	0.223206	0.0170022	0.986606	0.991225
VPS4B	2.34581	0.0295798	0.164386	1.25286	0.224932	0.394164	3.93614	0.000837143	0.00303252	3.57878	0.0019151	0.0414387	0.744373	0.465442	0.626307	3.48987	0.00235045	0.00914102
RHOC	2.34562	0.0295914	0.164386	3.89831	0.000913972	0.00757991	0.610806	0.548314	0.651092	1.78359	0.0899106	0.338041	1.45474	0.161498	0.305726	-1.9798	0.0618749	0.124818
GTPBP10	2.34436	0.0296693	0.164511	4.53051	0.000210997	0.00259228	3.25825	0.00399468	0.0115028	0.053571	0.957817	0.987676	0.13942	0.890534	0.935083	1.16562	0.257694	0.379912
VPS53	2.34407	0.029687	0.164511	3.26998	0.00388936	0.0218603	1.80567	0.0862814	0.150072	0.770294	0.450269	0.727504	2.7571	0.012269	0.0514996	1.03226	0.314464	0.440568
HEATR1	2.34365	0.0297135	0.164511	1.68533	0.107706	0.236954	-2.43981	0.0242919	0.0521122	-0.891741	0.383299	0.677229	-1.92115	0.0693084	0.17106	-2.62115	0.0164928	0.0441993
COA6	2.34349	0.0297233	0.164511	1.99881	0.0596224	0.158026	1.86511	0.0771384	0.136586	2.29069	0.033158	0.195445	3.75952	0.00126094	0.0102406	3.48023	0.00240317	0.00931503
BCRP3	2.34002	0.0299383	0.165439	5.12105	5.45366e-05	0.000918768	6.9927	9.52333e-07	1.02296e-05	1.39794	0.177682	0.472449	2.61126	0.0168486	0.064523	1.94129	0.0666717	0.13244
HIPK3	2.33851	0.0300327	0.165874	5.37365	3.08436e-05	0.000598434	3.8145	0.00111009	0.00387187	3.06322	0.00621275	0.0778879	8.67349	3.70791e-08	1.14684e-05	3.40462	0.0028589	0.0107564
ESYT2	2.33707	0.0301228	0.166284	-0.598043	0.556628	0.705718	-5.71927	1.4293e-05	9.54319e-05	-0.556292	0.584278	0.817679	-2.31522	0.0315191	0.0997956	-5.46779	2.49817e-05	0.000224728
SPR	2.33673	0.0301439	0.166289	5.41363	2.81992e-05	0.000556365	2.92296	0.00850441	0.021765	2.4604	0.0232577	0.158405	5.43962	2.66057e-05	0.000781802	2.81344	0.0108398	0.031673
SMYD3	2.33655	0.0301553	0.166289	-2.2838	0.0336324	0.105387	1.3675	0.186875	0.282151	2.05707	0.0531699	0.253576	-1.52831	0.142341	0.280152	0.511463	0.614714	0.71826
FAN1	2.33405	0.0303122	0.166979	1.42323	0.170321	0.324297	0.0696791	0.945152	0.962177	1.24826	0.226574	0.533401	-0.254444	0.801791	0.877564	-0.64955	0.523488	0.642732
QSOX2	2.33032	0.0305479	0.168102	5.0684	6.14614e-05	0.0009913	2.69818	0.0139551	0.032845	-0.543605	0.592815	0.822566	0.680331	0.504216	0.659494	-0.582704	0.566706	0.680228
ELMSAN1	2.32943	0.0306044	0.168236	2.35308	0.029136	0.0953311	-2.01351	0.0579319	0.10773	-0.274947	0.786221	0.919765	-2.47428	0.022584	0.0793663	-4.17525	0.000480511	0.00250648
SESN1	2.32655	0.0307875	0.168978	-0.286569	0.777435	0.863489	2.77072	0.0119078	0.0288001	2.83575	0.0103191	0.10273	-1.2594	0.222611	0.38137	-0.696204	0.494437	0.616275
MRPS21	2.32541	0.0308603	0.169207	-0.542727	0.593408	0.734782	2.78461	0.01155	0.0280249	1.52553	0.143029	0.423329	-1.42939	0.168566	0.315024	2.33066	0.0305262	0.0725162
PQLC2	2.32168	0.0311001	0.170249	8.49011	5.18873e-08	5.62522e-06	14.0622	9.95744e-12	2.75559e-09	2.49857	0.0214487	0.152608	4.66362	0.000155217	0.00241816	10.5782	1.44114e-09	2.07449e-07
FAM120B	2.31948	0.0312419	0.170573	3.60008	0.00182324	0.0126472	2.54769	0.0193147	0.0430052	-0.142243	0.888333	0.958813	0.200831	0.842891	0.905711	0.34399	0.7345	0.817494
CNDP2	2.31321	0.0316503	0.172364	0.0983122	0.922678	0.952734	-0.898138	0.379963	0.491898	1.94492	0.0662059	0.282902	-0.904733	0.376543	0.545225	0.130438	0.897543	0.932334
KBTBD8	2.31283	0.0316752	0.17241	2.10004	0.0488205	0.137572	5.55273	2.06716e-05	0.000129241	3.0266	0.00674577	0.0814726	1.71447	0.10214	0.223167	5.31834	3.49246e-05	0.000296901
PEX3	2.31034	0.0318388	0.173027	-0.124617	0.90209	0.94191	-0.755821	0.458703	0.568433	0.14475	0.88638	0.958654	-2.33162	0.0304652	0.0978534	-2.78987	0.0114173	0.0330608
VPS37B	2.30986	0.0318708	0.173027	0.0254745	0.979933	0.987823	8.03236	1.22352e-07	2.07191e-06	1.05326	0.304974	0.611342	-1.98615	0.0611142	0.155914	6.14551	5.64159e-06	7.05433e-05
GNPDA1	2.30516	0.0321819	0.174266	1.06416	0.300133	0.474922	2.42424	0.0251021	0.0534359	0.429804	0.672004	0.86354	-0.0240051	0.98109	0.98899	0.516121	0.611517	0.715873
MAST2	2.3042	0.0322458	0.174522	3.8365	0.00105489	0.00839329	1.56264	0.134065	0.215702	-0.0142158	0.988801	0.997747	4.03124	0.000671291	0.00650027	2.09362	0.049449	0.105299
SPOPL	2.30296	0.0323289	0.174529	1.3093	0.205504	0.370161	0.278635	0.78343	0.8442	0.795364	0.435885	0.718424	0.280256	0.782204	0.865412	0.119875	0.905797	0.937995
HIRA	2.30268	0.0323473	0.174532	1.90762	0.0711317	0.178355	0.523211	0.606665	0.702145	0.411161	0.685395	0.8708	-0.429543	0.672192	0.787958	1.21973	0.236974	0.356315
LOC389906	2.30131	0.0324391	0.174759	4.20606	0.000447342	0.00454956	3.48047	0.00240184	0.0074727	0.195383	0.847095	0.94475	-0.216596	0.830751	0.897768	1.28452	0.213865	0.330057
MDH2	2.29742	0.032701	0.175739	1.80249	0.0867957	0.204605	3.25536	0.00402109	0.0115661	1.29914	0.208903	0.512796	0.610415	0.548568	0.695709	3.01916	0.00685926	0.0218119
SYNCRIP	2.29705	0.0327255	0.175762	1.22581	0.234729	0.404326	-1.63572	0.117782	0.193531	0.265114	0.793677	0.923456	-2.24229	0.0366245	0.11032	-0.748389	0.463071	0.587201
HPS5	2.29392	0.0329378	0.176167	1.05794	0.302887	0.477898	4.58288	0.000186967	0.000845654	1.07129	0.296994	0.604683	0.0902837	0.928974	0.957942	2.08216	0.0505901	0.10713
GRAMD3	2.29057	0.0331664	0.177061	-2.27051	0.0345652	0.107604	-5.13778	5.25057e-05	0.00028698	1.52567	0.142993	0.423329	-4.05505	0.000635191	0.00625437	-5.88963	9.83158e-06	0.000108945
TCERG1	2.29012	0.033197	0.177061	1.71751	0.101574	0.228237	1.64682	0.115461	0.190371	-0.381613	0.706835	0.881741	-1.16202	0.259117	0.423908	1.35438	0.190953	0.301964
SMS	2.29003	0.0332031	0.177061	4.06402	0.000622092	0.00576966	-3.36405	0.00313734	0.00935684	0.201709	0.842213	0.942526	0.713108	0.484145	0.643069	-3.29046	0.00371195	0.0133681
MAP3K3	2.28855	0.0333049	0.177334	1.4844	0.153534	0.301844	0.867655	0.396034	0.508323	1.20278	0.243323	0.550365	-0.120458	0.905341	0.943378	-2.6219	0.0164664	0.0441623
GK5	2.28718	0.0333992	0.177566	-1.91001	0.070807	0.177923	0.779695	0.444841	0.555925	3.68675	0.00149231	0.0363946	-0.836932	0.412673	0.578699	0.784068	0.44233	0.5674
INHBA	2.28629	0.03346	0.1778	8.23724	8.30607e-08	8.39871e-06	12.7804	5.47503e-11	7.74072e-09	3.06877	0.00613571	0.0778325	5.75323	1.3262e-05	0.000507139	9.39951	1.02193e-08	8.2666e-07
MAMLD1	2.28422	0.0336033	0.178381	3.11849	0.00548495	0.0282883	-1.65737	0.113292	0.187324	-3.17465	0.00483036	0.0677281	-3.26284	0.00395322	0.0227418	-4.79024	0.00011602	0.000795869
HCCS	2.28296	0.0336904	0.178573	1.3639	0.187987	0.348041	4.23309	0.000420143	0.00168412	4.45735	0.000249875	0.0133385	1.27406	0.217476	0.375098	3.67546	0.0015318	0.00648747
MRPS18B	2.28259	0.0337164	0.178621	-0.236091	0.815801	0.888243	0.403393	0.691006	0.771403	0.392781	0.698701	0.877108	-0.808706	0.428347	0.593964	-0.415133	0.682533	0.775528
MARK4	2.28216	0.0337461	0.178688	1.05015	0.306369	0.481078	3.94806	0.000814298	0.00296817	1.60589	0.124216	0.395662	1.87977	0.0750192	0.181691	2.82576	0.0105492	0.0309615
BROX	2.28007	0.0338921	0.179131	1.53436	0.140852	0.284204	1.31089	0.204977	0.303683	4.85383	0.000100282	0.00786987	0.551918	0.587214	0.723899	1.91116	0.0706502	0.138793
TMEM41A	2.27998	0.0338979	0.179131	2.86737	0.00962186	0.0426069	2.40537	0.0261177	0.0551624	0.332522	0.743009	0.900171	1.79533	0.0879653	0.201228	1.1846	0.250278	0.371066
ATR	2.27859	0.0339953	0.179465	3.89709	0.000916557	0.00759536	3.5745	0.00193408	0.00622171	0.513491	0.613321	0.834941	0.31582	0.755462	0.847316	0.949864	0.353695	0.481982
SLC16A1	2.27618	0.0341644	0.180177	2.80466	0.0110515	0.0471662	6.50115	2.64299e-06	2.39395e-05	-1.00738	0.325973	0.630599	-0.812995	0.425942	0.591783	3.36421	0.00313622	0.0116498
PSMD8	2.27531	0.0342253	0.180408	4.32113	0.00034255	0.00375627	7.32508	4.86414e-07	6.01072e-06	1.47962	0.154797	0.44127	3.86918	0.000977882	0.00859549	4.06772	0.00061677	0.00309297
NDUFAF4	2.27502	0.034246	0.180426	2.3944	0.0267257	0.0894769	2.85796	0.00982443	0.0245517	0.817929	0.423185	0.708953	0.435133	0.668198	0.785114	2.85145	0.00996718	0.0296506
KPNA1	2.27412	0.0343091	0.180578	4.0561	0.000633645	0.00583486	3.17305	0.00484796	0.0136131	1.95656	0.0647311	0.279438	4.39343	0.000289719	0.00370193	2.38363	0.0273357	0.0663886
DNTTIP2	2.27384	0.0343291	0.180593	3.63424	0.00168492	0.0118723	4.04894	0.00064427	0.00242407	3.62736	0.00171193	0.0392418	3.43045	0.00269439	0.0172875	5.85294	1.06535e-05	0.000116052
ANKRD36B	2.27339	0.0343612	0.180601	3.69388	0.00146789	0.01069	3.94163	0.000826549	0.00300345	0.468268	0.644734	0.850561	-0.0257036	0.979752	0.988115	-0.0287717	0.977336	0.985867
PLCD3	2.27288	0.0343968	0.180601	4.1314	0.000532001	0.00510915	3.98679	0.000744275	0.00275448	2.1337	0.0456407	0.233784	3.16901	0.00489257	0.0265881	-1.41941	0.171418	0.27784
STX17	2.27154	0.0344916	0.180744	1.34136	0.195069	0.35719	2.79097	0.0113896	0.0276933	3.27014	0.00388795	0.0605714	0.328483	0.746014	0.840304	-0.502792	0.620688	0.723471
NMNAT1	2.27032	0.0345784	0.180909	-3.73258	0.00134212	0.00996731	0.25195	0.803691	0.859979	3.10226	0.00568956	0.073684	-1.05864	0.302577	0.471671	-0.278038	0.783882	0.8527
DGCR2	2.26939	0.0346448	0.181076	1.14565	0.265672	0.438588	0.97016	0.343733	0.455366	-0.192664	0.849195	0.945878	-2.01388	0.0578892	0.150833	-1.54537	0.138178	0.235126
GAPDH	2.26914	0.0346628	0.18108	1.49523	0.15071	0.297683	0.653651	0.520897	0.626889	4.53532	0.000208665	0.0120567	2.45288	0.0236305	0.0821879	2.50176	0.0213039	0.0543239
SLX4	2.26518	0.0349453	0.182219	2.5604	0.018796	0.0693052	0.635298	0.532548	0.637336	-0.926305	0.365502	0.662702	-1.4854	0.153272	0.295149	0.469877	0.643605	0.744055
UBR4	2.26512	0.0349501	0.182219	2.94984	0.00800996	0.0376207	-0.533118	0.599917	0.696328	-1.87398	0.0758498	0.307782	-1.78062	0.0904098	0.204903	-2.35562	0.0289819	0.0695989
PHLPP2	2.26205	0.0351708	0.182825	2.72589	0.0131364	0.0534335	-1.66836	0.111067	0.184282	-0.290492	0.774477	0.914184	-0.805085	0.430385	0.595517	-2.22973	0.037577	0.085274
KIAA0664	2.26136	0.0352207	0.182995	5.27335	3.86477e-05	0.000710524	4.47942	0.000237437	0.00103434	0.714288	0.483431	0.750592	1.78351	0.0899242	0.204066	2.91295	0.0086961	0.0264837
TRIM8	2.25989	0.0353275	0.183278	1.8764	0.0755007	0.186436	4.47406	0.000240403	0.00104423	1.47894	0.154977	0.441544	2.00113	0.059353	0.152614	3.17443	0.00483277	0.0164524
TMEM132A	2.25015	0.0360398	0.18563	6.2909	4.12973e-06	0.000142388	8.4816	5.27081e-08	1.08469e-06	3.34726	0.00326027	0.0552093	4.92363	8.5484e-05	0.00164643	4.23966	0.000413794	0.002219
STK38	2.24983	0.0360634	0.18563	1.05692	0.303345	0.478328	-0.190538	0.850838	0.893758	2.40874	0.0259338	0.169391	-0.334135	0.74181	0.837183	-1.8951	0.0728569	0.142515
HAGHL	2.24815	0.0361876	0.185995	0.779355	0.445037	0.611799	1.56165	0.1343	0.216004	1.88287	0.0745768	0.304729	1.51107	0.146653	0.286069	0.588889	0.562631	0.67665
ANKRD13B	2.24806	0.0361948	0.185995	3.83758	0.00105226	0.00838692	5.71324	1.44843e-05	9.64641e-05	1.05615	0.303686	0.610275	1.78997	0.0888481	0.202705	1.91669	0.0699056	0.137587
IMPDH1	2.24792	0.0362051	0.185995	2.97585	0.007558	0.0361436	1.46755	0.158017	0.246207	0.569768	0.575278	0.811486	0.0248859	0.980396	0.98849	1.15353	0.262502	0.385486
NHSL1	2.24738	0.0362448	0.186054	-3.6661	0.00156532	0.0112208	-1.4333	0.167459	0.25787	-0.548352	0.589614	0.820622	-4.91137	8.79132e-05	0.0016703	-0.318537	0.753432	0.831471
TATDN2	2.24729	0.0362518	0.186054	1.90091	0.0720512	0.180102	1.05207	0.305508	0.415886	0.654532	0.520342	0.775608	-0.401586	0.692314	0.80122	-0.113484	0.910796	0.940672
CCNG1	2.24503	0.0364199	0.186541	-0.0998542	0.92147	0.952445	1.7143	0.102171	0.172433	1.62954	0.11909	0.387007	-1.71286	0.10244	0.223638	-0.635734	0.532269	0.650476
TAF5L	2.24436	0.0364699	0.186627	1.78586	0.0895318	0.209365	0.960303	0.348546	0.460178	-1.0076	0.325869	0.630514	-2.35714	0.0288903	0.0942631	0.51881	0.609675	0.714276
RALGAPA1	2.24188	0.0366552	0.187483	2.95836	0.00785917	0.0370947	2.54526	0.0194155	0.0432021	-0.118033	0.907237	0.967793	0.413464	0.683735	0.794756	0.104009	0.918214	0.945085
NSFP1	2.24075	0.0367403	0.187736	4.34513	0.000324019	0.00361718	2.32057	0.0311714	0.0641987	2.51704	0.020622	0.150464	4.32831	0.000336898	0.00402511	0.333763	0.742086	0.822923
VDAC2	2.23914	0.0368611	0.188079	2.48298	0.0221711	0.0782912	3.04182	0.00651906	0.0174884	2.32623	0.030808	0.187054	0.898948	0.379542	0.547799	1.05844	0.302666	0.428319
ATAD1	2.23753	0.0369832	0.188337	-0.0536081	0.957788	0.975033	3.5544	0.00202587	0.00646557	2.35284	0.02915	0.181278	0.159733	0.874718	0.925379	2.26386	0.0350407	0.0807911
TNFAIP3	2.23698	0.0370248	0.18844	6.56078	2.33115e-06	9.35906e-05	6.45489	2.91422e-06	2.58616e-05	4.37792	0.00030031	0.0149022	6.50357	2.6295e-06	0.00018192	3.06339	0.0062104	0.0201445
NPEPL1	2.23592	0.0371047	0.18859	1.47033	0.157272	0.307525	2.95863	0.00785431	0.0204178	-0.33951	0.73782	0.89688	0.151653	0.881003	0.928785	-0.161088	0.873665	0.915542
DIP2B	2.23536	0.0371472	0.188715	2.03744	0.0552708	0.149994	2.22159	0.0382062	0.0762096	-0.322899	0.750175	0.903751	-2.68805	0.0142661	0.057321	-0.995266	0.33168	0.459062
KCNJ2	2.23466	0.0372006	0.188835	3.45923	0.00252203	0.016261	-0.629757	0.536093	0.640533	-1.83746	0.0812804	0.318459	-2.35801	0.0288377	0.0941755	-2.79047	0.0114022	0.033048
EMP2	2.23432	0.0372266	0.188835	5.2699	3.895e-05	0.000713585	-0.855763	0.402422	0.514073	0.199948	0.843572	0.942945	0.318398	0.753535	0.845709	-4.82242	0.000107765	0.000750004
PIK3CD	2.23375	0.0372698	0.188835	3.03315	0.00664725	0.0326983	5.61123	1.81523e-05	0.000115972	0.747568	0.463555	0.736478	0.425703	0.674941	0.789547	1.61408	0.12242	0.214062
RAD18	2.23238	0.0373742	0.188835	0.151447	0.881164	0.928955	-2.47214	0.0226869	0.0492822	-0.513344	0.613423	0.834941	-2.68033	0.0145078	0.0579653	-3.42678	0.00271717	0.0103229
NINJ1	2.23222	0.0373863	0.188835	2.96698	0.00770921	0.0366336	6.27234	4.29693e-06	3.56642e-05	4.54952	0.000201931	0.0118372	5.60143	1.85515e-05	0.000619324	5.91811	9.23847e-06	0.000103906
DNAAF2	2.23119	0.0374652	0.188961	0.714259	0.483449	0.644435	2.56131	0.0187595	0.0420079	1.12878	0.272556	0.580907	-0.925898	0.365708	0.534806	1.87133	0.0762329	0.147555
PPP2R1B	2.2305	0.037518	0.189048	-0.0922953	0.927396	0.956127	1.17949	0.252258	0.358673	1.13609	0.269555	0.576916	-2.10545	0.0482966	0.132781	0.108506	0.914692	0.943215
2011-09-01	2.22995	0.0375602	0.189065	0.400987	0.692747	0.806742	-2.80993	0.0109239	0.0267307	3.42084	0.00275443	0.0505131	1.39533	0.178455	0.328021	-1.80402	0.0865486	0.163255
MAP1B	2.22975	0.0375757	0.189065	6.72243	1.66265e-06	7.35543e-05	-0.331766	0.743571	0.811729	-0.801211	0.432571	0.716795	3.15421	0.00505927	0.0272698	-1.50268	0.148789	0.249309
CDK6	2.22882	0.0376466	0.189241	2.29029	0.0331853	0.10455	-4.04904	0.000644117	0.00242407	0.846555	0.407414	0.696192	-1.43832	0.166047	0.311311	-5.46181	2.53179e-05	0.000227364
DPY19L4	2.22855	0.0376674	0.189255	-2.08742	0.0500635	0.140165	-2.84116	0.0101965	0.0252894	1.23972	0.229649	0.53786	0.140724	0.889517	0.934356	-1.60931	0.123463	0.215563
HSDL2	2.22818	0.0376958	0.189307	0.855225	0.402713	0.574849	1.83725	0.0813119	0.142941	2.72849	0.0130618	0.117903	-0.0600611	0.952712	0.972314	-0.195264	0.847187	0.896731
BLOC1S2	2.22758	0.037742	0.189331	-1.191	0.247814	0.41958	2.81976	0.0106897	0.0262501	3.95549	0.000800381	0.0257395	-0.0996617	0.921621	0.952789	3.11518	0.00552613	0.0182975
MPC1	2.22742	0.0377545	0.189331	-3.11058	0.00558373	0.0286432	-1.99696	0.0598384	0.110629	2.48717	0.021975	0.154368	-4.83897	0.000103755	0.00185244	-2.29804	0.0326591	0.0763885
ATP5H	2.22634	0.0378377	0.189509	-0.458784	0.651413	0.77959	1.96567	0.0635983	0.116414	3.02136	0.00682554	0.0814726	1.73637	0.0981178	0.216903	2.08124	0.0506829	0.107283
TIGD1	2.22623	0.0378464	0.189509	-1.23851	0.23009	0.399541	-1.60566	0.124266	0.202445	0.810996	0.427062	0.712854	-1.91897	0.0696001	0.171477	-1.70191	0.104509	0.189257
KIF3B	2.22565	0.0378915	0.189509	2.13553	0.0454735	0.131374	5.35454	3.21954e-05	0.000188617	2.82245	0.0106264	0.104395	1.5987	0.125809	0.256994	5.42356	2.75791e-05	0.000243797
VMA21	2.22554	0.0378998	0.189509	3.31143	0.00353843	0.0204467	2.59267	0.0175374	0.0398131	3.23735	0.00418932	0.0633883	6.15607	5.51471e-06	0.000286461	2.95045	0.00799902	0.0247658
SLC29A3	2.22509	0.0379342	0.189509	0.29923	0.767899	0.856714	0.451929	0.656259	0.742906	0.762818	0.454613	0.730653	-0.801378	0.432477	0.597547	0.403112	0.691209	0.782259
CSTB	2.22289	0.0381053	0.189984	3.74352	0.00130856	0.0097916	4.96637	7.75354e-05	0.00039677	-0.0654691	0.948461	0.983921	1.7883	0.0891264	0.20297	2.78153	0.0116284	0.0335136
CEP250	2.2227	0.0381197	0.189984	4.24452	0.000409152	0.00426395	3.89983	0.000910749	0.00326652	-0.529611	0.602302	0.828053	-0.427857	0.673398	0.788971	-0.00793905	0.993746	0.996141
XPC	2.22135	0.0382249	0.190347	-0.567245	0.576958	0.721352	3.20561	0.00450274	0.0127837	2.19487	0.0403401	0.218337	-1.10194	0.283775	0.451882	2.06668	0.0521684	0.109523
ISCU	2.22107	0.0382469	0.190347	-0.530072	0.601988	0.742408	3.34453	0.0032807	0.00972922	2.33959	0.0299654	0.184927	0.21348	0.833148	0.899988	1.23495	0.231381	0.350071
EIF3B	2.22025	0.0383108	0.190485	3.86006	0.000998799	0.00807331	3.11213	0.00556426	0.0153017	0.871648	0.393904	0.685383	1.26956	0.219041	0.377055	2.04521	0.0544303	0.113076
GNG10	2.21622	0.0386268	0.191785	2.94225	0.00814669	0.0379671	1.25044	0.225792	0.327608	1.4153	0.1726	0.465879	4.7771	0.000119571	0.00202252	0.844564	0.408498	0.535165
RPS14	2.21505	0.0387187	0.192061	3.21193	0.00443857	0.0242851	4.82902	0.000106146	0.000520876	1.37501	0.184571	0.481985	1.80918	0.0857172	0.197745	3.97198	0.000770319	0.00369468
DYNLL2	2.21361	0.0388323	0.192532	1.0372	0.312211	0.486378	-1.1267	0.273415	0.382599	0.0310238	0.975563	0.994676	-0.484031	0.633703	0.758945	-0.66014	0.516812	0.636655
YWHAE	2.21221	0.0389436	0.192993	1.17258	0.254956	0.427503	0.372987	0.713143	0.788633	0.237544	0.814689	0.931958	-1.35288	0.191424	0.343694	-0.915117	0.371201	0.499686
LOC643837	2.20947	0.0391611	0.193656	3.98705	0.000743836	0.00657326	3.0337	0.00663909	0.0177605	2.07452	0.0513629	0.247767	4.81884	0.000108652	0.00190749	3.56237	0.00198899	0.00802003
CCT4	2.20902	0.0391967	0.193656	-0.35895	0.723452	0.828725	1.15216	0.26305	0.371031	1.54608	0.138006	0.415754	-1.18469	0.250243	0.413423	1.60986	0.123342	0.21546
USP9X	2.2089	0.0392063	0.193656	1.48808	0.152569	0.300711	-1.61832	0.121501	0.198833	-1.32786	0.199413	0.501562	-0.848991	0.406089	0.572537	-2.9547	0.00792348	0.0245719
LSM12	2.208	0.0392781	0.193799	0.244109	0.809672	0.883706	6.71664	1.68283e-06	1.62652e-05	2.89886	0.00897266	0.0939844	0.248311	0.806465	0.880078	4.05519	0.00063498	0.00316017
KIAA1598	2.20709	0.0393511	0.194007	-0.621518	0.541388	0.692186	-0.461647	0.649394	0.737382	-0.115331	0.909351	0.968771	-2.34039	0.0299152	0.0966774	-0.419349	0.6795	0.772918
TXNL4A	2.20408	0.0395931	0.194925	0.00490317	0.996137	0.99756	4.30344	0.000356889	0.00146546	2.21161	0.0389908	0.215032	0.974243	0.341753	0.51152	4.37368	0.000303274	0.00173516
GCLM	2.20372	0.0396219	0.194976	3.27686	0.00382883	0.0216124	1.01895	0.320581	0.431384	1.16107	0.259493	0.567089	1.81346	0.0850314	0.196698	1.97267	0.0627398	0.1262
JMY	2.20268	0.0397053	0.195113	0.236797	0.81526	0.888243	2.65902	0.0151949	0.0353352	-0.497257	0.624514	0.839901	0.567659	0.576682	0.716238	-0.651433	0.522298	0.641645
GOLGA7	2.20214	0.0397494	0.195174	0.302469	0.765466	0.85542	3.89829	0.00091402	0.00327713	3.13847	0.00524274	0.0708776	0.0339822	0.973233	0.984373	2.76711	0.0120025	0.0343264
TNFRSF25	2.20194	0.0397654	0.195174	-1.55163	0.136675	0.278919	-0.0646248	0.949124	0.965	0.783109	0.44288	0.722963	-3.39462	0.00292516	0.018321	-1.91421	0.0702391	0.138192
DGKD	2.20146	0.0398041	0.195174	3.37592	0.00305322	0.0185808	2.38727	0.0271282	0.0570397	0.150715	0.881734	0.957637	3.44632	0.00259794	0.0168434	2.85577	0.00987226	0.0294015
CYP51A1	2.20138	0.0398105	0.195174	2.6818	0.0144616	0.0569369	1.43258	0.167661	0.258031	0.338203	0.73879	0.89723	0.130971	0.897127	0.939286	1.24182	0.22889	0.347131
PMS2P1	2.19864	0.040033	0.196173	3.68652	0.00149309	0.010821	-1.43398	0.167268	0.257652	-0.205204	0.839519	0.942097	1.90073	0.0720765	0.175956	-3.77116	0.00122739	0.00540276
MICAL3	2.1981	0.0400767	0.196199	0.984189	0.336961	0.512537	-2.97635	0.00754954	0.019749	-0.496881	0.624775	0.839901	-1.26232	0.221581	0.379874	-3.76663	0.00124034	0.00544385
RNF6	2.19789	0.0400937	0.196199	0.516843	0.611022	0.750118	4.34787	0.000321966	0.0013425	3.6261	0.00171692	0.0392418	0.0385753	0.969617	0.982511	2.7905	0.0114015	0.033048
SNORA70G	2.19758	0.0401187	0.196227	1.88079	0.0748727	0.185261	-1.4591	0.160305	0.249043	-2.63041	0.0161661	0.132297	-0.0743249	0.941502	0.965116	-2.3646	0.0284442	0.0686613
FAM122B	2.19681	0.0401818	0.196272	2.92431	0.00847893	0.0387465	-2.63457	0.0160213	0.0369326	0.633828	0.533487	0.783456	2.03594	0.0554335	0.146836	-2.49869	0.0214434	0.0545871
DHRS11	2.19625	0.0402271	0.196272	-0.297972	0.768846	0.85747	-1.22742	0.234137	0.33747	1.4162	0.172342	0.4653	-0.151773	0.88091	0.928785	-2.43522	0.0245284	0.0609307
MRPS2	2.19587	0.0402585	0.196272	5.01312	6.96991e-05	0.00109724	6.56051	2.3325e-06	2.14974e-05	0.923012	0.367173	0.663853	0.288809	0.775746	0.861339	4.63208	0.000166916	0.00107291
SFR1	2.19518	0.0403152	0.196457	2.51633	0.020653	0.0743793	2.79724	0.0112337	0.0273583	0.454521	0.654425	0.855493	0.447595	0.65933	0.778987	0.732655	0.472401	0.595488
COG6	2.19411	0.0404026	0.196502	-6.02961	7.2482e-06	0.000212318	-1.6978	0.105293	0.176484	3.9937	0.00073244	0.0241453	-2.25	0.0360506	0.109222	-0.653722	0.520852	0.64046
POGK	2.19125	0.0406373	0.197204	1.48302	0.153899	0.302442	-0.280582	0.781958	0.842873	1.5974	0.126101	0.398196	-0.275625	0.785708	0.868107	-0.310276	0.759611	0.83561
BRAT1	2.18925	0.040803	0.197686	1.3608	0.188948	0.349205	2.17251	0.0422095	0.0827354	0.904648	0.376587	0.670532	0.419154	0.67964	0.792079	0.979396	0.339264	0.467006
CCND1	2.18914	0.0408117	0.197686	-0.10642	0.916326	0.949945	5.51626	2.24206e-05	0.000138041	-0.411757	0.684965	0.870464	-2.6859	0.0143331	0.0574415	2.82948	0.0104631	0.0307517
IPPK	2.18847	0.040867	0.197863	1.23271	0.2322	0.401549	4.06739	0.000617238	0.00234328	2.88004	0.00935547	0.0963586	1.24334	0.228344	0.388555	4.71913	0.000136606	0.000911515
NIT2	2.18559	0.0411068	0.19884	1.53169	0.141507	0.285183	1.45843	0.160489	0.249254	0.013383	0.989457	0.997747	-2.02235	0.0569361	0.149386	-0.933298	0.36197	0.490462
YWHAZ	2.18312	0.0413124	0.199651	2.78457	0.0115509	0.0487634	1.72387	0.100396	0.169983	1.02613	0.317269	0.622152	0.807598	0.42897	0.594498	0.3183	0.753609	0.831579
MGLL	2.18239	0.041374	0.199857	2.79993	0.0111671	0.0475825	-0.225131	0.824197	0.87442	2.4953	0.0215986	0.15295	0.187325	0.853322	0.913335	-2.39191	0.0268657	0.0654738
FAS	2.18167	0.041434	0.199963	-0.419813	0.679167	0.798261	3.14673	0.00514572	0.0142852	4.89792	9.06568e-05	0.00739029	1.48059	0.154539	0.296666	0.727071	0.475738	0.598571
BMS1	2.18101	0.0414894	0.200087	2.48267	0.0221861	0.0783178	1.343	0.194548	0.291351	0.234124	0.817306	0.932753	0.366016	0.718256	0.820783	1.91979	0.0694902	0.136949
TUBB4B	2.18069	0.0415167	0.200087	3.01205	0.00696957	0.0339315	-0.918972	0.369231	0.481442	0.590141	0.561808	0.802169	-0.24735	0.807198	0.880367	-2.26201	0.0351737	0.0809912
PARK7	2.18009	0.0415672	0.200091	-0.0683461	0.946199	0.967985	1.04687	0.30784	0.418087	1.0205	0.319866	0.625457	1.08778	0.289829	0.458599	1.93724	0.0671938	0.133348
SLC25A33	2.17977	0.0415936	0.200091	2.02271	0.0568955	0.152874	3.50193	0.00228611	0.00716566	2.27801	0.0340356	0.198954	1.11094	0.279977	0.447317	4.22526	0.000427855	0.00227353
IL1RAPL1	2.17788	0.0417536	0.200769	1.84682	0.0798566	0.193496	8.56219	4.54444e-08	9.73306e-07	1.28696	0.213033	0.517738	1.384	0.181845	0.331951	7.6249	2.6876e-07	7.44944e-06
B4GALT5	2.17656	0.0418651	0.201213	0.505844	0.618582	0.755567	2.34484	0.02964	0.0613934	-0.0200357	0.984217	0.997592	-2.59854	0.0173172	0.0656955	0.608476	0.549827	0.665437
CREB1	2.17576	0.0419331	0.201448	1.42971	0.168476	0.321891	-0.654799	0.520173	0.626304	2.42268	0.0251849	0.166343	1.08569	0.290728	0.459295	-0.98508	0.336535	0.46407
CCNY	2.17398	0.042084	0.201882	-0.0717929	0.943491	0.966241	-2.20072	0.0398638	0.0789469	-0.559661	0.582022	0.815559	-1.30527	0.206846	0.362505	-1.556	0.135634	0.231697
DTX4	2.17356	0.0421195	0.201882	6.41386	3.17881e-06	0.000116475	8.67306	3.71077e-08	8.48315e-07	-0.0843144	0.933658	0.979377	3.5022	0.00228472	0.0153933	4.01424	0.00069832	0.00340451
HRSP12	2.17261	0.0422008	0.20218	-2.17	0.0424236	0.125176	2.40427	0.026178	0.0552566	0.554821	0.585265	0.818185	-3.21655	0.00439221	0.0245553	1.81176	0.0853034	0.161288
PRRC2B	2.17126	0.0423159	0.2024	1.03107	0.315006	0.489739	-0.526019	0.604749	0.700622	0.320495	0.751969	0.904772	-1.92112	0.0693122	0.17106	-0.73632	0.470218	0.593543
LRP5	2.17039	0.0423906	0.202443	-4.59477	0.000181907	0.00235583	-1.98937	0.0607318	0.112025	-0.187233	0.853394	0.946277	-5.97344	8.18896e-06	0.000368013	-2.1828	0.0413393	0.0917913
DCBLD2	2.16841	0.04256	0.20316	-2.64078	0.0158075	0.0608017	4.80397	0.000112421	0.000546312	2.59486	0.0174548	0.137474	-1.40042	0.176949	0.326055	7.0327	8.77676e-07	1.72517e-05
CYFIP2	2.16729	0.0426563	0.203343	0.468043	0.644893	0.774856	5.08445	5.92599e-05	0.000317623	1.67529	0.109685	0.374103	1.62296	0.120499	0.249491	2.35206	0.0291974	0.0699726
EIF3D	2.16485	0.0428673	0.204163	-1.08255	0.292086	0.466883	1.64325	0.116203	0.191355	2.44094	0.024234	0.162621	-1.38437	0.181735	0.33185	1.01021	0.32465	0.450993
CACNA2D1	2.16372	0.0429655	0.204362	-0.32993	0.744937	0.843246	-0.73903	0.468607	0.57805	3.36159	0.00315509	0.0546428	-0.149281	0.88285	0.930173	1.0069	0.326195	0.4529
TMEM99	2.1637	0.0429672	0.204362	-0.567248	0.576956	0.721352	2.61404	0.0167479	0.038354	1.98617	0.061112	0.271162	1.0706	0.297298	0.466453	3.66605	0.00156548	0.00661413
CDC42BPB	2.16333	0.0429988	0.204404	3.2949	0.00367453	0.0210236	3.08457	0.00592113	0.0161229	0.493425	0.62717	0.84049	1.02364	0.318416	0.488755	0.879196	0.389898	0.517763
HSP90AB1	2.16291	0.0430356	0.204404	2.56581	0.0185793	0.0687957	0.876814	0.391159	0.503556	1.56423	0.133691	0.408929	-0.222603	0.826137	0.894266	1.87011	0.0764093	0.147848
TMEM136	2.1627	0.0430539	0.204404	0.518805	0.609678	0.748993	3.14873	0.00512247	0.0142368	2.60087	0.0172304	0.136593	2.40151	0.0263305	0.0884637	1.98829	0.06086	0.123434
SRPK1	2.16206	0.0431096	0.204576	4.2498	0.000404172	0.00423756	5.18911	4.67448e-05	0.00025872	1.95605	0.0647949	0.279599	1.63832	0.117235	0.245166	4.54062	0.000206126	0.00127507
ZMYM6NB	2.16083	0.0432168	0.2049	2.371	0.0280669	0.0926111	4.28114	0.000375833	0.00152892	2.64046	0.0158184	0.13057	3.55401	0.0020277	0.0141544	2.73621	0.0128431	0.0362087
ATG4B	2.16032	0.0432609	0.204901	1.2376	0.230418	0.399881	3.85624	0.00100769	0.00355956	0.439775	0.664889	0.860444	-1.15146	0.263334	0.428341	0.862381	0.398859	0.526472
KCNQ5	2.15987	0.0433006	0.204928	0.732326	0.472597	0.637076	-5.81643	1.15417e-05	8.0491e-05	-1.02897	0.315967	0.620835	-1.80499	0.0863922	0.198884	-6.01504	7.48101e-06	8.71211e-05
GPX3	2.15568	0.0436679	0.206295	0.816637	0.423906	0.594214	-1.99442	0.0601363	0.111083	1.49877	0.149794	0.434069	1.52531	0.143082	0.280834	-2.37173	0.0280242	0.0678101
AP2B1	2.15426	0.043793	0.206648	-3.08013	0.00598076	0.0301793	-4.4562	0.00025054	0.00107856	-0.547036	0.5905	0.82105	-5.28559	3.7597e-05	0.000978216	-5.33625	3.35457e-05	0.000286802
CDC123	2.15295	0.043908	0.207057	1.49808	0.149971	0.296614	3.0728	0.00608029	0.016475	1.93732	0.0671843	0.285739	1.1647	0.258058	0.422701	3.20787	0.00447968	0.0154859
GPAM	2.15169	0.0440203	0.2074	-0.509113	0.61633	0.753994	-1.60118	0.125257	0.203777	1.61523	0.122171	0.392639	-3.12104	0.00545347	0.0288011	-2.96818	0.00768856	0.0239422
TCP1	2.15081	0.044098	0.207413	1.59071	0.127602	0.265906	0.103775	0.918398	0.943704	-0.198678	0.844552	0.943315	-1.86636	0.0769552	0.184735	-0.399477	0.693841	0.784603
TRIB3	2.14967	0.0441997	0.207687	3.99588	0.000728739	0.00647796	5.18068	4.76445e-05	0.000262182	1.57521	0.131137	0.405274	5.12404	5.41678e-05	0.00121716	6.55931	2.3384e-06	3.61627e-05
RNF4	2.14875	0.0442811	0.2079	3.11103	0.00557807	0.0286351	4.87588	9.53468e-05	0.000473626	3.72394	0.00136923	0.035119	1.70431	0.104052	0.226217	4.16299	0.000494379	0.00256862
COX10	2.1477	0.0443752	0.208167	2.62432	0.0163805	0.062367	0.856875	0.401822	0.513496	0.85524	0.402705	0.692322	-0.704388	0.489439	0.647658	0.756093	0.458544	0.582514
MRPL17	2.14671	0.0444635	0.208389	-0.0678779	0.946567	0.967985	6.05848	6.80861e-06	5.25307e-05	1.22916	0.233497	0.541968	-0.169369	0.867234	0.92073	2.72929	0.0130392	0.0366337
NOL10	2.14666	0.044468	0.208389	1.83624	0.081467	0.195998	0.0550372	0.956663	0.970811	2.45762	0.023395	0.159031	-0.224786	0.824462	0.893266	0.991198	0.333613	0.461251
FYN	2.14609	0.0445188	0.208534	4.3015	0.0003585	0.00387859	6.96208	1.0139e-06	1.07374e-05	0.850519	0.40526	0.694749	0.862882	0.39859	0.565684	2.14741	0.0444005	0.0969871
TMED8	2.14552	0.0445697	0.208588	5.69402	1.51122e-05	0.000364143	5.53453	2.15265e-05	0.000133474	1.23928	0.22981	0.537877	3.27332	0.00385992	0.0223765	1.88578	0.074165	0.144557
UBXN2B	2.14474	0.0446404	0.208691	1.10042	0.284419	0.458985	1.70546	0.103834	0.174586	-2.07849	0.0509597	0.24708	-2.12178	0.0467451	0.129873	-1.32928	0.198953	0.311384
TARBP1	2.14461	0.0446515	0.208691	1.54068	0.13931	0.282543	2.29124	0.0331204	0.067512	0.0727782	0.942717	0.982502	-1.79302	0.0883453	0.201921	0.342335	0.735726	0.818286
DPF3	2.14147	0.0449347	0.209623	0.26334	0.795025	0.87471	-6.99323	9.51305e-07	1.0229e-05	0.59332	0.55972	0.801343	-3.47282	0.00244448	0.0161268	-7.62171	2.70443e-07	7.46452e-06
ANXA1	2.14063	0.0450104	0.209623	-1.25959	0.222544	0.391088	-3.80268	0.00114093	0.00395845	0.52243	0.607199	0.830656	-2.18871	0.0408473	0.118946	-3.87743	0.000959353	0.00441705
FEM1A	2.13964	0.0451004	0.209912	1.16027	0.259812	0.432103	1.61701	0.121783	0.199233	0.885678	0.386479	0.67917	-0.32735	0.746858	0.840896	0.333782	0.742072	0.822923
PDXK	2.13898	0.0451596	0.20993	1.22846	0.233755	0.403507	1.96526	0.0636486	0.116486	1.71433	0.102166	0.359684	3.08822	0.0058727	0.030141	3.60706	0.00179408	0.00737916
LIMA1	2.13886	0.0451704	0.20993	-0.325065	0.74856	0.844711	-1.98251	0.06155	0.113197	0.520611	0.608442	0.83168	-1.4724	0.156716	0.299219	-2.29382	0.0329446	0.0769023
DECR2	2.13862	0.0451926	0.20993	-0.0495396	0.960988	0.976779	1.45409	0.161674	0.250692	2.41324	0.0256897	0.168318	-0.521445	0.607872	0.73892	0.868467	0.3956	0.523219
C19orf70	2.13858	0.045196	0.20993	2.3149	0.0315397	0.100838	5.84523	1.0835e-05	7.64335e-05	1.75571	0.0946825	0.347095	2.03713	0.0553045	0.146718	3.17772	0.00479691	0.0163462
RBFA	2.13799	0.04525	0.210088	1.9843	0.0613347	0.16137	-0.487084	0.631577	0.72247	1.22507	0.235002	0.542759	0.18109	0.858148	0.915427	-1.72374	0.10042	0.183591
PML	2.13752	0.0452927	0.210127	1.73327	0.0986786	0.224417	1.93057	0.0680639	0.12311	0.587548	0.563513	0.803621	-1.14738	0.264973	0.42981	-0.0605832	0.952302	0.96795
GIT2	2.13723	0.0453184	0.210127	1.53794	0.139977	0.283285	-0.218628	0.82919	0.878676	0.205203	0.83952	0.942097	-0.583079	0.566458	0.70814	-0.740863	0.46752	0.591131
TAF13	2.13621	0.0454116	0.210466	3.85509	0.00101037	0.00814184	7.01265	9.14307e-07	9.95514e-06	1.98456	0.0613041	0.271436	2.12637	0.0463173	0.129344	6.35494	3.60265e-06	4.95235e-05
POLR1E	2.13484	0.0455367	0.210607	0.990388	0.333999	0.510143	-1.80894	0.0857559	0.149455	0.702746	0.490439	0.755169	-2.51041	0.020915	0.0750656	0.614818	0.545715	0.661755
ANKRD17	2.13438	0.0455786	0.210607	1.56192	0.134234	0.274791	2.45687	0.0234319	0.050608	2.79098	0.0113894	0.108488	2.21947	0.0383719	0.113731	4.20201	0.00045157	0.00237792
LIG4	2.13063	0.0459233	0.211626	0.442779	0.662751	0.78698	6.01097	7.54752e-06	5.70185e-05	1.68223	0.108315	0.371387	0.590425	0.561621	0.704653	3.14457	0.00517087	0.0173728
LINC00467	2.12941	0.0460358	0.212036	-1.01087	0.324339	0.500036	0.34831	0.731304	0.802422	-0.260671	0.797053	0.924473	-1.58173	0.129641	0.262136	0.404178	0.690438	0.781723
ITGB1BP1	2.12901	0.0460729	0.212036	2.45886	0.0233339	0.0811975	2.51173	0.0208566	0.0458557	2.22256	0.0381305	0.212609	1.84824	0.0796429	0.188589	1.52633	0.14283	0.240937
SLC41A1	2.12707	0.0462525	0.212677	-0.220364	0.827856	0.896113	-3.43862	0.00264432	0.00808671	1.69365	0.106091	0.367474	-0.437501	0.666509	0.783655	-2.54978	0.0192285	0.0498907
PGD	2.12646	0.0463087	0.212842	1.51718	0.145113	0.29006	-0.498469	0.623675	0.71647	0.573955	0.572496	0.81006	0.532326	0.600456	0.733209	1.88427	0.0743785	0.144792
SULF2	2.12559	0.0463892	0.213119	-1.7507	0.0955617	0.219129	4.15563	0.000502893	0.00196596	2.79145	0.0113775	0.108473	1.56574	0.133338	0.267455	3.08214	0.00595362	0.0194677
SLIRP	2.12235	0.0466915	0.21404	1.56025	0.134627	0.275382	5.76411	1.29481e-05	8.80736e-05	2.58732	0.0177402	0.138038	-0.632935	0.534058	0.683682	3.76399	0.00124796	0.00547271
RNMT	2.12188	0.046736	0.214057	1.6575	0.113265	0.244981	3.5875	0.00187695	0.00606019	-1.47375	0.156356	0.443098	-0.861573	0.399293	0.566145	-0.30566	0.763071	0.838413
PPAT	2.11982	0.0469291	0.214755	-0.116224	0.908652	0.945901	0.193357	0.84866	0.892094	1.28827	0.212585	0.517368	-2.72638	0.0131223	0.0540731	1.2079	0.241393	0.361299
C5orf42	2.11721	0.0471748	0.215691	0.959542	0.34892	0.524253	-0.586126	0.56445	0.664475	0.431842	0.670547	0.863251	-3.06858	0.00613827	0.0309128	-2.26465	0.0349836	0.0806772
TAF2	2.11636	0.0472551	0.215876	-0.564425	0.578838	0.722757	-1.38577	0.181313	0.275096	3.61058	0.00177957	0.0396481	0.208348	0.837097	0.901753	1.02513	0.317732	0.443986
UBE2N	2.11556	0.0473308	0.216029	5.39722	2.92555e-05	0.000571841	0.9799	0.339022	0.450601	2.08239	0.0505663	0.245841	4.38031	0.000298654	0.00375966	0.499575	0.62291	0.725337
CSK	2.11331	0.047544	0.216582	2.42589	0.025015	0.0854361	0.740981	0.46745	0.576988	-0.854147	0.403295	0.692716	-1.86544	0.0770895	0.184819	0.0144911	0.988584	0.99252
ZNF43	2.1132	0.0475549	0.216582	-0.393709	0.698026	0.810882	-0.416938	0.681234	0.7639	-0.325535	0.74821	0.902248	-2.8809	0.00933757	0.0420711	-1.17151	0.255372	0.377176
PRDM10	2.11124	0.0477408	0.21697	3.32128	0.00345976	0.0201232	1.0284	0.316228	0.426909	-0.52961	0.602303	0.828053	1.01161	0.323996	0.494577	-0.198524	0.844671	0.895148
ANGEL1	2.10945	0.0479123	0.217476	3.09386	0.00579847	0.0294006	7.91804	1.52239e-07	2.45025e-06	1.69741	0.105369	0.366224	0.949766	0.353743	0.522981	5.40096	2.90113e-05	0.00025466
HIST2H2BC	2.1091	0.0479453	0.217512	1.14476	0.266032	0.438907	1.35664	0.190247	0.286419	1.59154	0.127415	0.39985	1.22492	0.235056	0.396638	0.69181	0.497133	0.618754
RABGEF1	2.10841	0.048012	0.21768	0.981687	0.338163	0.51337	0.412907	0.684136	0.766359	0.954177	0.351561	0.651342	-0.939999	0.358607	0.527727	-1.83975	0.0809297	0.154878
DCPS	2.10819	0.0480326	0.21768	1.12244	0.275175	0.449506	1.91966	0.0695074	0.125204	0.982248	0.337893	0.640137	-1.36635	0.187229	0.338647	2.06565	0.0522745	0.109637
NPRL3	2.10619	0.0482248	0.218296	3.46717	0.00247643	0.0160358	0.826553	0.418394	0.529653	-1.80332	0.0866615	0.330844	-0.296137	0.770226	0.858023	-0.701733	0.491057	0.61286
YDJC	2.10601	0.0482426	0.218296	2.94473	0.00810172	0.037819	2.40134	0.0263395	0.0555639	2.08362	0.0504433	0.245471	2.01982	0.0572191	0.149867	2.18093	0.041496	0.092081
PTGR2	2.10526	0.0483148	0.218482	0.851846	0.404541	0.576287	0.746124	0.464407	0.573946	1.52929	0.142097	0.421403	-1.51013	0.146892	0.286323	-0.509717	0.615915	0.719314
GRWD1	2.10515	0.0483254	0.218482	4.31209	0.000349807	0.00381199	0.617517	0.543969	0.647248	1.00643	0.326416	0.630991	0.928893	0.364192	0.533425	2.96168	0.00780101	0.0242421
NAPG	2.104	0.0484362	0.218608	2.17865	0.0416885	0.123596	2.6655	0.0149827	0.0349042	-0.959643	0.348871	0.649102	-0.0469885	0.962996	0.97863	-1.66441	0.111863	0.199753
CLCC1	2.1036	0.0484748	0.218688	2.77232	0.0118661	0.0497347	0.248763	0.80612	0.861587	1.12808	0.272845	0.581171	0.447308	0.659534	0.779113	-1.85138	0.0791719	0.152123
NCOA5	2.10229	0.0486022	0.219128	3.18834	0.00468275	0.0252662	-2.84163	0.0101858	0.0252687	-2.21803	0.0384841	0.213627	-2.77631	0.0117626	0.0499436	-3.55465	0.00202469	0.00813788
IDE	2.09788	0.0490311	0.220535	1.32227	0.201232	0.365167	0.641418	0.528647	0.633967	0.753645	0.459979	0.733678	-1.27819	0.216045	0.373391	-1.61654	0.121885	0.21334
MT2A	2.09726	0.0490924	0.220716	0.374978	0.711685	0.821794	5.18671	4.69992e-05	0.000259445	5.04707	6.4516e-05	0.00584871	4.64306	0.000162743	0.00250572	8.35174	6.70536e-08	2.70167e-06
DTNB	2.09613	0.0492024	0.220887	-1.44822	0.163293	0.314791	-5.42845	2.72787e-05	0.00016299	1.39239	0.179328	0.475137	-2.83952	0.0102334	0.0451213	-4.28986	0.000368306	0.00203848
CLN8	2.09611	0.0492045	0.220887	0.893478	0.382391	0.555648	5.78188	1.24518e-05	8.56399e-05	3.27911	0.00380931	0.0598729	1.66343	0.112061	0.237806	4.40824	0.000279951	0.00162335
E2F5	2.0958	0.0492354	0.220887	-1.3257	0.200113	0.363514	-0.507722	0.617288	0.711171	0.506066	0.618429	0.836331	-2.82385	0.0105938	0.046322	-1.24802	0.22666	0.344894
LOC100128881	2.09467	0.0493464	0.221246	2.87472	0.00946657	0.0420576	3.67399	0.001537	0.00513604	0.919242	0.369093	0.66576	-0.32878	0.745792	0.840304	3.26064	0.00397304	0.014115
ZFP36L2	2.09438	0.0493748	0.221246	-3.8242	0.0010854	0.0085563	-7.74648	2.12024e-07	3.18066e-06	-1.27726	0.216366	0.521533	-7.64538	2.58197e-07	4.563e-05	-6.97797	9.81453e-07	1.89029e-05
CEBPD	2.09434	0.0493785	0.221246	3.23555	0.0042065	0.0232696	2.76011	0.0121884	0.0293639	1.09424	0.287053	0.595851	0.845558	0.407957	0.57423	0.116164	0.908699	0.939337
RGMB	2.09319	0.0494915	0.221563	-1.69978	0.104915	0.232938	-8.2594	7.96784e-08	1.47517e-06	-1.67153	0.110433	0.374613	-5.91563	9.28861e-06	0.000392285	-6.04672	6.98432e-06	8.30712e-05
RAN	2.09095	0.049713	0.222183	1.00133	0.328814	0.50398	-3.27893	0.00381082	0.0110551	3.04695	0.00644435	0.0796343	-1.47929	0.154883	0.297055	-1.43626	0.166627	0.272426
UBAP1	2.09081	0.0497269	0.222183	0.615043	0.545569	0.695672	3.51625	0.002212	0.00697703	-0.0791009	0.937751	0.981186	0.732385	0.472562	0.633052	2.0307	0.0560087	0.115682
RAB1B	2.09072	0.0497355	0.222183	3.13323	0.00530519	0.0275776	4.40065	0.000284914	0.00120376	1.93866	0.06701	0.285556	-0.0507675	0.960022	0.977383	3.57189	0.00194576	0.00787518
STAT6	2.08994	0.049813	0.222258	5.53192	2.16517e-05	0.000463725	1.25108	0.225566	0.32736	0.391391	0.699711	0.877957	3.15814	0.00501452	0.027098	-1.35484	0.190808	0.301781
CUL2	2.08569	0.0502357	0.223405	2.04018	0.0549731	0.149495	0.742765	0.466393	0.576062	1.33402	0.197423	0.49874	-0.149836	0.882418	0.929886	1.00771	0.325817	0.452435
EPN2	2.08541	0.050264	0.223405	0.517115	0.610836	0.750118	3.15726	0.00502444	0.0139966	0.165045	0.870591	0.953537	-2.38006	0.0275402	0.0911993	0.460152	0.650447	0.749232
TMX3	2.08485	0.05032	0.223485	-1.31782	0.202689	0.366611	-2.11729	0.0471672	0.0907281	7.21142	6.11024e-07	0.000356974	1.68719	0.107344	0.231175	0.19557	0.846951	0.896661
HLX	2.08465	0.0503398	0.223485	-0.177577	0.860869	0.917877	-7.75659	2.079e-07	3.13221e-06	1.48333	0.153816	0.439546	0.461778	0.649301	0.7704	-5.47383	2.4647e-05	0.00022267
MICALL1	2.08439	0.0503658	0.223485	6.08026	6.49511e-06	0.000198188	0.0369561	0.970892	0.980119	1.76933	0.0923253	0.342105	4.47938	0.000237461	0.00322794	-0.220511	0.827743	0.88398
NEIL2	2.08438	0.0503671	0.223485	-0.297767	0.768999	0.85747	1.86738	0.0768069	0.136091	0.767975	0.451614	0.728806	1.32466	0.200453	0.354637	3.10599	0.00564188	0.0186104
COLEC12	2.08339	0.0504663	0.223737	-0.480757	0.635987	0.768741	5.85175	1.06813e-05	7.56396e-05	3.29896	0.00364068	0.0586301	3.11339	0.00554852	0.029145	5.34391	3.29736e-05	0.000282232
CTNNBL1	2.08256	0.0505497	0.223978	2.48668	0.0219976	0.077914	1.23471	0.231468	0.334219	0.593279	0.559748	0.801343	-0.22442	0.824743	0.893478	0.339472	0.737848	0.819964
HECTD1	2.08229	0.0505766	0.223978	2.95502	0.00791784	0.0372713	0.0186114	0.985338	0.990266	-0.0259156	0.979585	0.996452	0.645086	0.526316	0.677198	0.265769	0.79318	0.860303
MORC3	2.08221	0.0505846	0.223978	2.02473	0.0566703	0.152416	3.50547	0.00226757	0.00711186	0.969657	0.343977	0.645134	0.397289	0.695428	0.80353	0.53715	0.597182	0.705376
PCDHGC3	2.08005	0.0508025	0.224276	-0.33884	0.738317	0.838226	-3.66711	0.00156165	0.00520518	-1.25568	0.223928	0.530965	0.049094	0.961339	0.977939	-0.921019	0.368187	0.49671
PMPCA	2.07964	0.0508434	0.224276	1.15623	0.261422	0.433409	5.25952	3.98723e-05	0.000225307	1.88299	0.0745602	0.304729	0.685963	0.500734	0.656573	4.18242	0.000472571	0.00247479
VPRBP	2.07953	0.0508547	0.224276	2.48222	0.0222069	0.0783479	-0.31192	0.75838	0.822941	0.487985	0.630949	0.842838	0.443769	0.662047	0.78081	-0.061718	0.951409	0.96723
ACADM	2.07948	0.0508599	0.224276	0.63019	0.535815	0.687654	0.128152	0.899328	0.929011	1.75126	0.0954626	0.34818	-0.523922	0.60618	0.738093	-0.986898	0.335664	0.463356
SEC24A	2.07943	0.0508653	0.224276	-1.40745	0.174883	0.330648	1.37648	0.184123	0.278635	2.00796	0.0585646	0.264433	-2.82417	0.0105863	0.0463083	0.0150386	0.988153	0.992305
VDAC1	2.07467	0.0513485	0.225627	3.29603	0.00366511	0.0209925	2.4674	0.0229159	0.0496514	0.922235	0.367568	0.66398	1.23543	0.231208	0.392221	2.40253	0.0262739	0.0643777
BNIP2	2.0732	0.0514979	0.225929	2.00873	0.0584764	0.155978	2.7702	0.0119215	0.0288198	1.56475	0.133572	0.408682	0.730287	0.473814	0.634245	2.11811	0.0470899	0.101288
C3orf52	2.0729	0.0515285	0.225934	3.61799	0.00174936	0.0122089	3.18468	0.00472175	0.0133121	1.11975	0.276294	0.585316	1.89072	0.0734686	0.178655	2.81197	0.010875	0.0317496
CSTF2T	2.07277	0.0515419	0.225934	0.57264	0.573369	0.718815	-0.367667	0.717044	0.791896	-1.27666	0.216572	0.521877	-3.57241	0.00194345	0.0137255	-2.77661	0.0117548	0.0338112
DAB2	2.07228	0.0515925	0.225977	1.11606	0.277832	0.451853	-4.93652	8.30033e-05	0.000422081	0.512972	0.613678	0.83506	-2.05938	0.0529274	0.142204	-5.92547	9.09126e-06	0.000102579
SNUPN	2.07212	0.0516083	0.225977	-0.357049	0.724853	0.829755	-1.38767	0.180741	0.274504	0.434164	0.668889	0.861907	-2.18883	0.0408378	0.118946	-3.12547	0.00539916	0.0179638
MKI67IP	2.07091	0.0517323	0.226297	2.61813	0.0166008	0.063023	3.23462	0.00421547	0.0120626	0.510214	0.615573	0.835999	-0.324781	0.748772	0.842269	2.62496	0.0163576	0.043895
ENPP1	2.06866	0.0519642	0.227122	1.53629	0.14038	0.283778	-2.74473	0.0126059	0.0301967	-0.635865	0.532186	0.78257	-2.63324	0.0160674	0.062211	-4.35115	0.000319527	0.00181769
DENND4A	2.0682	0.0520114	0.227234	2.01023	0.0583051	0.155777	2.01277	0.0580158	0.107848	0.965587	0.34596	0.646662	-0.116745	0.908244	0.944718	0.818761	0.422721	0.549075
PICALM	2.06693	0.0521419	0.227628	-1.32813	0.199325	0.362469	-0.476626	0.638875	0.728283	0.0138383	0.989098	0.997747	-4.60891	0.000176071	0.00262974	-1.32659	0.199825	0.312563
CLPTM1L	2.06632	0.0522055	0.227757	3.81466	0.00110969	0.00869558	0.694838	0.495275	0.603722	0.783362	0.442735	0.722963	1.88306	0.0745495	0.180803	-0.517092	0.610852	0.715415
LOC642361	2.06594	0.0522445	0.227779	2.25981	0.0353328	0.109186	0.274474	0.786579	0.84638	1.09604	0.286287	0.595215	1.33833	0.196037	0.349796	-0.210107	0.835743	0.889181
FBXL17	2.06428	0.0524163	0.228089	-2.22993	0.0375616	0.113871	2.52278	0.0203708	0.044938	2.98351	0.00742963	0.08581	-1.1755	0.253812	0.417632	2.86661	0.0096382	0.0288761
SPG7	2.06411	0.0524339	0.228089	2.18468	0.0411821	0.122423	5.7945	1.2111e-05	8.37338e-05	1.16826	0.256652	0.564528	1.37367	0.184982	0.336086	3.31954	0.00347353	0.0126569
RNF146	2.064	0.0524458	0.228089	-0.37445	0.712072	0.82188	1.60797	0.123757	0.201804	-0.41877	0.679916	0.868561	-2.32059	0.0311704	0.0991793	0.277913	0.783976	0.8527
MED11	2.06366	0.0524809	0.228148	0.450814	0.657048	0.782239	1.42363	0.170207	0.261261	0.307996	0.761319	0.909343	0.407001	0.688397	0.798146	-0.421961	0.677624	0.771452
C14orf166	2.06288	0.0525625	0.228158	-1.13264	0.27097	0.444612	2.70376	0.0137865	0.0325557	-0.613809	0.546367	0.791187	-2.26622	0.0348709	0.106919	0.104765	0.917622	0.944753
WRNIP1	2.06267	0.052584	0.228158	3.90492	0.000900056	0.00751786	3.30769	0.00356882	0.0104627	0.415588	0.682205	0.868884	1.14072	0.26767	0.433096	1.28469	0.213807	0.330044
TRPC4AP	2.0626	0.0525918	0.228158	-0.245324	0.808744	0.88306	1.1769	0.253264	0.359812	2.37081	0.0280777	0.177336	1.77909	0.0906661	0.205395	2.2847	0.0335698	0.0780328
QTRTD1	2.0617	0.0526847	0.228467	2.08651	0.0501544	0.140198	0.385613	0.703917	0.781269	1.58496	0.128904	0.401978	1.37163	0.185606	0.336726	2.15711	0.043542	0.0955924
CA13	2.06104	0.0527544	0.228487	-0.708093	0.487185	0.647692	-2.63864	0.0158811	0.0366802	0.975878	0.340962	0.642143	-1.52226	0.143842	0.282026	-0.505243	0.618996	0.721979
STK4	2.05897	0.0529709	0.229047	5.59988	1.86153e-05	0.000421894	7.30473	5.06626e-07	6.21667e-06	1.2029	0.243279	0.550365	5.2686	3.90639e-05	0.000995085	5.72851	1.40045e-05	0.000142843
AKAP8	2.05741	0.0531337	0.229554	2.84154	0.010188	0.044423	3.10192	0.00569395	0.0156121	0.333427	0.742336	0.899967	-0.503833	0.619969	0.748346	0.800628	0.432901	0.557993
FAM104B	2.05711	0.0531657	0.229554	1.23244	0.232298	0.401586	-0.619637	0.542601	0.645985	1.34912	0.192609	0.492178	0.296871	0.769674	0.857676	0.404234	0.690397	0.781723
MEPCE	2.05688	0.0531894	0.229554	5.09136	5.83376e-05	0.000961564	3.8913	0.000928954	0.00332275	3.69099	0.00147774	0.0363237	5.18734	4.69319e-05	0.00111408	4.11968	0.000546676	0.00279885
QPCT	2.05663	0.0532167	0.229554	3.29458	0.00367722	0.0210275	8.76696	3.1294e-08	7.61778e-07	2.47752	0.0224295	0.155998	3.65651	0.0016004	0.0120825	5.26306	3.95553e-05	0.000330654
PAICS	2.05655	0.0532244	0.229554	-1.76178	0.0936251	0.215818	-5.71614	1.43921e-05	9.59717e-05	-1.90131	0.071997	0.297962	-4.91268	8.76494e-05	0.00166978	-5.08207	5.95816e-05	0.000461725
RNF215	2.0564	0.0532409	0.229554	4.17058	0.000485742	0.00480081	4.91192	8.78021e-05	0.000442206	0.818365	0.422942	0.708677	4.24057	0.000412922	0.00460964	2.54566	0.019399	0.0502958
DHX16	2.05529	0.0533577	0.229963	5.29325	3.69533e-05	0.000686575	4.89088	9.21302e-05	0.000460695	1.93043	0.0680821	0.287993	3.15484	0.00505216	0.0272454	5.13805	5.24741e-05	0.000415525
NARS2	2.05457	0.0534338	0.230052	-0.191291	0.850256	0.911633	1.17884	0.252508	0.358932	-0.460879	0.649935	0.853067	-1.20918	0.240911	0.403346	-1.06528	0.299639	0.425057
TSPYL1	2.05453	0.0534378	0.230052	0.950287	0.353485	0.529372	2.04081	0.0549043	0.103066	0.762809	0.454619	0.730653	0.615406	0.545334	0.693019	2.43932	0.0243169	0.0605103
SCD	2.05413	0.0534801	0.230113	-1.67981	0.108791	0.238343	-2.90217	0.0089069	0.0226244	0.808261	0.428598	0.713898	-1.83038	0.0823718	0.192706	0.353675	0.727341	0.81119
GSS	2.05267	0.053634	0.230333	3.37103	0.00308762	0.0187036	4.21758	0.000435541	0.00173622	1.14504	0.26592	0.573388	1.23164	0.232588	0.393547	3.52203	0.00218274	0.00862272
RNF111	2.05258	0.0536435	0.230333	0.426706	0.674222	0.79484	1.33943	0.195686	0.292597	2.32707	0.0307542	0.186943	0.177814	0.860686	0.917204	1.42126	0.170884	0.277403
NUDT14	2.05132	0.0537779	0.230333	3.82688	0.00107867	0.00853525	4.46958	0.000242903	0.00105248	1.47207	0.156806	0.44339	4.92681	8.48658e-05	0.00163752	3.38404	0.00299694	0.0112156
SOLH	2.04276	0.0546943	0.233522	3.31029	0.00354767	0.0204536	1.41116	0.173801	0.265769	0.409656	0.686481	0.870917	2.15716	0.0435372	0.124277	2.71346	0.0134976	0.0376301
YWHAH	2.03952	0.0550449	0.234585	3.28468	0.00376122	0.0213906	-1.26968	0.218999	0.319731	-0.560892	0.581198	0.815461	-0.843479	0.40909	0.575132	-4.37683	0.000301071	0.00172521
PSEN1	2.03934	0.0550637	0.234585	4.16428	0.000492901	0.00483521	6.92149	1.1019e-06	1.1507e-05	2.07765	0.0510452	0.247141	3.51607	0.00221294	0.0150623	3.5999	0.00182397	0.00748086
ASXL2	2.03922	0.0550769	0.234585	2.63198	0.0161114	0.0617448	2.54983	0.0192265	0.0428714	-0.305335	0.763315	0.909784	1.36001	0.189195	0.340972	2.40719	0.0260184	0.0639029
ATP5J	2.03791	0.0552191	0.234778	-0.236312	0.815631	0.888243	0.329922	0.744942	0.812602	2.46816	0.0228789	0.157046	-0.100007	0.92135	0.952696	1.14247	0.266961	0.390508
SVIL	2.03789	0.0552215	0.234778	0.955673	0.350824	0.526285	13.0263	3.90714e-11	6.32115e-09	0.0291353	0.97705	0.99551	-1.482	0.154165	0.29611	6.50837	2.60304e-06	3.87362e-05
SEH1L	2.03788	0.0552226	0.234778	1.15428	0.262202	0.434239	-1.34713	0.193237	0.289718	3.33815	0.00332888	0.0556251	2.47203	0.022692	0.0795696	3.35574	0.00319763	0.0118319
UBE2G1	2.03788	0.0552227	0.234778	1.59715	0.126156	0.26375	3.15575	0.00504173	0.014041	0.899411	0.379301	0.673203	-0.483005	0.634418	0.759511	2.3843	0.0272972	0.066341
AKAP1	2.03708	0.0553101	0.235007	5.01769	6.89765e-05	0.00109076	-0.360778	0.722107	0.795566	-0.264558	0.794099	0.923456	-0.263876	0.794617	0.873899	-2.43344	0.0246205	0.0611067
CNEP1R1	2.03572	0.0554577	0.235539	-1.39799	0.177666	0.334109	-0.452446	0.655893	0.742763	3.9867	0.000744443	0.0243881	-2.8438	0.0101372	0.0448099	-2.17028	0.0424	0.0935737
RPS6KB1	2.03543	0.0554898	0.23558	1.79667	0.0877446	0.206426	3.39104	0.00294927	0.00886635	-0.268981	0.790742	0.92281	-1.78432	0.0897881	0.203977	0.0397624	0.968683	0.980053
FUBP3	2.03481	0.0555572	0.235685	1.31965	0.20209	0.366219	2.92836	0.00840284	0.021547	3.94349	0.000822986	0.0261466	2.66441	0.0150182	0.0594396	4.67827	0.000150068	0.000986681
TPK1	2.03419	0.0556249	0.235868	4.88947	9.24267e-05	0.00138851	5.20183	4.5419e-05	0.000252312	-0.937304	0.359957	0.6582	-0.239187	0.813433	0.884414	-0.640332	0.529338	0.648325
SLC4A7	2.03323	0.0557303	0.236124	0.802627	0.431771	0.600914	3.58316	0.00189584	0.00610805	-0.559447	0.582165	0.815559	-1.74406	0.0967401	0.215169	0.889288	0.384583	0.512785
PTPN14	2.03237	0.0558251	0.236431	-1.45402	0.161695	0.313088	-4.06501	0.000620664	0.00235543	1.08588	0.290646	0.598089	-1.73016	0.0992445	0.218796	-0.797529	0.434656	0.559672
PNPLA2	2.03143	0.0559288	0.236679	4.72408	0.000135058	0.00186682	1.53101	0.141675	0.225701	2.98113	0.00746919	0.0858427	4.32674	0.000338122	0.0040314	1.121	0.275773	0.400169
MRTO4	2.0312	0.0559538	0.23669	3.09567	0.0057749	0.0293174	1.0507	0.306123	0.416561	-0.987698	0.335282	0.638566	-0.62085	0.541819	0.689635	0.695939	0.4946	0.61633
OLA1	2.03036	0.0560461	0.236985	-0.831603	0.415604	0.586589	1.90445	0.0715653	0.128295	1.56523	0.133457	0.408569	0.124189	0.902424	0.942459	1.67021	0.110697	0.198266
NDUFAF6	2.02952	0.0561391	0.237282	0.0719615	0.943358	0.966241	-0.617055	0.544268	0.647457	-0.852842	0.404001	0.693226	-2.062	0.0526543	0.141832	-3.05697	0.0063008	0.0203812
NDUFS2	2.02889	0.0562086	0.237386	0.642249	0.528118	0.681731	1.18088	0.251717	0.358051	0.139448	0.890513	0.959491	0.750839	0.461629	0.62381	0.949411	0.353919	0.482225
PCBD2	2.02862	0.0562385	0.237416	1.56997	0.132351	0.272263	2.68688	0.0143026	0.0335428	3.04635	0.0064531	0.0796489	0.704109	0.489609	0.647716	1.75185	0.0953587	0.176535
ALDH2	2.0275	0.0563619	0.237746	1.06042	0.301789	0.476661	-4.66917	0.000153247	0.000712443	0.673387	0.508528	0.76816	0.603988	0.552747	0.698556	-0.0675846	0.946798	0.964036
SLC35C1	2.02606	0.0565224	0.238328	1.96589	0.0635707	0.164942	4.71879	0.000136711	0.000646716	-0.19578	0.846788	0.944509	0.209833	0.835954	0.901273	2.92333	0.00849748	0.0260144
CHD1	2.02575	0.0565566	0.238376	1.23693	0.230662	0.400021	-0.738678	0.468816	0.578239	2.52633	0.0202173	0.148779	1.86146	0.0776751	0.185601	2.0188	0.0573337	0.117804
RRP12	2.02431	0.0567168	0.238674	4.24319	0.000410415	0.00426475	4.4093	0.000279266	0.0011837	3.18708	0.0046961	0.0666453	3.45871	0.00252505	0.0165339	7.36776	4.46695e-07	1.03926e-05
C10orf57	2.02388	0.0567642	0.238773	-0.188791	0.852189	0.912682	-0.472293	0.64191	0.730792	4.27597	0.000380364	0.016736	1.10488	0.28253	0.450097	0.744906	0.465127	0.588917
SNTB1	2.02304	0.0568581	0.239072	-3.39647	0.00291279	0.0179488	-4.19305	0.000461063	0.00182757	0.410414	0.685933	0.870818	-1.20777	0.241443	0.403793	-0.861557	0.399301	0.526923
FAM91A1	2.0226	0.0569079	0.239186	1.27625	0.216715	0.383924	3.25185	0.00405335	0.0116494	2.23666	0.0370489	0.208904	0.0354464	0.972081	0.983902	2.26059	0.0352769	0.0811349
TMED5	2.02173	0.057005	0.239499	0.601458	0.554397	0.703601	1.36498	0.187654	0.283083	3.1267	0.00538408	0.0716696	0.665953	0.513167	0.665793	0.669983	0.51065	0.631244
C14orf79	2.0205	0.0571427	0.239694	1.48513	0.153342	0.301654	3.14263	0.00519364	0.0143954	0.284201	0.779223	0.916384	-0.0760802	0.940123	0.964709	1.11774	0.277129	0.401638
BMP2K	2.02021	0.0571749	0.239733	1.74998	0.0956898	0.219313	1.04584	0.308303	0.418662	0.865221	0.397336	0.687762	3.50289	0.00228109	0.0153867	1.48115	0.154391	0.256125
PABPC4	2.01927	0.0572811	0.240083	0.35277	0.728009	0.831619	-0.785807	0.441334	0.552311	-0.480803	0.635955	0.845517	-2.66547	0.0149837	0.0593755	-2.34876	0.029399	0.0703915
NUP98	2.01749	0.0574817	0.240204	2.48439	0.022105	0.0781629	0.416442	0.681591	0.764056	0.38453	0.704707	0.880549	2.23928	0.0368511	0.110785	1.32995	0.198733	0.311225
MYO5A	2.01725	0.0575088	0.240204	4.19142	0.000462807	0.0046573	1.19604	0.245883	0.351223	0.799033	0.433804	0.717343	2.36745	0.0282756	0.0930918	0.427952	0.67333	0.76856
IPP	2.0166	0.0575821	0.240204	-1.92014	0.0694431	0.175671	-0.534076	0.599267	0.695804	0.709792	0.486154	0.752376	-1.17364	0.254539	0.418519	-2.24636	0.0363209	0.0830688
MTR	2.01638	0.0576068	0.240204	1.98453	0.0613082	0.161341	-3.09685	0.00575945	0.0157356	-0.343948	0.734531	0.894956	-0.90599	0.375894	0.544627	-4.29177	0.000366681	0.00203162
LOC642852	2.01563	0.0576919	0.240463	2.14859	0.0442957	0.129151	2.30397	0.0322611	0.0660164	1.4697	0.157441	0.443969	1.31193	0.204632	0.359911	2.21948	0.0383711	0.0866088
ZMAT3	2.01542	0.0577158	0.240467	0.0345458	0.97279	0.983451	2.51082	0.0208968	0.0459345	4.02595	0.000679595	0.0234315	1.28837	0.21255	0.369583	2.20834	0.0392511	0.088141
HNMT	2.01246	0.0580516	0.241543	0.630746	0.535459	0.687532	-6.36943	3.49328e-06	2.99964e-05	-0.874584	0.392343	0.683658	-2.63016	0.016175	0.0624909	-5.24111	4.15632e-05	0.000344648
LAS1L	2.01233	0.0580658	0.241543	1.98861	0.0608216	0.160623	0.361644	0.72147	0.795031	1.33079	0.198462	0.500125	-0.638813	0.530305	0.680582	-1.12331	0.274813	0.39936
STK40	2.01049	0.0582755	0.242221	4.38068	0.000298398	0.00337777	1.05795	0.302882	0.413168	3.78987	0.00117532	0.0326113	3.87561	0.000963406	0.00852533	3.24134	0.0041515	0.0145845
MTFMT	2.00977	0.0583579	0.242221	2.97288	0.00760826	0.0362686	6.05577	6.84859e-06	5.27617e-05	2.65275	0.0154031	0.128375	3.36112	0.00315845	0.0193106	6.19765	5.043e-06	6.45161e-05
CCDC25	2.00913	0.0584307	0.242389	2.12968	0.046011	0.132417	1.49029	0.151991	0.238417	-1.55693	0.135414	0.411683	-1.68674	0.107433	0.231214	-1.18035	0.251922	0.373023
CANT1	2.00873	0.0584763	0.242401	3.45171	0.002566	0.0164388	3.63584	0.0016787	0.00553393	-0.154952	0.878436	0.955797	1.19895	0.244775	0.407029	1.51739	0.145059	0.24407
TATDN1	2.00538	0.0588612	0.243694	0.206026	0.838886	0.903865	0.383399	0.705532	0.782717	0.217151	0.830325	0.939801	-1.74032	0.0974084	0.216107	-0.265716	0.79322	0.860303
INTS7	2.00446	0.058968	0.244029	-0.0755257	0.940558	0.964685	-4.26278	0.000392186	0.00158502	1.35172	0.191787	0.491193	-2.15207	0.0439864	0.124949	-2.59452	0.0174676	0.046211
CD44	2.00367	0.0590584	0.244164	4.30377	0.000356622	0.00386622	3.30408	0.00359836	0.0105288	-0.104775	0.917614	0.972451	-0.856375	0.402092	0.569249	0.550115	0.588427	0.69825
RAD51C	2.00339	0.0590908	0.244164	-0.0817679	0.935657	0.961251	-1.58468	0.128967	0.208873	-0.40904	0.686925	0.871165	-3.83855	0.00104989	0.00902728	-3.76765	0.00123742	0.00543327
USP45	2.00159	0.0592994	0.244742	-0.394312	0.697589	0.810661	2.34848	0.0294164	0.0610144	4.02997	0.000673273	0.0233668	1.34906	0.192626	0.345219	2.16765	0.0426257	0.0939732
DOCK7	2.00158	0.0593004	0.244742	2.12407	0.0465309	0.133145	-1.01367	0.323032	0.433901	0.221691	0.826838	0.937469	-0.0417434	0.967124	0.981457	-1.71378	0.102268	0.186063
SIGLEC15	1.99743	0.0597836	0.246198	5.70596	1.47191e-05	0.000360077	8.47886	5.29757e-08	1.08698e-06	1.18267	0.251023	0.557866	2.01074	0.0582468	0.151203	4.5838	0.000186573	0.00117415
TRIM56	1.99735	0.0597936	0.246198	2.67662	0.0146251	0.0573018	1.18228	0.251173	0.357372	-1.3131	0.204246	0.507286	-0.00316794	0.997504	0.998411	-1.31946	0.202152	0.315639
TIE1	1.9969	0.059846	0.246317	2.24551	0.0363838	0.111321	2.67859	0.0145626	0.0340843	0.313868	0.756922	0.907563	1.72683	0.0998528	0.219447	2.47057	0.0227625	0.057348
DST	1.99602	0.0599484	0.246546	3.54119	0.00208848	0.0140966	-1.72782	0.0996719	0.168921	-0.95299	0.352148	0.65174	0.0441083	0.965262	0.980554	-2.91489	0.00865863	0.0263849
ADPRM	1.99446	0.0601313	0.247008	1.69156	0.106495	0.235076	5.30596	3.59113e-05	0.000206273	0.200249	0.84334	0.942945	2.13383	0.0456295	0.128162	4.48762	0.00023298	0.00140027
C14orf169	1.99332	0.0602662	0.247369	4.28095	0.000376	0.00401699	2.56826	0.0184818	0.0415199	0.347653	0.731789	0.894656	0.182821	0.856808	0.914554	2.48583	0.0220376	0.0558024
RAB27A	1.99283	0.0603239	0.247458	2.06105	0.0527526	0.145222	1.84528	0.0800903	0.141101	2.1695	0.0424666	0.224977	1.41534	0.172588	0.320386	0.783864	0.442447	0.567481
REEP5	1.99261	0.0603494	0.247458	2.14779	0.0443666	0.129277	2.72453	0.0131753	0.0313535	2.77009	0.0119243	0.111136	4.17108	0.000485184	0.00514853	2.74819	0.0125109	0.0354813
ST20	1.99152	0.0604783	0.247831	2.66866	0.0148803	0.0580676	3.79126	0.00117154	0.00405392	2.33373	0.0303319	0.185772	2.6612	0.0151233	0.059726	3.2494	0.00407601	0.0143933
ADTRP	1.98922	0.0607495	0.248047	-2.9233	0.00849812	0.0388029	0.491653	0.6284	0.720089	3.3051	0.00359001	0.0580809	-0.151698	0.880968	0.928785	4.65391	0.000158729	0.00103164
POLR2A	1.98902	0.0607736	0.248047	2.40346	0.0262227	0.0881743	2.75312	0.0123765	0.0297148	2.85844	0.0098142	0.0999091	-0.836375	0.412979	0.578885	1.90628	0.0713141	0.13994
PELI3	1.98892	0.0607852	0.248047	1.88142	0.0747834	0.185084	-1.48013	0.154662	0.241982	-0.672997	0.508771	0.76816	-0.0135724	0.989308	0.993464	-2.39914	0.0264616	0.064684
PAR-SN	1.98846	0.0608404	0.248176	2.71976	0.0133135	0.0538685	1.82072	0.0838809	0.146697	1.68083	0.10859	0.37175	-0.166138	0.869742	0.921904	0.576445	0.570845	0.683403
PARN	1.98694	0.061021	0.248632	0.257027	0.799824	0.877237	-0.218581	0.829226	0.878676	0.460757	0.650021	0.853067	-1.11395	0.278715	0.446114	-1.36746	0.186887	0.296784
UNC13B	1.98387	0.0613864	0.249532	1.32449	0.200506	0.364104	5.76146	1.3024e-05	8.84759e-05	1.47331	0.156472	0.443098	-2.02687	0.0564326	0.148555	1.5099	0.146948	0.246696
PIK3R1	1.98336	0.061448	0.249589	2.02877	0.0562222	0.151524	1.04277	0.309687	0.419999	1.0116	0.323999	0.629356	-0.063005	0.950398	0.971083	0.540662	0.594804	0.703674
LCLAT1	1.98093	0.0617394	0.250528	-1.45609	0.161128	0.312337	-5.24247	4.14352e-05	0.000232832	-2.20683	0.0393716	0.215979	-5.70609	1.47149e-05	0.000537297	-8.12974	1.01709e-07	3.60124e-06
ANXA2	1.98058	0.0617813	0.250528	-2.34561	0.0295922	0.0963441	-4.46269	0.000246804	0.00106674	2.62738	0.0162725	0.132688	-3.04966	0.00640529	0.0319384	-5.79817	1.20136e-05	0.000127095
MDM2	1.98016	0.0618319	0.250528	0.712049	0.484786	0.645399	3.00272	0.00711684	0.0188326	2.89884	0.00897303	0.0939844	-0.0528479	0.958386	0.976115	2.39507	0.0266885	0.0651477
SLC20A2	1.97984	0.06187	0.250528	-1.67156	0.110427	0.240973	-2.34812	0.0294383	0.0610478	1.21086	0.240282	0.547771	-3.60044	0.00182174	0.0132154	-2.86147	0.00974841	0.0291151
HK1	1.97967	0.0618908	0.250528	2.01754	0.0574762	0.154149	1.49382	0.151074	0.237296	1.35981	0.189258	0.488218	2.09747	0.0490719	0.134316	2.52252	0.0203822	0.0524312
LY6G5B	1.97631	0.0622965	0.251654	0.405571	0.68943	0.804488	-2.49204	0.0217489	0.0475294	0.927178	0.36506	0.662702	-2.39765	0.0265444	0.088912	-0.537541	0.596917	0.70527
INIP	1.97616	0.0623153	0.251654	-2.187	0.0409894	0.12204	-3.12655	0.00538595	0.0148658	1.99542	0.0600195	0.268134	-1.78373	0.0898874	0.204061	-2.56954	0.0184313	0.0483593
FXR2	1.97543	0.0624033	0.251913	2.73941	0.0127536	0.052478	2.83724	0.0102851	0.0254729	1.28115	0.215024	0.519933	1.49661	0.150353	0.291285	2.35925	0.0287634	0.0692273
FGFR1OP	1.97501	0.0624544	0.251917	1.69834	0.10519	0.233254	5.31239	3.53951e-05	0.000203875	1.60173	0.125135	0.39708	-0.479099	0.637146	0.761389	2.66152	0.0151128	0.0412152
RBM19	1.97263	0.0627447	0.252709	3.26635	0.00392173	0.0219952	2.4372	0.0244259	0.0523249	-1.88288	0.0745757	0.304729	-0.403576	0.690873	0.800384	1.59861	0.12583	0.218933
SRFBP1	1.97233	0.0627805	0.252756	4.72046	0.000136188	0.001877	0.367055	0.717493	0.792073	-0.132466	0.89596	0.962205	1.63538	0.117854	0.246037	0.855801	0.402401	0.529364
TSPAN17	1.97054	0.0629997	0.253405	2.10593	0.0482501	0.136471	2.53786	0.0197251	0.043743	0.0849601	0.933151	0.978952	2.22223	0.0381563	0.113336	0.369823	0.715462	0.802044
PPIP5K2	1.97042	0.0630139	0.253405	-1.64145	0.116579	0.249988	-1.13289	0.270866	0.379739	2.76017	0.0121867	0.112615	-1.27308	0.217815	0.375375	-0.420871	0.678407	0.772259
SNRPD3	1.97002	0.0630629	0.253505	2.81416	0.0108226	0.0464344	3.52682	0.0021588	0.00684198	2.5455	0.0194058	0.145557	1.70766	0.103417	0.225162	3.3372	0.00333616	0.0122326
REEP6	1.96982	0.0630873	0.253506	5.43185	2.70724e-05	0.000538354	2.97111	0.00763836	0.0199516	2.06792	0.0520395	0.249803	3.10596	0.00564227	0.0294901	1.68662	0.107456	0.193462
PUS7	1.9681	0.0632989	0.254065	0.799127	0.433751	0.602491	-0.46345	0.648123	0.736431	1.43508	0.166958	0.456747	-2.32381	0.0309631	0.0988283	-1.07443	0.29562	0.420944
ZNF706	1.96748	0.0633746	0.254272	3.79831	0.00115254	0.008908	4.14409	0.000516556	0.00201263	2.14609	0.0445186	0.230506	3.64444	0.00164567	0.0122998	2.84602	0.0100876	0.0299284
NCBP2	1.96694	0.0634417	0.254347	0.804488	0.430721	0.599691	3.58684	0.0018798	0.00606565	1.8424	0.0805266	0.316804	0.812345	0.426306	0.592054	3.14938	0.00511497	0.017218
UMPS	1.96642	0.0635058	0.254507	0.806125	0.429799	0.599041	0.902333	0.377785	0.489561	-0.831257	0.415794	0.703865	-2.56869	0.0184649	0.068857	-1.20401	0.242861	0.362774
MRPL16	1.96539	0.0636325	0.254918	0.569439	0.575497	0.720125	1.82309	0.0835085	0.146314	1.50588	0.147972	0.431763	-0.806512	0.429581	0.594718	1.03887	0.311453	0.437573
SNX7	1.96439	0.0637562	0.255316	-4.45501	0.000251231	0.00295519	-12.3587	9.88531e-11	1.16802e-08	0.938483	0.359366	0.657539	-6.16981	5.35405e-06	0.000281083	-10.9604	7.89287e-10	1.48217e-07
MRPS16	1.96407	0.0637961	0.255379	1.49367	0.151112	0.298421	1.76658	0.0927958	0.159582	1.91692	0.0698745	0.292796	1.6837	0.108026	0.231932	1.81943	0.0840849	0.15939
GREM1	1.96274	0.0639602	0.255841	2.21351	0.0388407	0.1169	-2.62066	0.0165104	0.0379172	2.52667	0.0202026	0.148775	2.48046	0.0222903	0.0787121	-2.13562	0.0454659	0.0986219
GPS1	1.96244	0.0639974	0.255892	2.29895	0.0325976	0.103265	3.68613	0.00149445	0.00501485	0.649909	0.523261	0.777205	-0.62247	0.540775	0.689056	1.36308	0.188241	0.298484
DDX18	1.96184	0.0640721	0.256093	-1.02966	0.315653	0.490344	-0.385495	0.704003	0.781269	1.01855	0.320769	0.626176	-4.70785	0.000140197	0.00226121	-1.75072	0.0955585	0.176731
MTO1	1.95991	0.0643127	0.256957	0.374588	0.71197	0.821853	2.33404	0.030313	0.0626762	2.71662	0.0134049	0.119802	0.5894	0.562295	0.705043	1.28556	0.213509	0.329693
CYB5R1	1.95875	0.0644568	0.257376	5.51303	2.25826e-05	0.00047401	6.47661	2.7835e-06	2.48905e-05	0.142576	0.888074	0.958813	2.45385	0.0235824	0.0820625	1.19291	0.247079	0.36756
SEC24B	1.95829	0.0645153	0.257376	1.07871	0.293755	0.46852	-0.211736	0.834489	0.882416	0.491672	0.628387	0.841155	-0.610831	0.548298	0.695525	-0.720406	0.47974	0.602658
TIAM1	1.95746	0.0646188	0.257593	2.18941	0.0407896	0.121652	3.08812	0.00587402	0.016007	1.36213	0.188536	0.487376	2.07756	0.051054	0.138479	1.36704	0.187018	0.296845
PTGES	1.9563	0.0647646	0.257901	1.72271	0.10061	0.226994	1.74592	0.0964089	0.16461	2.97724	0.00753445	0.0863096	3.69456	0.00146557	0.0113531	3.01506	0.00692269	0.0219605
ZFP64	1.95626	0.0647695	0.257901	1.95522	0.0648993	0.167275	0.796514	0.435232	0.54643	1.34264	0.194663	0.495062	-0.715773	0.482534	0.641995	-0.446555	0.660068	0.758144
RSPH3	1.95504	0.0649227	0.258157	1.68005	0.108744	0.238339	3.96809	0.000777301	0.00285608	0.7717	0.449454	0.726813	2.17272	0.0421909	0.121723	1.02102	0.319628	0.445783
SRD5A1	1.95503	0.0649234	0.258157	3.08394	0.00592956	0.0299758	0.751548	0.461211	0.571003	3.64996	0.00162482	0.0380548	2.45281	0.0236341	0.0821879	-0.50351	0.620192	0.723053
UBE2A	1.95496	0.0649321	0.258157	-0.720317	0.479794	0.642419	0.793843	0.436749	0.547812	4.12262	0.000542953	0.0204249	1.77083	0.0920675	0.207942	1.47125	0.157024	0.259469
SLC30A7	1.95405	0.0650464	0.258508	1.60645	0.124092	0.2612	5.29103	3.71388e-05	0.000211681	-0.702468	0.490609	0.755169	-1.8764	0.0755018	0.18244	2.17555	0.0419509	0.0929336
IFNAR1	1.95387	0.0650694	0.258508	1.35371	0.191165	0.351941	2.98922	0.00733524	0.0192927	2.2429	0.0365789	0.207672	1.42405	0.170087	0.31664	2.20379	0.0396158	0.0887704
LEMD3	1.9526	0.06523	0.25888	0.0980459	0.922887	0.952734	1.00345	0.327815	0.438979	0.990525	0.333934	0.637808	-1.86632	0.0769613	0.184735	0.0733668	0.942254	0.96139
TMCO3	1.95095	0.0654382	0.259483	3.54395	0.00207525	0.0140312	-3.63125	0.00169661	0.00558246	0.105507	0.91704	0.972022	0.843309	0.409183	0.575165	-4.86645	9.74265e-05	0.000693661
TMCO4	1.94953	0.0656176	0.259875	-0.485021	0.633013	0.766114	-7.87203	1.66317e-07	2.6261e-06	-0.932684	0.362279	0.660292	-4.94011	8.23256e-05	0.00161217	-9.03388	1.93973e-08	1.23664e-06
ERLIN2	1.949	0.0656851	0.259875	-2.42432	0.0250982	0.0856405	-3.09873	0.00573509	0.0156935	2.15424	0.0437948	0.228454	-2.11343	0.0475328	0.131368	-0.808079	0.4287	0.55397
CCT3	1.9489	0.0656983	0.259875	1.28008	0.215391	0.382352	2.9197	0.00856647	0.0218812	1.85687	0.0783526	0.313273	-0.753515	0.460056	0.622355	2.70448	0.0137648	0.038203
ZNF432	1.9488	0.0657102	0.259875	2.83795	0.010269	0.0446605	8.65049	3.8666e-08	8.70689e-07	1.30872	0.205696	0.509085	0.577706	0.57001	0.711228	4.10169	0.00056999	0.00289147
NOC4L	1.94801	0.0658118	0.260179	3.24446	0.00412215	0.0229364	0.0861131	0.932246	0.953383	0.150775	0.881687	0.957637	-0.378024	0.709457	0.813682	-0.201626	0.842278	0.894054
FNTA	1.94767	0.065854	0.260248	1.65782	0.113199	0.244888	2.85628	0.00986105	0.0246082	2.33225	0.0304254	0.186123	3.5667	0.0019692	0.0138878	1.43209	0.167802	0.273879
TLE3	1.94649	0.0660046	0.260647	3.81108	0.00111892	0.00875492	6.18904	5.13708e-06	4.12693e-05	-0.754177	0.459667	0.733436	0.649305	0.523643	0.674749	2.13581	0.0454486	0.0986048
LRRC16A	1.94399	0.0663249	0.261618	0.289466	0.775251	0.86252	-6.10955	6.09663e-06	4.79558e-05	-1.07003	0.297546	0.605112	-2.01506	0.057756	0.150741	-7.03138	8.80032e-07	1.72657e-05
IPO4	1.94284	0.0664718	0.261804	4.28648	0.000371202	0.00397512	4.31092	0.000350752	0.00144364	-0.0421461	0.966807	0.991413	3.13006	0.00534334	0.0284077	6.10975	6.09406e-06	7.48658e-05
AASDHPPT	1.94129	0.0666712	0.262491	-0.335054	0.741127	0.840381	1.05587	0.303809	0.414002	0.329933	0.744935	0.901075	-2.46134	0.0232117	0.0809485	-0.16708	0.869011	0.912843
NSL1	1.94035	0.0667927	0.262793	-1.51075	0.146733	0.292188	-1.54896	0.137313	0.220086	1.08819	0.28965	0.596916	-1.70372	0.104165	0.226368	-2.44971	0.0237897	0.0594658
PMAIP1	1.93989	0.0668512	0.262833	-1.36349	0.188115	0.348087	4.27839	0.000378237	0.00153573	3.31219	0.00353234	0.0576791	0.102234	0.919605	0.951289	4.84724	0.000101808	0.00071769
LDLR	1.93973	0.066872	0.262833	3.48138	0.0023968	0.0156746	1.32676	0.199768	0.297601	1.38248	0.182304	0.478617	2.19983	0.0399364	0.117114	2.35664	0.0289202	0.0694984
ZNF121	1.93965	0.0668833	0.262833	3.53754	0.00210613	0.0142066	5.06857	6.14374e-05	0.000327791	2.24324	0.0365531	0.207672	1.23167	0.232579	0.393547	4.77788	0.000119357	0.00081398
HEATR3	1.93927	0.0669317	0.262833	1.46277	0.159309	0.31005	0.447657	0.659286	0.745488	1.92249	0.0691303	0.291023	-0.53383	0.599434	0.732386	0.802318	0.431946	0.557137
EFHD2	1.93926	0.066933	0.262833	2.12652	0.0463028	0.132894	3.91564	0.000877939	0.00316395	1.34088	0.195222	0.495882	0.897606	0.380239	0.548279	3.15815	0.00501436	0.0169717
ANKRD42	1.93751	0.0671597	0.26345	3.15888	0.00500605	0.026498	7.07007	8.13386e-07	9.07059e-06	1.84579	0.0800122	0.315517	3.0301	0.0066929	0.0329761	4.75908	0.000124623	0.000843877
RPP14	1.93712	0.06721	0.263514	1.66813	0.111114	0.24217	3.76259	0.00125202	0.00430693	1.59583	0.12645	0.398375	0.949553	0.353849	0.52304	3.97188	0.000770487	0.00369468
NIPA1	1.93524	0.0674543	0.26422	3.09794	0.00574537	0.0292158	4.65782	0.000157303	0.000728724	1.44527	0.164109	0.454031	1.92484	0.0688188	0.170082	2.65725	0.0152534	0.0415448
ALDH3B1	1.93466	0.0675299	0.26422	1.03235	0.314422	0.489122	-10.4912	1.65658e-09	8.3352e-08	2.50836	0.0210066	0.151305	0.748736	0.462867	0.62468	-8.40955	6.02229e-08	2.55365e-06
MBLAC2	1.9346	0.0675374	0.26422	1.12184	0.275424	0.449686	-1.90777	0.071111	0.127633	1.11866	0.276746	0.585802	0.333031	0.742631	0.837744	-1.48675	0.152917	0.254362
SCRIB	1.9338	0.0676417	0.264431	1.41653	0.172247	0.327017	-0.717237	0.48165	0.590674	3.03064	0.00668485	0.0814726	0.159346	0.875019	0.925539	-0.727271	0.475619	0.598513
PLCB3	1.93325	0.0677129	0.264611	3.41738	0.00277644	0.0174311	0.954075	0.351612	0.46341	0.512062	0.614303	0.835517	1.53614	0.140416	0.277299	0.121201	0.90476	0.937108
NAA15	1.93231	0.0678365	0.264828	0.625821	0.538619	0.689718	-0.265195	0.793616	0.85212	0.593562	0.559562	0.801343	-1.14286	0.266802	0.432243	0.0580298	0.95431	0.969335
TMEM158	1.93226	0.0678421	0.264828	-0.0191203	0.984938	0.990712	13.477	2.13308e-11	4.67322e-09	5.0921	5.82397e-05	0.00551998	6.71088	1.70309e-06	0.000138835	20.6296	8.38315e-15	2.20393e-11
BAIAP2	1.93129	0.0679697	0.264828	1.69609	0.105621	0.233834	1.68726	0.10733	0.179213	4.96419	7.7922e-05	0.00671662	5.13065	5.33614e-05	0.00120677	4.9251	8.51976e-05	0.000620026
METAP2	1.93114	0.0679889	0.264828	-0.0523717	0.95876	0.975882	1.29486	0.210345	0.310324	0.926573	0.365366	0.662702	-1.02742	0.31668	0.486801	1.02466	0.317946	0.444145
POLRMT	1.93095	0.0680143	0.264828	2.03589	0.0554392	0.150272	3.93815	0.000833245	0.00302152	-0.912538	0.372523	0.668121	-0.186228	0.854171	0.913395	1.5307	0.14175	0.239577
ANKS1A	1.92718	0.06851	0.266439	4.28974	0.000368411	0.00395328	2.41209	0.0257518	0.0545539	-0.351125	0.729224	0.893265	2.28764	0.0333671	0.103875	1.04565	0.308391	0.434782
SLC25A1	1.92537	0.0687486	0.267109	0.987422	0.335414	0.511264	0.0952525	0.925077	0.948413	0.326702	0.74734	0.902157	1.00453	0.32731	0.498035	0.717123	0.481719	0.604073
POLR3A	1.92484	0.068819	0.267114	2.82633	0.010536	0.0455019	3.27834	0.00381594	0.0110668	2.07669	0.0511423	0.247498	3.46915	0.00246518	0.0162125	6.04627	6.99106e-06	8.30712e-05
UAP1	1.92456	0.0688556	0.267114	-1.67671	0.109403	0.239331	-5.49574	2.34704e-05	0.00014358	-0.959015	0.349179	0.649423	-5.03309	6.66007e-05	0.00139517	-6.61254	2.09129e-06	3.32708e-05
RAB12	1.92452	0.0688613	0.267114	1.66746	0.111249	0.242414	1.34382	0.194286	0.291041	3.89184	0.000927798	0.027997	1.24941	0.226164	0.385781	1.19328	0.246941	0.36743
PGAP1	1.92283	0.0690853	0.267686	-1.56482	0.133555	0.274042	-1.11238	0.279371	0.389051	1.49558	0.150619	0.435379	-1.88166	0.0747487	0.181119	-1.37433	0.184779	0.294367
PTCD3	1.92182	0.0692199	0.268109	-0.321773	0.751015	0.846391	1.6092	0.123487	0.201487	2.1048	0.0483594	0.239771	-2.14772	0.0443735	0.125607	0.674748	0.507681	0.628702
HSPA4L	1.92112	0.0693126	0.268119	1.91423	0.0702359	0.176848	7.54363	3.15268e-07	4.2834e-06	1.48403	0.153631	0.439138	0.381954	0.706586	0.811895	3.01189	0.00697198	0.0220835
NKD2	1.92057	0.0693859	0.268258	0.00414984	0.996731	0.997746	8.0862	1.10452e-07	1.92863e-06	1.22898	0.233562	0.541968	0.872936	0.393218	0.561068	4.30354	0.000356811	0.00198544
GPER	1.91863	0.0696455	0.269163	3.20349	0.00452449	0.0245988	0.504488	0.619517	0.712939	3.11319	0.00555099	0.0728233	1.20823	0.241269	0.403625	-1.06575	0.299431	0.42485
DIAPH1	1.91645	0.0699372	0.270013	3.82289	0.00108871	0.00857596	-1.63559	0.11781	0.193547	-1.7632	0.09338	0.344562	-2.00792	0.05857	0.151705	-3.2852	0.00375671	0.0134929
TNPO3	1.91576	0.0700296	0.270151	1.92132	0.0692866	0.175437	-1.04966	0.306586	0.417013	-0.742093	0.466791	0.737778	-1.06349	0.300429	0.469228	-1.22815	0.233869	0.352948
ITGB1	1.91484	0.0701533	0.27048	0.62891	0.536636	0.688371	1.86255	0.0775142	0.13709	1.35105	0.192	0.491377	1.21069	0.240344	0.402689	0.226935	0.822814	0.880702
NOB1	1.91428	0.0702297	0.270483	2.4211	0.0252683	0.0860219	3.2886	0.00372775	0.010859	0.509497	0.616066	0.836266	2.20238	0.0397296	0.116638	5.35923	3.18581e-05	0.000275058
SCRN3	1.91417	0.0702442	0.270483	-1.00658	0.326345	0.501658	-0.222304	0.826366	0.876192	0.549644	0.588744	0.820398	-2.07454	0.0513617	0.139242	-2.43167	0.0247125	0.0612832
SETD6	1.91239	0.0704847	0.270819	2.26008	0.0353138	0.109186	-0.822006	0.420916	0.532141	1.98587	0.0611482	0.271208	3.58649	0.00188134	0.0134677	1.26181	0.221758	0.339452
NSMCE1	1.91238	0.0704861	0.270819	-0.165165	0.870498	0.923292	0.501605	0.621507	0.714682	2.2039	0.0396075	0.21637	2.89336	0.00908306	0.0411713	1.55194	0.1366	0.233044
UBE2V2	1.91203	0.0705336	0.270903	0.978537	0.339678	0.515077	3.27961	0.00380492	0.011044	0.170674	0.866221	0.95255	-0.466234	0.646164	0.768259	2.90397	0.00887135	0.0269394
DGKH	1.9108	0.0706998	0.271244	-0.112843	0.911298	0.947613	-2.05642	0.0532384	0.100261	0.0718265	0.943465	0.982502	-0.886119	0.386247	0.554433	-2.84676	0.0100711	0.0299005
ICT1	1.90663	0.0712674	0.273222	1.59911	0.125719	0.263149	1.24946	0.226145	0.327974	2.36859	0.0282086	0.177949	0.777233	0.446259	0.609541	2.41029	0.0258492	0.0635712
ZNF527	1.90341	0.0717079	0.27461	0.0589903	0.953554	0.971947	1.87134	0.0762307	0.135275	0.73759	0.469463	0.739657	-0.389094	0.701382	0.808163	0.0465133	0.96337	0.975978
DCP2	1.90194	0.0719099	0.275084	0.205098	0.839601	0.904265	1.56803	0.132804	0.213804	1.94025	0.0668047	0.285113	-0.425657	0.674974	0.789547	0.133099	0.895466	0.930874
LRRC57	1.90142	0.0719813	0.275256	7.37243	4.42553e-07	2.86963e-05	2.36086	0.0286671	0.0597194	1.31177	0.204686	0.50814	7.20614	6.17555e-07	7.31877e-05	-0.0703327	0.944638	0.962802
APAF1	1.90066	0.0720865	0.275489	-1.55719	0.135351	0.276702	-1.15212	0.263067	0.371031	1.36522	0.187581	0.48646	-3.53058	0.00214019	0.0147003	-1.06181	0.301173	0.426722
LAPTM4B	1.89988	0.0721941	0.275489	1.9362	0.0673294	0.171812	3.36386	0.0031387	0.00935826	1.7989	0.0873807	0.330933	0.801879	0.432194	0.597313	2.5963	0.0174007	0.0460688
RAP1GAP2	1.89923	0.0722843	0.275489	3.67966	0.00151699	0.0109415	3.88043	0.00095268	0.00339606	0.296393	0.770033	0.912825	1.61127	0.123033	0.253064	2.11023	0.0478372	0.102602
LSM14A	1.89888	0.0723323	0.275489	1.45365	0.161795	0.313225	0.457458	0.652349	0.739633	0.829597	0.41671	0.704522	0.952636	0.352323	0.522202	0.543155	0.593119	0.701918
NDUFA4	1.89884	0.0723373	0.275489	-1.18197	0.251296	0.423294	-2.14182	0.0449025	0.0871691	1.64023	0.116834	0.384071	-1.78596	0.0895157	0.203547	-3.20149	0.00454511	0.0156551
SRPRB	1.89882	0.0723405	0.275489	0.22638	0.823239	0.892911	2.51772	0.020592	0.0453498	0.159403	0.874975	0.954378	0.00393202	0.996902	0.998142	2.97928	0.00750018	0.0234389
HIF1AN	1.8968	0.0726207	0.276095	1.70337	0.10423	0.231897	1.71466	0.102103	0.172347	0.298973	0.768093	0.911989	-0.184017	0.855882	0.914123	-0.159986	0.874522	0.915983
GLT25D1	1.89498	0.0728728	0.27679	8.29945	7.3924e-08	7.69688e-06	4.29572	0.000363334	0.00148786	0.455837	0.653494	0.855363	6.14912	5.59798e-06	0.000286461	0.980287	0.338835	0.466631
C14orf1	1.89491	0.0728824	0.27679	-0.899897	0.379049	0.552701	-0.330092	0.744816	0.812602	0.00703182	0.99446	0.998295	-1.12829	0.272756	0.439133	-0.561944	0.580495	0.691312
CAPN10	1.89444	0.0729491	0.276943	3.65832	0.00159372	0.0113779	2.83813	0.0102651	0.0254295	1.36453	0.187793	0.48685	1.02592	0.317366	0.487571	0.867918	0.395893	0.523327
IFNGR2	1.89283	0.0731731	0.277593	2.92838	0.00840254	0.0385837	4.24604	0.000407712	0.00164021	2.55932	0.0188398	0.143377	3.22288	0.00432951	0.0243081	2.61082	0.0168646	0.0449312
NOC3L	1.89238	0.0732363	0.277722	-0.0828357	0.934818	0.960578	-1.10447	0.282701	0.392511	0.652265	0.521772	0.7762	-1.89293	0.0731594	0.178172	-1.3054	0.206802	0.321611
C8orf40	1.89199	0.0732902	0.277722	0.481801	0.635259	0.768302	-0.816791	0.42382	0.535041	-1.51323	0.146105	0.428907	-0.747571	0.463553	0.62515	-2.355	0.0290195	0.0696416
CCT7	1.89166	0.0733368	0.277722	0.653005	0.521305	0.677133	2.24331	0.036548	0.0734045	1.81224	0.085227	0.328187	0.509405	0.61613	0.744758	3.16466	0.00494094	0.0167826
FAM214B	1.89085	0.0734505	0.277722	4.18693	0.000467651	0.00469705	6.30213	4.0319e-06	3.38654e-05	1.54489	0.138293	0.415986	4.91368	8.74486e-05	0.00166898	4.26973	0.000385914	0.002106
PDS5A	1.89076	0.0734636	0.277722	4.53048	0.000211011	0.00259228	2.46039	0.0232583	0.0502536	1.16191	0.25916	0.566479	1.69243	0.106326	0.229926	0.950243	0.353507	0.481788
PSMB2	1.89054	0.0734932	0.277722	2.53688	0.0197665	0.0719502	0.299443	0.76774	0.831107	-1.44108	0.165275	0.454743	-3.65314	0.00161293	0.0121071	-3.41308	0.00280393	0.0105723
ZNF544	1.89018	0.0735448	0.277722	3.02544	0.00676334	0.0331577	0.731008	0.473384	0.582545	1.56165	0.134297	0.409614	2.10302	0.048531	0.133251	0.794178	0.436559	0.561551
LRIG2	1.88999	0.0735706	0.277722	0.975364	0.34121	0.516655	0.881117	0.388883	0.501286	-0.173667	0.8639	0.951584	-0.705834	0.488558	0.647233	-1.41382	0.173031	0.279766
OMA1	1.88993	0.0735796	0.277722	0.0474716	0.962616	0.977866	0.227716	0.822215	0.872758	0.188337	0.85254	0.946277	-0.833765	0.414413	0.580205	0.561775	0.580608	0.691312
PHC2	1.88856	0.0737725	0.278161	1.36434	0.18785	0.347871	11.8116	2.17898e-10	1.89373e-08	1.84094	0.080748	0.317217	2.97222	0.00761945	0.036289	9.99	3.75513e-09	3.94889e-07
TGFBRAP1	1.88682	0.0740172	0.278884	1.75687	0.09448	0.21717	3.84466	0.00103511	0.00364296	-0.46782	0.645049	0.850561	0.775403	0.447314	0.610348	2.17188	0.042263	0.0933817
CTR9	1.88558	0.0741919	0.279342	-0.253616	0.802421	0.878985	1.5283	0.142342	0.226489	1.71689	0.101688	0.358595	-1.42221	0.170612	0.317488	1.49757	0.150104	0.251033
KIAA1033	1.88529	0.0742342	0.279349	2.68393	0.0143946	0.0567444	2.94224	0.00814699	0.0210449	3.32912	0.00339832	0.0562783	1.7532	0.0951213	0.212467	2.27254	0.0344209	0.0796379
MTPN	1.8852	0.0742468	0.279349	2.12032	0.0468822	0.133745	3.17476	0.00482916	0.0135712	1.75044	0.0956085	0.34818	1.17154	0.255363	0.419332	2.27267	0.0344117	0.0796377
DLG1	1.88354	0.0744816	0.27993	-0.317569	0.754154	0.848928	1.25369	0.224636	0.326235	-0.182766	0.85685	0.948005	0.589599	0.562164	0.705035	-1.07737	0.294337	0.419751
MPP5	1.88352	0.0744847	0.27993	1.10304	0.28331	0.458	-2.40013	0.0264065	0.0556829	1.53235	0.141345	0.420359	-1.19539	0.246132	0.408704	-2.5089	0.0209826	0.0536864
TBL1XR1	1.88336	0.0745078	0.27993	-0.308406	0.761012	0.852845	-5.2744	3.85564e-05	0.000218576	-1.11422	0.2786	0.587714	-3.29678	0.00365883	0.0215674	-6.4737	2.80063e-06	4.0848e-05
NSF	1.88075	0.074878	0.280702	3.6557	0.00160339	0.0114158	2.74546	0.0125859	0.0301557	1.08609	0.290554	0.598056	2.99776	0.00719632	0.0347299	0.254012	0.80212	0.865782
GSPT1	1.88054	0.0749091	0.280702	2.49205	0.0217485	0.0773181	0.994728	0.331935	0.443424	2.39442	0.0267245	0.172414	0.907116	0.375313	0.54416	2.30186	0.0324026	0.0759406
CRIPT	1.8801	0.0749715	0.280702	-0.439876	0.664817	0.788542	0.018572	0.985369	0.990266	-0.406353	0.688865	0.871829	-1.39063	0.179855	0.32962	-1.29076	0.211737	0.327782
POP4	1.88004	0.0749802	0.280702	0.36591	0.718333	0.825754	-0.262055	0.796001	0.854242	-1.39267	0.179247	0.475041	-3.49103	0.0023442	0.0156508	-1.55032	0.136989	0.233443
UBXN2A	1.87947	0.0750612	0.280905	-0.346116	0.732926	0.835153	-0.59637	0.557722	0.658694	0.398524	0.694532	0.87438	-2.10288	0.0485453	0.133256	-2.72029	0.0132981	0.0372416
ZNF808	1.87667	0.0754619	0.282003	2.58197	0.0179456	0.0671109	0.983193	0.337439	0.44924	1.67953	0.108846	0.371993	1.71172	0.102653	0.223909	1.94715	0.0659204	0.131341
TRIM24	1.87627	0.0755202	0.282068	1.24673	0.227125	0.396394	0.136579	0.89275	0.925672	-1.92412	0.0689141	0.290229	-1.83922	0.0810109	0.190587	-3.23359	0.00422529	0.0147766
NEK4	1.87564	0.0756104	0.282157	-1.15326	0.262611	0.434696	1.12142	0.275598	0.384988	0.683533	0.502234	0.762671	-3.45331	0.0025566	0.0166575	2.35531	0.0290008	0.0696125
ELAC2	1.8754	0.0756456	0.282188	2.28799	0.033343	0.104792	2.44263	0.0241476	0.0518449	2.5584	0.018877	0.143416	0.427742	0.673481	0.788971	2.40154	0.0263284	0.0644482
MALAT1	1.87474	0.0757401	0.28234	-0.438796	0.665586	0.789133	-1.18391	0.250543	0.356651	0.730011	0.473979	0.743241	-2.51244	0.0208251	0.0747941	-1.85138	0.0791717	0.152123
TBC1D7	1.87256	0.0760551	0.283188	0.739646	0.468241	0.632562	4.16044	0.000497314	0.001948	2.81355	0.0108372	0.105216	2.9773	0.00753343	0.0359607	3.57685	0.00192364	0.00781644
CA12	1.87126	0.0762429	0.283612	2.74691	0.0125459	0.0517748	-2.82918	0.0104698	0.0258481	0.669606	0.510885	0.769124	3.11653	0.00550925	0.0289966	-1.46306	0.15923	0.262127
SMU1	1.86933	0.0765224	0.284551	0.6832	0.50244	0.660705	0.386214	0.70348	0.781154	2.29407	0.0329276	0.194532	1.46609	0.158412	0.301622	1.34981	0.192391	0.303477
UVSSA	1.86856	0.0766348	0.284667	3.31074	0.00354403	0.0204478	3.62056	0.00173904	0.00569533	1.12653	0.273481	0.581819	2.22823	0.0376919	0.112477	2.97115	0.0076378	0.0238053
PCGF5	1.86743	0.0767993	0.285011	4.27484	0.000381367	0.00405506	-6.73945	1.60488e-06	1.56503e-05	0.317555	0.754165	0.906067	2.67519	0.0146709	0.0583065	-6.94958	1.04019e-06	1.97928e-05
FAM210B	1.86731	0.0768172	0.285011	-1.21175	0.239948	0.410504	5.25617	4.01741e-05	0.000226526	0.980026	0.338961	0.6408	-0.972301	0.342694	0.512396	2.67336	0.0147293	0.0403683
TOP1MT	1.86593	0.0770187	0.285132	1.89933	0.0722701	0.180478	0.93738	0.359918	0.472286	0.0194057	0.984713	0.997704	-0.22262	0.826124	0.894266	1.25689	0.223499	0.341367
PSMD12	1.86414	0.0772809	0.28565	1.64462	0.115918	0.249158	1.51324	0.146103	0.231428	0.595377	0.558373	0.800743	-0.65732	0.518585	0.670643	0.59851	0.556322	0.671212
ARF1	1.86321	0.0774176	0.28572	2.0255	0.0565841	0.152277	1.23436	0.231597	0.334359	1.57574	0.131015	0.405223	0.917072	0.370201	0.539051	0.663071	0.514973	0.63502
AMMECR1	1.86267	0.0774965	0.285748	0.0255613	0.979865	0.987823	0.400402	0.693171	0.772999	1.93277	0.0677756	0.287043	-0.989937	0.334214	0.504318	0.929696	0.363786	0.492098
CYBA	1.86183	0.0776201	0.286103	1.51559	0.145512	0.290417	4.2326	0.000420625	0.00168506	0.752251	0.460798	0.73429	0.612749	0.547054	0.694283	1.24535	0.227619	0.345728
LOH12CR1	1.86052	0.0778124	0.286239	1.27212	0.218147	0.385575	-0.0748558	0.941085	0.959144	-0.398321	0.694679	0.874461	1.23229	0.232352	0.393443	-0.88912	0.384672	0.512831
NUDT3	1.86017	0.0778648	0.286303	2.1694	0.0424757	0.125294	0.845051	0.408233	0.519983	-0.493492	0.627124	0.84049	0.174827	0.863001	0.918647	0.40756	0.687994	0.780047
SMURF1	1.85896	0.0780429	0.28646	3.59319	0.00185248	0.0127994	4.61324	0.000174325	0.000798085	1.04851	0.307104	0.613307	3.12094	0.00545463	0.0288011	5.76149	1.3023e-05	0.000135059
MTHFD1L	1.85889	0.0780541	0.28646	-0.871931	0.393753	0.566755	-7.09465	7.73755e-07	8.70247e-06	-0.785563	0.441474	0.722539	-2.04153	0.0548271	0.146002	-5.84948	1.07345e-05	0.000116616
RIOK1	1.8587	0.0780821	0.28646	-0.570723	0.574643	0.71959	-0.853656	0.403561	0.515092	-0.0643063	0.949375	0.984287	-0.622852	0.540529	0.688911	-0.627455	0.537569	0.655202
SLC25A36	1.85823	0.0781521	0.28646	-0.278996	0.783157	0.867005	1.2927	0.211077	0.311317	0.865336	0.397275	0.687762	-2.20393	0.0396046	0.116498	-1.12779	0.272962	0.397572
PPP2R5C	1.85691	0.0783469	0.286528	-1.23567	0.231118	0.400402	0.0984653	0.922558	0.946777	0.303039	0.765038	0.910805	-1.68908	0.106976	0.230704	-1.53605	0.140439	0.237913
CDAN1	1.85689	0.0783501	0.286528	1.786	0.0895085	0.209358	-2.23361	0.0372805	0.074632	1.25467	0.224286	0.531453	1.23182	0.232523	0.393547	-1.95785	0.06457	0.129102
QDPR	1.85678	0.078367	0.286528	-1.16295	0.258749	0.431061	1.24707	0.227001	0.328853	1.50827	0.147362	0.430699	-1.52992	0.141942	0.279578	-0.7704	0.450207	0.574979
TMA16	1.85663	0.0783893	0.286528	-1.13392	0.270444	0.444114	-4.5316	0.000210465	0.000934868	2.34453	0.0296589	0.183824	-1.60173	0.125136	0.256196	-2.03858	0.0551465	0.114191
WDR7	1.85585	0.078505	0.286553	-0.524027	0.606108	0.745827	-0.50114	0.621828	0.714973	2.64476	0.015672	0.129872	0.0586839	0.953795	0.973041	1.26286	0.221389	0.339031
FAM176A	1.85547	0.078561	0.286559	2.86622	0.00964642	0.0426405	-4.87616	9.52849e-05	0.000473542	-1.71672	0.10172	0.358595	-0.886257	0.386175	0.554404	-4.94531	8.13537e-05	0.000598263
HEATR5B	1.85547	0.0785612	0.286559	0.792349	0.437599	0.60549	2.03303	0.0557527	0.10436	-1.30205	0.207924	0.51189	-3.20649	0.00449371	0.0249767	-1.15751	0.260911	0.383653
BRIX1	1.85422	0.0787474	0.287039	0.610751	0.54835	0.698117	-1.52893	0.142188	0.226313	0.876057	0.391561	0.683114	-2.11377	0.0475005	0.131365	-0.403987	0.690576	0.781795
BOP1	1.85351	0.0788525	0.287224	2.56464	0.0186261	0.0688674	2.3401	0.0299332	0.0619518	0.743215	0.466127	0.737529	0.242729	0.810726	0.882841	3.53177	0.0021343	0.00845996
PPM1F	1.85351	0.0788528	0.287224	1.52177	0.143963	0.28842	0.204566	0.840011	0.886369	-0.188082	0.852737	0.946277	0.359842	0.722796	0.823021	-0.0683871	0.946167	0.963857
FAM104A	1.8532	0.0788988	0.287292	3.06214	0.00622791	0.0311129	-0.231192	0.819551	0.871248	1.04584	0.308303	0.614503	1.61006	0.123298	0.253491	-1.14889	0.264365	0.387602
GATAD2B	1.85275	0.0789665	0.287318	-1.48691	0.152876	0.301	-2.60368	0.0171265	0.0390761	-0.78543	0.44155	0.722539	-1.86741	0.0768025	0.184584	-3.09358	0.00580214	0.0190494
SCO1	1.85262	0.078986	0.287318	0.84214	0.409821	0.580506	2.15531	0.0437	0.085228	0.311953	0.758355	0.908609	-0.926384	0.365462	0.534635	0.759969	0.456276	0.580474
PDPK1	1.85184	0.0791021	0.287435	2.38384	0.0273234	0.0909282	3.37593	0.00305318	0.00914215	1.43953	0.16571	0.455344	1.44223	0.164954	0.310531	1.42614	0.169489	0.275991
LFNG	1.85126	0.0791889	0.287651	-1.70657	0.103623	0.230967	-0.812561	0.426185	0.537244	-2.4955	0.0215895	0.15295	-0.428419	0.672995	0.788636	-1.89674	0.0726281	0.142121
PHRF1	1.85003	0.0793738	0.288223	1.21142	0.240072	0.410504	-1.88906	0.0737012	0.131408	2.30059	0.0324871	0.193341	2.06266	0.0525846	0.141829	-0.535965	0.597985	0.706054
OAZ1	1.84856	0.0795941	0.288824	1.49108	0.151786	0.299471	-0.176874	0.861414	0.901625	0.641949	0.528309	0.780312	3.14918	0.0051172	0.0274694	0.613699	0.546439	0.662175
ZFP106	1.84602	0.0799782	0.289917	1.2862	0.213291	0.379585	1.85055	0.0792952	0.139873	0.446064	0.660417	0.858024	0.407649	0.687929	0.798132	1.76002	0.0939303	0.174149
ATXN2L	1.84557	0.0800459	0.290063	4.2691	0.000386477	0.00409284	2.61712	0.0166369	0.0381245	0.559609	0.582056	0.815559	3.16022	0.00499089	0.0270119	3.46683	0.00247835	0.00956768
TMPPE	1.84527	0.0800911	0.290127	0.645072	0.526326	0.680541	-0.0142158	0.988801	0.992008	0.717242	0.481647	0.749815	-1.47714	0.155453	0.297822	0.00790446	0.993773	0.996141
ECE1	1.84492	0.0801436	0.290217	5.0331	6.65987e-05	0.00105953	8.08554	1.1059e-07	1.92863e-06	0.481281	0.635622	0.845326	5.62577	1.75762e-05	0.000596229	4.25322	0.00040098	0.00216797
SLC16A3	1.84393	0.0802941	0.290662	4.25794	0.000396607	0.00417071	3.77513	0.00121615	0.00418901	1.97548	0.0623976	0.27376	2.61049	0.0168768	0.064584	1.38594	0.181261	0.289731
SELO	1.84183	0.0806128	0.291514	1.16251	0.258925	0.431117	5.4452	2.62754e-05	0.000157712	-0.916445	0.370521	0.666273	-2.10394	0.0484424	0.133147	0.929897	0.363685	0.492061
HIATL1	1.84134	0.0806885	0.291535	1.37968	0.183151	0.341835	-1.57589	0.130981	0.211484	1.6445	0.115943	0.382684	0.379598	0.708307	0.813184	-3.71671	0.00139235	0.00600327
MYCBP2	1.84054	0.0808092	0.291723	5.01595	6.92502e-05	0.00109197	0.785209	0.441677	0.552674	-0.915455	0.371028	0.666506	4.13957	0.000521997	0.00544036	0.863499	0.398259	0.525812
DUSP8	1.83972	0.0809347	0.292076	4.68401	0.000148101	0.00201398	4.27217	0.000383733	0.00155504	2.58197	0.0179456	0.138762	2.65919	0.0151893	0.0599161	2.21479	0.0387391	0.0872896
ZFAND2A	1.83878	0.0810777	0.292492	2.02704	0.0564135	0.15188	1.03703	0.312288	0.422763	0.545022	0.591859	0.821839	0.693666	0.495994	0.652555	-0.203684	0.840691	0.893076
PMP22	1.83808	0.0811851	0.292773	2.32515	0.0308771	0.0991461	-0.719597	0.480227	0.589342	2.89916	0.00896661	0.0939844	-2.01144	0.0581668	0.151169	-3.6867	0.00149246	0.00634642
IL1RAP	1.83594	0.081513	0.293559	1.77119	0.0920065	0.21335	1.93168	0.0679178	0.122909	3.54374	0.00207628	0.0434943	2.25984	0.0353311	0.107787	1.83596	0.0815107	0.155669
ROBO4	1.8348	0.0816895	0.293993	4.3313	0.000334566	0.00368712	10.2658	2.3852e-09	1.09532e-07	2.39869	0.0264867	0.171667	4.27124	0.000384558	0.00440525	8.27847	7.68831e-08	2.94001e-06
THAP2	1.83381	0.0818413	0.294136	0.981787	0.338114	0.51337	2.94628	0.00807383	0.0208764	1.84702	0.0798267	0.315349	0.735714	0.470578	0.631441	2.02703	0.056414	0.116255
SUPT3H	1.83341	0.0819031	0.294258	-0.915326	0.371094	0.544879	-0.983911	0.337094	0.449175	0.306277	0.762609	0.909496	-2.78648	0.0115026	0.0491256	-2.20942	0.0391654	0.0880049
CCDC93	1.83237	0.0820639	0.294634	1.26297	0.221349	0.389575	1.20493	0.242512	0.34721	1.06436	0.300043	0.60643	-0.797443	0.434705	0.599994	-0.74849	0.463012	0.587201
WTAP	1.83133	0.0822239	0.294957	2.12512	0.0464331	0.133072	3.33979	0.00331646	0.00981866	1.52568	0.14299	0.423329	2.53386	0.0198945	0.0721999	0.851443	0.404759	0.531723
CLCF1	1.83124	0.0822378	0.294957	2.1351	0.0455129	0.131415	0.828845	0.417126	0.528503	1.26031	0.222289	0.52941	4.5114	0.00022052	0.00304729	3.57916	0.00191343	0.007784
SNTB2	1.83064	0.082332	0.295141	0.436424	0.667277	0.790034	-5.57874	1.95101e-05	0.000122708	-0.93426	0.361486	0.659504	-0.251294	0.80419	0.878453	-3.80452	0.00113607	0.00506011
C11orf24	1.8295	0.0825091	0.295627	1.30487	0.20698	0.371815	1.17146	0.255394	0.36225	-0.951815	0.352728	0.652585	0.84897	0.406101	0.572537	1.15498	0.261922	0.384796
VPS8	1.82675	0.0829357	0.296852	0.788887	0.439573	0.607192	2.0891	0.0498961	0.0949354	0.559262	0.582288	0.815559	-0.405338	0.689599	0.799164	0.674724	0.507696	0.628702
HSPBP1	1.82584	0.0830781	0.29716	3.21905	0.00436736	0.0240381	0.0362024	0.971485	0.980436	-1.27627	0.216706	0.521961	-1.80461	0.0864521	0.198891	-0.712041	0.484791	0.607272
CACTIN	1.82566	0.0831065	0.29716	1.35709	0.190105	0.35085	-0.771963	0.449302	0.559553	0.238659	0.813836	0.931566	-0.801511	0.432402	0.597521	0.0701708	0.944765	0.962802
PRKD2	1.82489	0.0832268	0.297314	0.970483	0.343576	0.519042	-0.232137	0.818827	0.870832	1.99594	0.0599581	0.268078	-0.341618	0.736257	0.8336	0.455044	0.654055	0.752686
LRCH2	1.82484	0.0832351	0.297314	1.46698	0.158171	0.308595	4.2025	0.000451058	0.00179196	-1.54881	0.137349	0.415122	-1.0859	0.290638	0.459295	2.47329	0.0226317	0.0570595
QPCTL	1.82448	0.0832909	0.297314	1.19957	0.244541	0.415388	8.90417	2.44453e-08	6.28074e-07	1.75618	0.0945998	0.347095	1.41117	0.1738	0.321945	5.22914	4.27015e-05	0.000351833
CBFB	1.8239	0.0833822	0.297539	-1.10846	0.281017	0.455273	-0.539096	0.595864	0.69323	1.03067	0.315191	0.620238	-0.768224	0.451469	0.613736	-0.0904543	0.92884	0.952733
B4GALT2	1.82349	0.0834455	0.297608	-0.516994	0.610919	0.750118	-8.80543	2.91936e-08	7.20153e-07	0.235901	0.815945	0.93251	-0.825406	0.419029	0.584495	-5.23978	4.16881e-05	0.000344648
HMGN2	1.82305	0.0835148	0.297697	-2.52657	0.0202068	0.0731636	-13.1664	3.2314e-11	5.75869e-09	0.704368	0.489451	0.754702	-1.17499	0.254011	0.417894	-8.8155	2.86682e-08	1.58671e-06
SCAMP4	1.8225	0.0836022	0.297784	3.6813	0.00151123	0.0109224	5.78704	1.23113e-05	8.48957e-05	1.15054	0.263704	0.571099	3.4996	0.00229843	0.0154739	4.05006	0.000642589	0.00318748
PPFIA1	1.82198	0.083683	0.297905	2.13043	0.0459413	0.132289	2.56724	0.0185225	0.0415833	0.291228	0.773923	0.914073	0.339658	0.73771	0.834661	-0.0395675	0.968836	0.980114
DHCR7	1.82167	0.0837323	0.297979	2.61303	0.0167846	0.0635372	3.63184	0.00169429	0.00557658	1.00717	0.326069	0.630634	2.77625	0.011764	0.0499436	4.43461	0.000263372	0.00154125
HELZ	1.82136	0.0837808	0.298051	1.97015	0.0630466	0.163987	-0.19839	0.844774	0.889521	0.576308	0.570936	0.809247	-0.410526	0.685853	0.796513	-1.05005	0.306413	0.432515
PIGX	1.82069	0.0838859	0.298252	2.65004	0.0154937	0.0598575	0.482326	0.634892	0.725079	3.05311	0.0063558	0.079129	3.77277	0.00122281	0.0100287	0.808483	0.428473	0.553881
HUS1	1.81976	0.0840331	0.298444	1.0725	0.296462	0.47119	2.13401	0.0456128	0.0883396	-0.368454	0.716466	0.886082	-2.24576	0.0363653	0.109896	0.219918	0.828199	0.884287
ZNF142	1.81759	0.0843757	0.299458	2.81214	0.010871	0.046577	-0.965926	0.345795	0.457579	-2.07786	0.0510241	0.247141	-1.84183	0.0806132	0.189988	-2.57686	0.0181439	0.0477242
TSEN34	1.8153	0.0847393	0.30018	1.93311	0.0677314	0.172586	6.03583	7.15101e-06	5.45719e-05	2.65266	0.0154059	0.128375	3.09235	0.00581827	0.0300259	4.49978	0.000226524	0.00136825
SLC22A4	1.81521	0.084754	0.30018	2.56081	0.0187797	0.0692694	5.45563	2.567e-05	0.000154608	0.0217582	0.98286	0.997466	0.46526	0.646849	0.768712	1.876	0.0755589	0.146517
EBNA1BP2	1.81492	0.0847995	0.30018	1.60772	0.123812	0.260872	-2.27151	0.0344939	0.070013	-0.366147	0.71816	0.886902	-1.30452	0.207098	0.362792	-0.97072	0.343461	0.471124
NUP188	1.81305	0.0850979	0.300582	2.87762	0.00940589	0.0418588	0.478139	0.637816	0.727549	0.0707765	0.944289	0.982791	0.152629	0.880244	0.928457	0.246064	0.80818	0.869368
SPATA5L1	1.81293	0.0851164	0.300582	2.0553	0.0533569	0.146006	2.05087	0.0538258	0.101312	1.67223	0.110293	0.374613	0.849463	0.405833	0.572467	1.69243	0.106327	0.191814
RAD23A	1.81232	0.085214	0.300632	1.43512	0.166947	0.319784	-2.93423	0.00829368	0.0213191	0.978709	0.339595	0.641297	1.63157	0.118659	0.247044	-2.69555	0.0140352	0.0387792
TCEANC2	1.81227	0.0852211	0.300632	0.546946	0.590561	0.732524	1.74318	0.0968973	0.165364	-0.131212	0.896939	0.962996	-1.96816	0.0632917	0.159797	-0.757323	0.457824	0.581786
BRWD3	1.81176	0.0853026	0.300819	-0.485201	0.632888	0.766075	0.963621	0.346921	0.45856	4.69009	0.000146041	0.0101395	0.639688	0.529748	0.680116	3.04679	0.00644674	0.0207638
NAA35	1.81132	0.0853728	0.300966	0.79226	0.43765	0.60549	1.69039	0.106722	0.178453	2.36154	0.0286267	0.179006	1.38585	0.181287	0.331205	2.17463	0.0420287	0.0930864
DDX23	1.80964	0.085642	0.301611	2.07965	0.0508425	0.141593	2.12975	0.0460041	0.0889299	1.0457	0.308365	0.61451	-1.17359	0.254558	0.418519	0.673214	0.508636	0.629643
PSMG1	1.80892	0.0857584	0.301819	0.735072	0.47096	0.635277	1.83601	0.0815027	0.143205	0.530393	0.60177	0.827892	-1.24902	0.226301	0.385886	0.791976	0.437811	0.562682
LYPD3	1.80841	0.0858408	0.302008	0.873765	0.392778	0.565893	1.64504	0.115832	0.190863	2.22551	0.0379023	0.211715	3.27399	0.003854	0.0223545	2.40615	0.026075	0.0640068
PNPT1	1.80707	0.0860557	0.30246	0.622788	0.54057	0.691393	-1.93996	0.0668422	0.121254	1.33357	0.197565	0.498942	-1.72861	0.0995276	0.218934	0.0519506	0.959091	0.973439
PAPOLG	1.80669	0.0861166	0.302535	-0.703111	0.490216	0.650242	2.16101	0.0432004	0.0843945	1.30818	0.205876	0.509411	0.126116	0.900919	0.941943	2.07066	0.0517578	0.108806
KIAA1551	1.80652	0.0861443	0.302535	0.990154	0.33411	0.510197	2.36379	0.0284922	0.0593786	1.54116	0.139195	0.417745	0.0483784	0.961902	0.978369	0.405345	0.689594	0.781104
PSMD11	1.80634	0.0861742	0.302535	3.15333	0.00506946	0.02667	2.08479	0.0503256	0.0956362	0.971479	0.343093	0.64424	0.626302	0.53831	0.687248	1.83515	0.0816357	0.155776
SMN1	1.80512	0.0863707	0.302805	1.14629	0.265412	0.438387	2.06777	0.0520554	0.0983674	1.22002	0.236869	0.543985	0.668077	0.51184	0.665328	1.79368	0.0882358	0.165689
CRKL	1.80475	0.0864299	0.302814	1.88727	0.073954	0.183593	0.756103	0.458538	0.568362	1.24792	0.226696	0.533439	3.11077	0.00558138	0.029252	0.966677	0.345428	0.473108
ACOX1	1.80212	0.0868556	0.303843	0.310168	0.759692	0.85201	4.72789	0.00013388	0.000636475	1.88321	0.0745288	0.304729	-1.32895	0.19906	0.352944	2.36466	0.028441	0.0686613
MAPK1IP1L	1.80196	0.0868823	0.303843	2.24884	0.0361367	0.110759	-0.163535	0.871764	0.909987	0.926022	0.365645	0.662838	0.440966	0.664041	0.782152	-0.464676	0.64726	0.747237
NUPL1	1.80111	0.0870212	0.304025	4.09507	0.000578819	0.00547379	3.87829	0.00095744	0.00341187	1.48422	0.153583	0.439119	2.57775	0.0181091	0.0678431	3.24292	0.00413656	0.0145582
BNC2	1.80082	0.0870674	0.304045	-1.23958	0.2297	0.399195	-4.61252	0.000174612	0.000798701	-2.58295	0.0179077	0.138673	-4.61096	0.000175244	0.00262509	-5.25912	3.99078e-05	0.000333337
PARM1	1.80072	0.0870847	0.304045	4.42455	0.000269575	0.00311865	5.37167	3.0981e-05	0.000182315	0.581285	0.567643	0.806181	1.8974	0.0725375	0.176903	2.58784	0.0177206	0.0467745
RALGAPB	1.79851	0.0874443	0.305033	2.03065	0.0560143	0.151231	2.81645	0.0107682	0.0264205	1.36317	0.188213	0.487227	1.25449	0.224352	0.383533	1.35753	0.189968	0.300606
MRPL40	1.79816	0.0875018	0.305096	2.63057	0.0161607	0.0618443	2.78473	0.0115471	0.0280242	0.875976	0.391603	0.683114	-1.25833	0.222987	0.381604	0.168943	0.867565	0.911784
IGDCC4	1.79767	0.0875816	0.305192	2.55703	0.0189325	0.069583	4.28403	0.000373322	0.00152047	2.70679	0.0136957	0.121305	2.91405	0.00867484	0.0398883	1.77827	0.090804	0.169421
MVD	1.79763	0.0875874	0.305192	1.51601	0.145406	0.290371	-0.833702	0.414448	0.525861	-0.644048	0.526975	0.779881	-1.32949	0.198884	0.352692	-0.97992	0.339012	0.466813
RNF11	1.79635	0.0877985	0.305725	0.718693	0.480772	0.643232	3.99506	0.000730125	0.00270924	3.51507	0.002218	0.0449412	1.15489	0.261956	0.427024	2.31016	0.0318511	0.0749489
IMPACT	1.79422	0.088147	0.306532	-2.28161	0.0337842	0.105705	-3.69189	0.00147467	0.00495609	2.12194	0.0467302	0.235907	-1.15388	0.262362	0.427289	-3.33473	0.00335503	0.0122847
SRSF9	1.79401	0.0881826	0.306555	0.980207	0.338874	0.514302	3.36121	0.00315781	0.00940457	2.05751	0.0531235	0.253576	0.625059	0.539109	0.687767	3.03461	0.00662545	0.0212289
DDX55	1.79336	0.0882898	0.306826	1.94303	0.0664471	0.170097	4.6457	0.000161758	0.000747714	1.23197	0.232468	0.541043	0.722726	0.478345	0.63836	2.7106	0.0135822	0.0378059
PTPRG	1.79257	0.0884186	0.307048	2.40764	0.0259938	0.0876685	2.25481	0.0356975	0.0721081	0.239858	0.81292	0.931013	0.951864	0.352704	0.522569	1.724	0.100372	0.183591
DENR	1.79244	0.0884411	0.307048	1.51959	0.144507	0.289234	3.53945	0.00209686	0.00666987	-0.159459	0.874932	0.954378	1.17729	0.253113	0.416869	3.66692	0.00156233	0.00660349
PRR14L	1.78765	0.0892334	0.308594	2.68751	0.0142831	0.0564667	2.62902	0.016215	0.0373449	-1.575	0.131186	0.405274	-0.292647	0.772854	0.85956	1.11215	0.279467	0.404192
BHLHE40	1.78728	0.0892946	0.308686	0.965991	0.345764	0.521073	13.1012	3.52912e-11	5.98585e-09	1.5345	0.140817	0.420228	4.49534	0.000228858	0.00312962	13.5077	2.04799e-11	1.17861e-08
MAP2K3	1.78628	0.0894621	0.309163	2.73184	0.0129666	0.0530201	-0.350201	0.729906	0.801221	2.26496	0.0349612	0.202229	1.06942	0.297814	0.466946	-3.3262	0.00342103	0.0124959
PSMD13	1.78585	0.0895334	0.309308	1.92596	0.0686708	0.17443	4.3038	0.000356596	0.00146483	1.14515	0.265874	0.573388	0.394586	0.69739	0.80482	2.38365	0.0273346	0.0663886
ZBTB41	1.78539	0.0896096	0.309368	-3.92773	0.000853653	0.00726542	-4.58906	0.000184322	0.000835129	2.21144	0.0390045	0.215032	-1.54981	0.13711	0.272613	-2.17414	0.0420705	0.0931397
FAM175B	1.78382	0.0898729	0.310102	0.927833	0.364728	0.539828	-0.598068	0.556611	0.657847	0.895713	0.381225	0.675712	-0.468955	0.644252	0.767092	-1.85707	0.0783229	0.150878
PFDN4	1.78359	0.0899107	0.310102	1.85297	0.0789331	0.192055	2.12194	0.0467296	0.0900675	1.08211	0.292277	0.599725	1.40698	0.175021	0.323465	1.76775	0.092596	0.171963
SLC22A23	1.78255	0.0900848	0.3106	2.25563	0.035637	0.109932	5.56777	1.99915e-05	0.000125212	3.84036	0.00104548	0.030584	5.25044	4.06969e-05	0.00100728	6.75452	1.55543e-06	2.69916e-05
ZNF25	1.78153	0.0902555	0.310985	-1.19512	0.246236	0.417446	-1.92633	0.0686219	0.123885	1.85673	0.0783741	0.313273	-0.977984	0.339945	0.509899	-2.66091	0.0151329	0.0412595
C2orf44	1.78069	0.0903975	0.311133	0.380294	0.707799	0.818392	-1.05686	0.303367	0.413615	0.456582	0.652968	0.854907	-2.08107	0.0506995	0.137802	-1.8336	0.0818737	0.156061
DENND5B	1.78033	0.0904572	0.311171	1.20235	0.243487	0.413968	-1.92781	0.0684262	0.123616	1.51931	0.144579	0.426672	1.27357	0.217646	0.375217	-2.9945	0.00724903	0.0228278
HOMER1	1.77978	0.0905503	0.311287	-1.0734	0.29607	0.470954	2.46994	0.0227928	0.0494435	0.641396	0.528661	0.780312	-0.640566	0.529189	0.679782	2.29778	0.0326762	0.0763978
SNHG16	1.7793	0.0906304	0.311461	1.11509	0.278238	0.452304	6.37856	3.42617e-06	2.95082e-05	0.805881	0.429937	0.714477	0.357446	0.724561	0.824798	4.06185	0.000625242	0.00312502
ZNF592	1.77853	0.0907615	0.311606	5.88228	9.99079e-06	0.000268704	2.41276	0.0257157	0.0545104	-2.1023	0.0486009	0.240512	5.24186	4.14927e-05	0.00101284	1.11524	0.278172	0.40265
NACC2	1.77626	0.0911442	0.312613	1.92195	0.0692023	0.175273	3.03711	0.0065885	0.0176521	2.16133	0.0431728	0.227181	-0.746736	0.464046	0.62538	0.375689	0.711164	0.79857
TOM1L1	1.77589	0.0912078	0.31271	0.11687	0.908147	0.945832	-1.44381	0.164516	0.254232	-1.01033	0.324592	0.629781	-3.21302	0.00442763	0.0247121	-3.99925	0.000723053	0.00350075
BPHL	1.77517	0.0913288	0.31271	-0.0313457	0.975309	0.985146	-1.19013	0.248146	0.353927	0.11695	0.908084	0.968206	-2.84662	0.0100742	0.0445767	-1.93004	0.0681336	0.134898
C3orf37	1.77498	0.0913615	0.31271	1.69065	0.106672	0.235319	2.44668	0.0239422	0.0515196	2.27655	0.0341383	0.199258	2.59213	0.0175577	0.0663867	1.69293	0.106232	0.191755
GPR89A	1.77461	0.0914241	0.31271	-1.3126	0.204412	0.368587	0.420734	0.678506	0.761816	1.24135	0.229061	0.536761	-1.94144	0.0666526	0.166213	-0.847732	0.406774	0.533319
MEG8	1.77443	0.0914542	0.31271	-0.763554	0.454185	0.620367	-3.16383	0.00495024	0.013842	-1.08905	0.289282	0.596916	-1.36538	0.187529	0.338958	-3.18503	0.00471805	0.0161245
PDAP1	1.77356	0.0916033	0.312963	2.3791	0.0275955	0.0915265	5.95155	8.58887e-06	6.3294e-05	1.20883	0.241042	0.548539	-0.371698	0.714087	0.817833	3.12254	0.00543497	0.0180468
IL32	1.77237	0.0918047	0.313447	4.30043	0.000359393	0.00388027	1.5615	0.134335	0.216004	3.56387	0.0019821	0.0424516	1.87378	0.0758781	0.183138	-7.83732	1.77827e-07	5.6157e-06
TAF6L	1.77171	0.0919177	0.313731	2.79411	0.0113111	0.048021	1.96163	0.0640985	0.117207	-0.0153727	0.987889	0.997747	1.363	0.188265	0.339704	0.685749	0.500866	0.622221
BACH1	1.77067	0.0920962	0.314137	0.727664	0.475383	0.639193	0.0765706	0.939738	0.958276	2.10796	0.0480546	0.239159	1.42107	0.170939	0.317933	0.732561	0.472457	0.595488
ZNF407	1.77019	0.0921767	0.314309	3.174	0.00483756	0.0259285	-0.921135	0.368128	0.480421	-0.469757	0.643689	0.850354	1.78659	0.0894099	0.203405	0.589137	0.562468	0.676608
SKIV2L2	1.76939	0.0923145	0.314575	0.493714	0.62697	0.761605	1.35828	0.189733	0.285727	0.966394	0.345567	0.646155	-2.2549	0.0356907	0.108478	1.10773	0.281325	0.406208
SOBP	1.76905	0.0923722	0.31467	-3.1773	0.0048015	0.0257878	1.17002	0.255958	0.362953	1.029	0.315956	0.620835	-2.91149	0.00872437	0.0400635	0.708356	0.487026	0.609426
FHL2	1.76462	0.0931336	0.316137	-0.797438	0.434707	0.603324	-1.3984	0.177543	0.270391	0.780511	0.444372	0.724009	-0.24845	0.806359	0.880078	-0.975639	0.341078	0.468675
MTA3	1.76444	0.0931642	0.316139	-2.10002	0.0488227	0.137572	-2.81462	0.0108116	0.026496	0.915795	0.370854	0.66638	-2.76902	0.0119524	0.0505595	-2.33795	0.0300672	0.0716653
ERCC1	1.7607	0.0938125	0.317787	1.71811	0.101461	0.228082	5.33512	3.3631e-05	0.000196117	-1.06952	0.297772	0.605112	-0.0248733	0.980406	0.98849	2.76097	0.0121654	0.0347167
ENDOV	1.75953	0.0940155	0.318002	-0.00476705	0.996244	0.997572	0.913091	0.372239	0.484276	1.61963	0.121217	0.390912	1.05795	0.302883	0.47201	0.467579	0.645218	0.745617
PHAX	1.75863	0.0941724	0.318327	1.42052	0.171098	0.325482	-0.704362	0.489455	0.598292	0.00128453	0.998988	0.999749	-2.28016	0.0338855	0.105022	-2.34423	0.0296774	0.0708966
PGAM5	1.75815	0.0942553	0.318505	2.59088	0.017605	0.0660016	2.80414	0.0110643	0.0270397	-0.27457	0.786506	0.919807	-0.697657	0.493547	0.650883	0.7649	0.453401	0.578013
CCDC117	1.75722	0.0944179	0.318952	-0.935365	0.36093	0.536568	0.352177	0.728446	0.800035	1.90722	0.0711868	0.296124	1.68665	0.10745	0.231214	0.699791	0.492243	0.61424
HTT	1.75626	0.0945851	0.319415	2.56398	0.0186522	0.0688674	3.90256	0.000905005	0.00325035	-0.0233592	0.981599	0.997117	0.251613	0.803947	0.878303	2.90232	0.00890394	0.027015
NIPA2	1.75571	0.0946827	0.319539	2.84139	0.0101913	0.044423	2.52802	0.0201441	0.0445126	0.538544	0.596238	0.824029	1.29356	0.210785	0.36716	1.58725	0.128385	0.222311
LOC100190986	1.75539	0.0947381	0.319623	0.914303	0.371618	0.545572	-0.108178	0.914949	0.940712	-0.550142	0.588409	0.820398	-0.419295	0.679539	0.792079	-1.22305	0.235748	0.355016
NUDT5	1.75505	0.0947974	0.319721	1.72831	0.0995819	0.22535	6.41545	3.16808e-06	2.76248e-05	-0.0426196	0.966434	0.991127	-0.904588	0.376618	0.545225	1.79227	0.0884683	0.166042
OXSM	1.75374	0.0950273	0.320188	2.73584	0.0128536	0.0527147	3.4668	0.00247851	0.00767749	0.607896	0.550204	0.794227	3.60775	0.00179124	0.013081	1.29286	0.211024	0.327016
BICD2	1.75267	0.0952154	0.320514	3.45274	0.00255994	0.0164248	3.31473	0.00351192	0.0103276	1.01143	0.324077	0.629362	1.16331	0.258606	0.423269	1.36461	0.187767	0.297867
C8orf31	1.75171	0.0953841	0.320979	2.38642	0.0271763	0.0905703	4.0171	0.000693707	0.00258872	0.0346569	0.972702	0.993873	0.682132	0.503101	0.658774	1.83487	0.0816777	0.155828
WDR26	1.75023	0.0956453	0.321443	0.676606	0.506527	0.664169	5.70276	1.48233e-05	9.8286e-05	3.17805	0.0047933	0.0673882	2.50966	0.0209484	0.0751598	5.78105	1.24744e-05	0.000130919
CDC5L	1.7491	0.0958445	0.321807	1.27671	0.216555	0.383834	0.639569	0.529824	0.635088	-0.297151	0.769463	0.912458	-1.94436	0.066277	0.165394	-2.04941	0.0539805	0.11243
PPP1R18	1.74884	0.0958905	0.321859	1.2777	0.216212	0.383356	3.10104	0.0057053	0.0156242	1.58606	0.128653	0.401459	1.37023	0.186037	0.337017	3.49423	0.00232701	0.00906998
IFNE	1.74787	0.0960628	0.322129	0.933067	0.362086	0.537203	2.35858	0.028804	0.059957	-1.37322	0.185118	0.482932	-1.7013	0.104624	0.227085	2.40247	0.0262772	0.0643777
IDI1	1.7462	0.0963584	0.322606	1.84067	0.0807903	0.194995	2.61156	0.0168379	0.0385013	3.20572	0.00450161	0.0657449	4.61385	0.000174079	0.00261891	4.4811	0.000236521	0.00141724
NAB1	1.74192	0.0971213	0.324778	3.88171	0.000949864	0.0078003	8.35777	6.63057e-08	1.29604e-06	4.34369	0.000325102	0.0155769	6.76817	1.512e-06	0.000127201	7.37327	4.4182e-07	1.0318e-05
TIMM44	1.74181	0.0971406	0.324778	4.03202	0.000670081	0.00609039	3.41743	0.00277613	0.00843268	-1.05906	0.302391	0.609616	-0.247019	0.807451	0.880551	1.10377	0.282999	0.407898
SUPT5H	1.7417	0.0971617	0.324778	2.98449	0.00741325	0.0356134	4.67684	0.000150563	0.000703073	0.0792963	0.937597	0.981186	0.827709	0.417754	0.583413	2.82317	0.0106098	0.031096
CCRL2	1.74147	0.0972016	0.324808	5.6227	1.76963e-05	0.000408101	5.68604	1.5381e-05	0.000101536	0.891961	0.383184	0.677229	3.03424	0.00663101	0.0327687	1.96618	0.0635354	0.127476
DCAF11	1.73975	0.0975102	0.325426	-0.162877	0.872275	0.924195	-3.78838	0.00117939	0.00407842	0.0871161	0.931459	0.977958	-0.212198	0.834134	0.900313	-3.1083	0.00561263	0.0185372
RPS26	1.73822	0.0977862	0.32614	-1.89607	0.0727221	0.181133	-0.914514	0.37151	0.483754	3.25542	0.00402053	0.0620732	1.41448	0.172838	0.320729	1.68158	0.108442	0.194969
2005-09-01	1.73776	0.0978684	0.326149	-0.524285	0.605933	0.745785	-5.74882	1.33917e-05	9.03549e-05	2.16762	0.0426284	0.225296	3.80221	0.00114217	0.00957161	-3.42171	0.00274897	0.0104136
ZMYND8	1.73734	0.097944	0.326149	2.40033	0.0263955	0.0885125	3.27447	0.00384981	0.0111545	0.608903	0.549549	0.793788	1.29797	0.209296	0.365615	1.15516	0.261851	0.384746
UBE3B	1.73538	0.0982966	0.32653	3.34717	0.00326089	0.019341	1.26149	0.221872	0.323025	-0.746817	0.463998	0.736907	0.210844	0.835176	0.901066	-0.156031	0.877597	0.9178
ZNF511	1.73501	0.0983642	0.32653	2.20445	0.0395633	0.118566	-1.75136	0.0954462	0.163179	-1.18102	0.251662	0.558398	-0.704457	0.489396	0.647658	-1.6491	0.11499	0.204123
USP24	1.73498	0.0983688	0.32653	2.0007	0.0594027	0.157629	-2.70436	0.0137684	0.0325367	-2.00835	0.0585199	0.264345	-1.77671	0.0910687	0.20613	-3.39248	0.00293958	0.0110088
RPL38	1.73472	0.0984172	0.326587	-2.40249	0.0262763	0.088279	1.1481	0.264685	0.372764	3.93326	0.00084276	0.0263764	2.31712	0.0313952	0.0996536	4.61968	0.000171755	0.00109865
TSEN2	1.73398	0.0985511	0.326924	-0.28597	0.777888	0.863808	-0.564688	0.578662	0.677339	1.01088	0.324335	0.629631	-2.17048	0.0423826	0.121975	0.337016	0.73967	0.821355
SPRYD3	1.7336	0.0986189	0.326924	2.99644	0.00721766	0.0349613	1.73557	0.0982623	0.167178	0.656726	0.518959	0.774315	0.33293	0.742706	0.837744	0.879727	0.389617	0.517521
PIGG	1.73318	0.0986966	0.326924	2.68627	0.0143215	0.0565547	3.67607	0.00152964	0.00511632	1.57039	0.132253	0.406659	0.945384	0.35592	0.525091	1.10171	0.28387	0.408984
GCC2	1.73313	0.0987056	0.326924	0.462846	0.648549	0.777298	5.10776	5.62058e-05	0.000303397	1.51093	0.146688	0.429327	-0.174043	0.863608	0.918774	2.5083	0.0210092	0.0536944
ARMC10	1.73302	0.0987243	0.326924	1.42175	0.170744	0.324927	5.11435	5.53717e-05	0.000299532	1.15116	0.263451	0.570992	2.68792	0.0142703	0.057321	4.58136	0.000187625	0.00117865
RASSF8	1.73291	0.0987453	0.326924	1.6628	0.112188	0.243501	2.57723	0.0181292	0.0408938	-1.03746	0.312095	0.617264	-1.81821	0.084278	0.195372	-0.994557	0.332016	0.459466
FBXL4	1.7329	0.0987466	0.326924	1.28313	0.214344	0.381059	1.47004	0.157348	0.245391	1.87128	0.0762393	0.308834	1.26832	0.219474	0.377458	0.317415	0.754269	0.831856
NHLRC2	1.73278	0.0987675	0.326924	1.77691	0.0910345	0.211749	-3.24411	0.00412539	0.0118338	0.0055133	0.995657	0.998311	-0.604974	0.552105	0.698518	-3.69117	0.00147711	0.00628876
FOXN2	1.73203	0.0989039	0.326944	0.805015	0.430424	0.599516	-1.58266	0.129428	0.209524	1.03468	0.31336	0.618214	2.60149	0.0172074	0.0653666	-0.550815	0.587956	0.697849
C20orf194	1.73195	0.098918	0.326944	0.15407	0.879123	0.927733	1.98442	0.0613209	0.112835	2.1338	0.0456318	0.233784	-0.450319	0.657399	0.777289	0.584472	0.56554	0.678992
DGKE	1.73189	0.0989291	0.326944	3.4563	0.00253909	0.0163309	1.16974	0.256068	0.362983	3.00186	0.0071305	0.0839691	1.96942	0.0631369	0.159603	1.23448	0.231554	0.350122
XPNPEP3	1.73187	0.0989331	0.326944	2.69818	0.013955	0.0555723	2.50849	0.0210007	0.0461244	1.00791	0.325723	0.630514	2.15966	0.0433184	0.123821	1.08105	0.292737	0.418151
MBD2	1.7315	0.0990002	0.326944	1.3425	0.194706	0.356775	-0.662651	0.515236	0.621641	-6.85555e-05	0.999946	0.999946	-2.2221	0.0381669	0.113336	-2.13745	0.0452986	0.0983606
LACC1	1.73108	0.0990773	0.326981	0.626141	0.538414	0.689641	2.75527	0.0123183	0.0296117	3.19074	0.00465733	0.0664539	3.39546	0.00291957	0.018321	4.10176	0.000569898	0.00289147
NEAT1	1.73004	0.0992667	0.327238	2.39219	0.02685	0.0897503	2.41305	0.0257	0.0544881	0.741632	0.467064	0.737816	0.630582	0.535564	0.68499	-1.30282	0.207667	0.322775
NAA50	1.72835	0.0995748	0.32793	1.23213	0.232412	0.401651	-1.15296	0.262731	0.370657	1.62832	0.119351	0.387735	1.16447	0.258149	0.422783	-0.194844	0.847512	0.896894
VDAC3	1.72821	0.0996014	0.32793	1.08872	0.289422	0.464312	-0.678664	0.505249	0.612967	1.04598	0.308242	0.614503	-0.909802	0.373929	0.542902	-2.04758	0.0541763	0.112682
KIF3A	1.72776	0.0996829	0.327947	1.39548	0.178409	0.335206	5.15338	5.06821e-05	0.00027788	2.61834	0.0165933	0.13401	0.398998	0.694188	0.80256	3.61818	0.00174862	0.00722819
GLS	1.72702	0.0998177	0.328147	1.3968	0.178017	0.334709	0.231126	0.819601	0.871248	0.807971	0.42876	0.713898	-0.209031	0.836571	0.901556	0.434598	0.668579	0.764382
C9orf89	1.72699	0.0998235	0.328147	2.42263	0.0251873	0.0858295	5.10756	5.62306e-05	0.000303397	2.67115	0.0148002	0.126433	5.51628	2.24197e-05	0.000712281	6.19343	5.08886e-06	6.49187e-05
SP140	1.72604	0.0999971	0.328513	2.94194	0.00815232	0.0379671	6.16529	5.40633e-06	4.32342e-05	-0.182431	0.85711	0.948077	2.31668	0.0314241	0.0997151	4.04621	0.000648368	0.00320406
VPS52	1.72391	0.10039	0.329256	1.47191	0.156847	0.306923	-1.86289	0.0774646	0.137049	0.189284	0.851808	0.946277	0.16702	0.869058	0.921685	-0.87539	0.391915	0.519982
ZNF438	1.72295	0.100566	0.329366	3.93568	0.000838039	0.00717072	7.30113	5.1029e-07	6.25433e-06	2.20747	0.0393211	0.215815	5.15479	5.05206e-05	0.0011668	6.291	4.12889e-06	5.51708e-05
BCAP31	1.72259	0.100632	0.329465	2.66408	0.0150292	0.0584711	6.68112	1.81204e-06	1.73231e-05	4.07067	0.000612561	0.0222072	5.75806	1.31217e-05	0.000503603	5.7514	1.33155e-05	0.000137146
WDR37	1.72177	0.100784	0.329862	4.43039	0.00026596	0.00308361	6.19527	5.06878e-06	4.08768e-05	1.23828	0.230173	0.538258	1.34947	0.192496	0.345089	5.69551	1.50627e-05	0.000149716
ARRDC4	1.72098	0.100929	0.330132	2.38657	0.0271676	0.0905703	7.60527	2.79299e-07	3.91614e-06	0.384864	0.704464	0.880549	2.80413	0.0110644	0.0477247	5.85984	1.04938e-05	0.000114712
FAM171B	1.719	0.101297	0.330819	-4.32979	0.00033574	0.00368946	5.33378	3.37329e-05	0.000196529	1.71095	0.102799	0.361024	-1.97813	0.0620767	0.157491	3.57558	0.00192928	0.0078333
FCF1	1.716	0.101853	0.332127	0.577299	0.57028	0.716067	-1.10385	0.282964	0.392696	-1.18703	0.249339	0.556109	-1.94928	0.0656493	0.164217	-2.52377	0.020328	0.052339
GTF2H3	1.716	0.101855	0.332127	-0.491985	0.62817	0.762358	0.728312	0.474995	0.583806	1.15503	0.261903	0.569366	-1.37104	0.185788	0.336739	0.202308	0.841751	0.893716
EXOSC5	1.71515	0.102012	0.332433	3.83622	0.00105557	0.00839329	2.37545	0.0278072	0.0582279	1.62754	0.119519	0.387799	3.29162	0.00370212	0.0216841	2.87595	0.00944064	0.0283732
SSFA2	1.71439	0.102155	0.332607	-3.60898	0.00178615	0.0124145	2.32604	0.0308201	0.0635872	0.453575	0.655093	0.855493	-2.56724	0.0185225	0.069023	2.55528	0.0190037	0.0494498
PES1	1.71436	0.10216	0.332607	2.69773	0.0139687	0.0555997	1.76347	0.0933317	0.160387	0.642249	0.528119	0.780312	-0.264431	0.794196	0.873758	2.02974	0.056115	0.115775
TOP3B	1.71397	0.102232	0.332706	0.946163	0.355532	0.531302	2.59434	0.0174745	0.0397151	2.22087	0.0382627	0.212895	1.49318	0.15124	0.292522	4.57181	0.000191806	0.00120276
ASNA1	1.71359	0.102304	0.332765	1.46703	0.158156	0.308595	1.97764	0.0621354	0.114081	1.0362	0.312668	0.617932	0.437345	0.66662	0.783698	1.6553	0.113715	0.202511
EIF5A	1.71232	0.102542	0.333025	2.98574	0.00739253	0.0355463	1.19108	0.247781	0.353503	0.995874	0.331392	0.634818	-0.530792	0.601499	0.734311	-0.00332007	0.997384	0.998345
EVC	1.71066	0.102852	0.333826	3.39705	0.00290893	0.0179415	2.41243	0.0257336	0.0545373	0.580355	0.568258	0.806777	3.38669	0.00297881	0.0185685	0.389656	0.700973	0.790061
ASXL1	1.71011	0.102956	0.334021	1.74989	0.0957046	0.219313	-3.46473	0.00249033	0.00770697	-0.136804	0.892574	0.960925	-0.796688	0.435133	0.60027	-5.13372	5.29922e-05	0.000419167
FARP2	1.70908	0.103151	0.334318	0.403756	0.690743	0.805484	1.7169	0.101687	0.171837	1.0252	0.317701	0.622613	3.24104	0.00415433	0.0235881	1.18518	0.250053	0.370882
PRPF40A	1.70872	0.103218	0.334318	0.589687	0.562106	0.709873	0.778363	0.445608	0.55647	0.954214	0.351543	0.651342	-0.217854	0.829785	0.896908	0.59471	0.558809	0.673644
CBL	1.70868	0.103226	0.334318	2.12506	0.0464392	0.133072	1.09188	0.288066	0.397859	-2.27131	0.0345085	0.200492	-0.638605	0.530438	0.68067	0.925919	0.365697	0.493985
RINT1	1.70702	0.103538	0.33512	-1.60375	0.124687	0.262034	2.19447	0.040373	0.0797151	0.524804	0.605578	0.829789	-1.70723	0.103499	0.225248	1.83126	0.0822362	0.156496
GABRA2	1.70661	0.103616	0.33512	1.53258	0.141289	0.284962	7.24186	5.74722e-07	6.85236e-06	2.16783	0.0426098	0.225296	0.924776	0.366277	0.53534	6.62383	2.04246e-06	3.26692e-05
INPP5A	1.70643	0.103651	0.33512	-0.139182	0.89072	0.935278	-0.707222	0.487714	0.596789	0.171483	0.865594	0.952352	-2.78013	0.0116643	0.0496807	-2.55809	0.0188894	0.0492187
YIPF4	1.70641	0.103654	0.33512	2.539	0.0196774	0.0717253	1.60666	0.124047	0.20215	0.905277	0.376262	0.670532	0.829877	0.416556	0.582282	-0.0344698	0.97285	0.982661
CTNNAL1	1.70635	0.103665	0.33512	-0.941268	0.357972	0.533887	-3.56008	0.0019995	0.00640084	1.80764	0.0859635	0.329443	-0.956862	0.350238	0.520065	-2.49409	0.0216542	0.0549639
NOL11	1.70579	0.103772	0.33516	-0.0597463	0.95296	0.971529	0.319473	0.752732	0.81841	1.64999	0.114805	0.381401	-0.632892	0.534086	0.683682	0.848495	0.406359	0.533226
MAP4K4	1.70578	0.103773	0.33516	0.218602	0.829209	0.897024	3.67258	0.00154202	0.00514952	0.510381	0.615458	0.835999	1.60267	0.124926	0.255937	4.28175	0.000375297	0.00206413
DUSP12	1.70346	0.104213	0.335956	-0.913452	0.372054	0.545908	-2.3284	0.0306694	0.063351	-0.719558	0.480251	0.748791	-4.11955	0.000546835	0.00562123	-3.59075	0.00186294	0.00761099
TMEM57	1.70327	0.10425	0.335956	1.59677	0.12624	0.263872	1.98767	0.0609337	0.112339	-0.114515	0.909989	0.968923	-0.143007	0.887737	0.93346	-0.656851	0.51888	0.638566
KIAA2026	1.70313	0.104276	0.335956	1.73356	0.0986271	0.224348	1.04744	0.307583	0.4179	0.537807	0.596737	0.824327	2.21956	0.0383645	0.113731	0.607307	0.550587	0.666127
NT5C2	1.70271	0.104357	0.335989	0.299938	0.767368	0.856597	-2.22691	0.0377938	0.0755092	2.52789	0.02015	0.148775	3.16106	0.00498139	0.0269883	-0.186632	0.853859	0.900891
CDK12	1.70237	0.104421	0.336012	3.60102	0.0018193	0.0126366	2.30583	0.0321374	0.0657887	-0.00386888	0.996952	0.998757	-1.33465	0.19722	0.350923	1.41673	0.172188	0.278746
PSMD14	1.70003	0.104867	0.337077	2.57166	0.0183476	0.0681779	3.05359	0.00634882	0.0171102	0.737805	0.469335	0.739644	0.0939391	0.926107	0.956298	0.4731	0.641344	0.742037
PFDN2	1.69968	0.104935	0.337083	3.26345	0.00394768	0.0221289	10.7852	1.03821e-09	6.00285e-08	2.65204	0.0154268	0.128447	5.26757	3.9155e-05	0.000995085	11.7047	2.55122e-10	7.06017e-08
ULBP2	1.69947	0.104975	0.337083	4.84743	0.000101763	0.00150089	4.97188	7.65675e-05	0.000392965	0.61897	0.543031	0.789956	3.26662	0.00391929	0.0226169	3.41952	0.00276283	0.0104548
FABP5	1.69841	0.105176	0.337514	-4.21015	0.000443124	0.00451977	-2.23378	0.0372671	0.074632	-2.20848	0.0392402	0.21574	-6.28484	4.18355e-06	0.00024167	-0.797871	0.434462	0.559559
TMEM170A	1.69694	0.105459	0.337991	1.86353	0.0773708	0.189603	5.14217	5.19866e-05	0.000284439	1.41412	0.172943	0.466134	2.1165	0.0472412	0.130975	5.22706	4.2903e-05	0.0003522
PTBP3	1.69674	0.105496	0.337991	4.1258	0.000538965	0.0051572	-0.0917999	0.927784	0.95011	1.31437	0.203828	0.50694	2.9987	0.00718127	0.0346891	-0.920384	0.368511	0.496933
PROSAPIP1	1.69663	0.105518	0.337991	5.29714	3.66315e-05	0.000681801	4.07101	0.000612078	0.00232873	2.2171	0.0385571	0.213732	2.01999	0.0571998	0.149867	0.571805	0.573924	0.685606
RAB3D	1.6955	0.105736	0.338418	5.81733	1.15187e-05	0.000299829	5.81639	1.15425e-05	8.0491e-05	-1.13955	0.268146	0.57533	3.36385	0.00313877	0.0192332	3.14149	0.00520705	0.0174609
MKL2	1.69539	0.105757	0.338418	0.0336828	0.973469	0.983911	-2.00545	0.0588535	0.109058	-0.0542052	0.957318	0.987654	-1.83861	0.0811039	0.19074	-3.06838	0.0061411	0.0199618
CYFIP1	1.69525	0.105784	0.338418	1.54701	0.137782	0.280475	1.20128	0.243891	0.348757	-1.39895	0.177381	0.472238	-2.38984	0.0269821	0.0898493	-1.87309	0.0759785	0.147117
SZT2	1.69478	0.105874	0.338418	1.3367	0.196561	0.35911	-0.822573	0.4206	0.53187	0.514308	0.61276	0.834471	0.560505	0.581457	0.720108	-0.808867	0.428257	0.55379
MAPK14	1.69469	0.105891	0.338418	0.291181	0.773958	0.86172	3.12144	0.00544856	0.0150189	2.27502	0.0342461	0.199424	-0.0155828	0.987724	0.992584	2.82091	0.0106626	0.0312421
RNF126	1.6938	0.106064	0.338708	1.30794	0.205958	0.370675	3.53712	0.0021082	0.00669782	3.37141	0.00308496	0.0539625	3.35843	0.00317798	0.0193962	1.86908	0.0765596	0.148078
DKC1	1.69229	0.106355	0.339328	1.21216	0.239794	0.410496	-1.47257	0.156672	0.244554	-0.0975555	0.923271	0.974811	0.86687	0.396454	0.563697	1.41163	0.173667	0.280663
C10orf12	1.6918	0.106448	0.339524	1.09497	0.286744	0.46146	1.06703	0.298865	0.409227	-0.651838	0.522042	0.7762	-2.48465	0.0220928	0.0781723	0.677577	0.505924	0.626942
VPS36	1.68911	0.106972	0.340809	0.105997	0.916657	0.949992	1.23792	0.230301	0.332774	0.144924	0.886244	0.958654	-1.72942	0.0993794	0.218843	0.0516717	0.959311	0.973568
ANKHD1	1.68829	0.107129	0.341043	3.03151	0.00667181	0.0327991	2.2118	0.0389758	0.0774801	-1.08053	0.292964	0.600313	1.47315	0.156517	0.299043	0.61604	0.544924	0.661253
RPRD1A	1.688	0.107186	0.341043	1.02294	0.318739	0.493792	2.99121	0.00730264	0.0192323	0.208911	0.836663	0.940863	0.204357	0.840172	0.903769	1.28199	0.214735	0.330914
LEF1	1.68797	0.107193	0.341043	1.00806	0.325652	0.50116	5.00338	7.12631e-05	0.000370991	1.85339	0.0788705	0.314313	4.3752	0.00030221	0.00378789	4.67245	0.000152093	0.00099634
TMTC3	1.68765	0.107255	0.341063	-2.18553	0.0411118	0.122281	0.892451	0.382928	0.494944	3.94037	0.00082897	0.0261785	-0.381832	0.706675	0.811908	0.3334	0.742356	0.823028
ERMAP	1.685	0.107771	0.342574	-0.245846	0.808346	0.882809	-1.64903	0.115003	0.189765	1.38043	0.182926	0.479518	0.640401	0.529294	0.679782	-2.10863	0.0479908	0.102868
STRN3	1.68488	0.107796	0.342574	0.18351	0.856274	0.915192	1.10461	0.282646	0.392486	3.59726	0.00183516	0.0405829	1.20683	0.241797	0.40405	1.9532	0.0651543	0.129987
UTP3	1.68418	0.107932	0.342711	3.14413	0.00517609	0.0270805	7.04235	8.60593e-07	9.47643e-06	0.696734	0.494112	0.757914	2.5396	0.0196521	0.0717076	7.50589	3.39628e-07	8.73234e-06
TAMM41	1.68401	0.107966	0.342711	-0.450099	0.657555	0.782665	1.28342	0.214243	0.314706	1.47538	0.15592	0.442432	-0.644168	0.526899	0.677866	1.62008	0.121119	0.212451
ATF5	1.68383	0.108001	0.342711	1.09461	0.286898	0.46153	0.968403	0.344588	0.456269	3.65295	0.00161363	0.037877	0.232716	0.818384	0.887977	2.50879	0.0209875	0.0536864
MSX1	1.68372	0.108022	0.342711	0.838842	0.411625	0.58267	2.50502	0.0211568	0.0464381	0.662743	0.515178	0.771515	0.0284891	0.977559	0.986956	2.39378	0.0267603	0.0652878
C7orf25	1.68323	0.108119	0.342875	2.81203	0.0108736	0.046577	5.55001	2.07973e-05	0.000129795	1.2108	0.240303	0.547771	0.928214	0.364535	0.533759	1.95695	0.0646819	0.129266
PRRC2C	1.6828	0.108203	0.342963	2.55085	0.0191847	0.070295	0.64494	0.526409	0.632003	1.20291	0.243276	0.550365	0.534051	0.599284	0.732373	0.832911	0.414883	0.541842
FAM219A	1.68238	0.108285	0.343093	6.16395	5.42197e-06	0.000172092	6.21594	4.84874e-06	3.94654e-05	-1.21877	0.237332	0.544336	1.63165	0.118643	0.247044	1.36718	0.186973	0.296845
NDST1	1.68034	0.108686	0.34382	4.1721	0.000484033	0.00480081	2.3789	0.0276071	0.057878	-0.600256	0.555182	0.798126	-0.387897	0.702254	0.808712	-0.240401	0.812504	0.873025
PRKCI	1.68024	0.108707	0.34382	-1.62801	0.119418	0.25452	-2.1394	0.0451218	0.0874816	-0.0163555	0.987115	0.997747	-2.47161	0.0227125	0.0796147	-3.41677	0.00278028	0.0105077
PACRGL	1.68016	0.108722	0.34382	1.14251	0.266942	0.439926	3.31379	0.00351948	0.010344	1.86119	0.077714	0.311686	1.81376	0.0849841	0.196656	2.011	0.0582178	0.119318
IDH3A	1.67968	0.108817	0.343869	3.54361	0.00207685	0.0140312	2.82795	0.0104984	0.0258976	1.78585	0.0895329	0.337223	3.5411	0.00208894	0.0144267	3.62568	0.00171856	0.00714297
GEMIN6	1.67964	0.108824	0.343869	1.76714	0.0926995	0.214295	0.924633	0.36635	0.479041	-0.572295	0.573599	0.810737	-1.25046	0.225788	0.385327	0.552147	0.58706	0.697101
NUPL2	1.67885	0.108979	0.344067	0.744362	0.465448	0.630267	1.53124	0.141618	0.225679	1.66293	0.112163	0.377257	-0.012484	0.990165	0.993749	0.924142	0.366599	0.494885
PTGDS	1.67868	0.109014	0.344067	-0.578194	0.569687	0.715515	0.581465	0.567524	0.667571	2.07472	0.0513432	0.247767	2.23175	0.037422	0.111811	-0.353003	0.727837	0.811583
CHURC1	1.67866	0.109018	0.344067	2.03705	0.0553134	0.15002	4.30688	0.000354056	0.0014561	1.62616	0.119812	0.388512	0.218575	0.82923	0.896669	3.09415	0.00579463	0.019042
TOR1A	1.67794	0.10916	0.344413	1.14676	0.265224	0.438261	2.11348	0.0475274	0.0912207	0.993885	0.332336	0.636004	2.10351	0.0484838	0.133198	1.83712	0.0813326	0.155423
NTPCR	1.67677	0.109391	0.344842	0.220988	0.827377	0.895778	2.49739	0.021503	0.0470801	2.05483	0.0534065	0.253787	0.264831	0.793892	0.873758	0.67652	0.50658	0.627467
ARHGEF2	1.67667	0.109412	0.344842	3.19265	0.00463715	0.0250716	1.13596	0.269609	0.378378	1.30879	0.205676	0.509085	4.22688	0.000426243	0.00470343	2.97577	0.0075593	0.0236026
CUEDC1	1.67617	0.10951	0.344895	1.35548	0.190609	0.351443	-6.13575	5.76156e-06	4.56928e-05	-0.23145	0.819353	0.933714	-1.12581	0.27378	0.440224	-6.03447	7.17229e-06	8.44611e-05
CBX5	1.67489	0.109765	0.345561	-0.658523	0.517828	0.674781	-5.47874	2.43783e-05	0.000148015	0.885853	0.386387	0.67917	-3.41051	0.00282054	0.0179545	-3.24981	0.0040722	0.0143893
ZZEF1	1.67462	0.109818	0.345561	2.89595	0.00903077	0.0406539	1.4194	0.171418	0.262736	-1.04186	0.310101	0.61584	0.733335	0.471995	0.632616	0.0480612	0.962152	0.97551
WDR45L	1.67431	0.109879	0.345632	1.96817	0.0632899	0.164535	2.49845	0.0214545	0.0469933	1.40216	0.176434	0.470917	0.280769	0.781816	0.865339	2.11738	0.0471583	0.101394
PTCD1	1.67417	0.109908	0.345632	2.4715	0.0227178	0.0796601	4.22654	0.00042658	0.00170567	2.62011	0.0165299	0.133817	2.20583	0.0394521	0.116082	3.945	0.000820108	0.00388305
UBR1	1.67328	0.110084	0.346008	1.26401	0.220985	0.389063	2.57447	0.0182371	0.041093	0.61111	0.548117	0.792411	0.680713	0.503979	0.659349	1.71498	0.102044	0.185774
DESI2	1.67291	0.110158	0.346009	-0.0979944	0.922927	0.952734	0.519943	0.6089	0.704034	2.42243	0.0251981	0.166343	0.991618	0.333413	0.503563	-0.777443	0.446138	0.57093
EYA3	1.67253	0.110234	0.346009	5.22704	4.29047e-05	0.000765109	4.45652	0.000250352	0.00107853	0.849932	0.405578	0.694749	1.13432	0.27028	0.436197	1.9278	0.0684278	0.135311
TM4SF1	1.67251	0.110238	0.346009	0.962649	0.347397	0.522411	5.9544	8.53571e-06	6.31303e-05	-0.327954	0.746408	0.901796	-2.13573	0.0454558	0.127743	0.683202	0.502439	0.623513
ZNF800	1.67241	0.110258	0.346009	1.09605	0.28628	0.461171	0.60262	0.553639	0.655638	1.25063	0.225725	0.532668	0.00228903	0.998197	0.998957	1.12215	0.275296	0.39972
CASK	1.67101	0.110537	0.346367	1.00835	0.325515	0.501116	0.442368	0.663044	0.74837	0.0170486	0.986569	0.997747	-2.1409	0.0449862	0.12683	-0.84771	0.406785	0.533319
CERK	1.66926	0.110886	0.347048	-1.32783	0.199422	0.362574	-1.00405	0.327535	0.43866	0.290422	0.77453	0.914184	-0.882036	0.388398	0.556077	0.382295	0.706338	0.794847
KDM4B	1.66886	0.110968	0.347201	0.800351	0.433058	0.601886	5.70246	1.48333e-05	9.82904e-05	0.948107	0.354566	0.653914	-0.886745	0.385918	0.554112	2.04405	0.0545553	0.113246
DNTTIP1	1.66807	0.111126	0.347591	-0.348903	0.730865	0.834051	3.01704	0.00689195	0.0183436	1.21612	0.238317	0.545406	-0.698385	0.493102	0.650541	2.49359	0.0216771	0.0549823
API5	1.6648	0.111784	0.349398	2.07377	0.0514399	0.142691	-0.121555	0.904483	0.932779	0.607095	0.550725	0.794543	0.0665867	0.947582	0.969194	-0.734198	0.471481	0.594852
HADH	1.6647	0.111803	0.349398	-2.54234	0.0195374	0.0713379	-4.51972	0.000216323	0.000955101	-0.445	0.661173	0.858276	-2.16206	0.0431091	0.123493	-3.49849	0.00230428	0.00899251
MTF1	1.66368	0.112011	0.349736	3.91729	0.000874586	0.0073695	3.96293	0.000786669	0.00288345	1.52934	0.142086	0.421403	2.46542	0.0230119	0.080445	4.17832	0.000477096	0.0024946
CASC3	1.66346	0.112055	0.34977	0.822451	0.420668	0.59124	1.52501	0.143157	0.227441	0.872819	0.393281	0.684612	-1.84294	0.0804451	0.189677	0.110093	0.91345	0.942488
OGFOD3	1.66321	0.112105	0.349775	2.65627	0.0152859	0.0592439	2.46213	0.0231729	0.0500999	0.706138	0.488373	0.753422	-0.138025	0.891622	0.935919	2.44349	0.0241039	0.0601511
ZNF398	1.66312	0.112124	0.349775	0.199937	0.84358	0.90725	0.267089	0.792178	0.851097	0.914677	0.371426	0.666877	1.07857	0.293815	0.462937	2.12393	0.0465443	0.100402
CXADR	1.66281	0.112185	0.349864	-1.92377	0.0689602	0.174922	7.768	2.03348e-07	3.07684e-06	0.629878	0.536015	0.785061	-4.06711	0.000617639	0.00611015	3.98107	0.000754225	0.00362497
LETM1	1.6618	0.112391	0.350298	2.92795	0.00841055	0.0385837	1.37835	0.183555	0.278015	-2.29692	0.0327347	0.194015	-0.476898	0.638684	0.762275	-1.05527	0.304078	0.429854
POLR2L	1.66132	0.112488	0.350392	-0.463614	0.648008	0.777018	0.7995	0.433539	0.54463	3.02707	0.00673859	0.0814726	0.5584	0.582866	0.720548	1.806	0.0862281	0.162708
VAV2	1.66095	0.112564	0.350525	2.09987	0.0488372	0.137572	-0.0772367	0.939215	0.958074	0.90938	0.374146	0.670284	-0.0291263	0.977057	0.986911	-0.116646	0.908322	0.93918
RPS21	1.65979	0.112799	0.350963	-3.16789	0.00490495	0.0261393	0.736366	0.47019	0.579594	0.858433	0.400982	0.69104	-1.87244	0.0760718	0.183396	0.385771	0.703802	0.792418
IGHMBP2	1.65976	0.112805	0.350963	1.29716	0.20957	0.374612	2.13164	0.0458298	0.0886745	1.25583	0.223875	0.530958	0.942372	0.357421	0.526639	1.08786	0.289791	0.414957
CAMSAP1	1.65875	0.11301	0.351289	2.94582	0.00808216	0.0377742	1.07437	0.295645	0.405769	2.14756	0.0443871	0.230012	1.08709	0.290126	0.458791	1.81613	0.0846067	0.160195
IGIP	1.65851	0.113058	0.351337	3.62567	0.00171863	0.0120567	2.99668	0.00721381	0.0190365	0.00155836	0.998772	0.999628	4.10624	0.000564001	0.00570841	0.950587	0.353336	0.48164
ZDHHC6	1.65722	0.113321	0.351492	3.36611	0.0031226	0.0188072	0.403555	0.690889	0.771392	0.545328	0.591652	0.821795	1.07615	0.29487	0.463991	-0.609819	0.548955	0.664611
PPP3R1	1.65712	0.113342	0.351492	3.48095	0.00239921	0.0156806	5.5153	2.24685e-05	0.000138255	2.80726	0.0109885	0.106014	4.55739	0.000198296	0.00283326	6.22198	4.78628e-06	6.19096e-05
DYNC1H1	1.65647	0.113476	0.351595	2.24625	0.0363291	0.111187	-0.260493	0.797188	0.85517	0.0834618	0.934327	0.979502	0.845836	0.407805	0.57423	-0.198924	0.844362	0.895092
EMG1	1.65608	0.113556	0.351739	3.52101	0.00218788	0.0146546	1.4707	0.157171	0.245188	-0.956769	0.350283	0.650447	-2.31413	0.03159	0.0998199	-0.647582	0.524734	0.643835
CNBP	1.65575	0.113623	0.351843	-0.118256	0.907063	0.945161	0.992529	0.33298	0.444706	3.62504	0.0017211	0.0392418	0.0294276	0.97682	0.986897	1.97101	0.0629419	0.126485
ALG6	1.65473	0.11383	0.352174	0.554966	0.585168	0.727637	-0.543115	0.593146	0.691215	0.140259	0.88988	0.959347	-1.88446	0.0743505	0.180404	-1.70628	0.103679	0.188063
CSGALNACT2	1.65382	0.114017	0.352637	4.2325	0.000420719	0.00433753	10.6718	1.24192e-09	6.8298e-08	2.8393	0.0102384	0.102443	4.41152	0.000277831	0.00358494	7.62635	2.67994e-07	7.44944e-06
C11orf83	1.65311	0.114164	0.352894	-1.63324	0.118306	0.252788	-3.13728	0.00525682	0.0145514	2.41394	0.0256517	0.168175	-1.27626	0.216713	0.374213	-0.833182	0.414734	0.541714
DPP8	1.65278	0.114232	0.353	0.0299205	0.976432	0.985783	-1.10343	0.283144	0.392862	1.25163	0.22537	0.532195	-0.800682	0.432871	0.597933	-2.34399	0.0296922	0.070916
SH2B3	1.65239	0.114312	0.3531	4.80585	0.000111938	0.00161695	6.10022	6.22077e-06	4.87464e-05	-0.530309	0.601827	0.827892	3.21281	0.00442967	0.0247121	4.17549	0.000480239	0.0025063
EIF3A	1.65153	0.114487	0.353375	1.8208	0.0838688	0.199992	1.27534	0.21703	0.317604	2.0746	0.0513554	0.247767	2.43155	0.0247188	0.0848116	2.95018	0.00800396	0.0247704
SDC1	1.65053	0.114694	0.353903	-0.619476	0.542704	0.693196	-2.32798	0.0306964	0.0633942	0.961496	0.347962	0.647992	-0.0744527	0.941401	0.965116	-1.07633	0.29479	0.420226
FTL	1.65038	0.114726	0.353903	0.284497	0.779	0.864591	0.709905	0.486085	0.595211	3.50131	0.00228941	0.0456678	3.56335	0.00198446	0.013959	3.53433	0.00212176	0.00842296
TBC1D24	1.64839	0.115136	0.354858	3.72912	0.00135291	0.0100262	2.25585	0.0356212	0.0719816	0.886875	0.38585	0.678982	2.09308	0.049503	0.135144	2.3169	0.0314099	0.074149
ACER3	1.64783	0.115252	0.355007	1.40003	0.177064	0.333334	1.30282	0.207666	0.307017	0.816326	0.424079	0.709771	-0.421234	0.678147	0.791409	0.118069	0.907209	0.938661
HYPK	1.64735	0.115352	0.355186	5.91824	9.23587e-06	0.000253589	6.45309	2.92534e-06	2.59383e-05	1.78451	0.0897572	0.337701	4.25625	0.000398165	0.00451196	5.75961	1.30772e-05	0.000135221
SLC25A30	1.64576	0.115682	0.355706	2.44736	0.0239081	0.082703	1.46801	0.157894	0.246097	0.280197	0.782249	0.917344	0.420563	0.678628	0.791708	-1.78149	0.0902628	0.168597
PCM1	1.6455	0.115735	0.355728	-1.2954	0.210163	0.375479	0.0943992	0.925746	0.948752	0.218277	0.829459	0.93953	-2.00413	0.0590056	0.152159	-0.185931	0.854401	0.901282
FAM208A	1.64455	0.115933	0.356165	-1.16288	0.258776	0.431061	-3.40044	0.00288642	0.0087048	3.13155	0.0053254	0.0712622	-0.562003	0.580455	0.719952	-1.73661	0.0980754	0.180245
MRPS10	1.64319	0.116216	0.35693	0.662152	0.515549	0.672645	1.37976	0.183128	0.277569	1.56261	0.134073	0.409614	0.63707	0.531416	0.681462	1.20705	0.241711	0.361673
TOMM20	1.64208	0.116448	0.357434	0.0873006	0.931314	0.958569	3.30949	0.00355419	0.0104334	4.16314	0.000494208	0.0194648	3.56907	0.00195847	0.0138223	5.80654	1.17949e-05	0.00012571
EP400	1.64168	0.116531	0.357566	3.06755	0.0061525	0.0308264	-1.69741	0.105369	0.176583	-2.48127	0.0222516	0.155687	0.0827306	0.934901	0.96132	-2.02465	0.0566785	0.116709
PAXIP1	1.64069	0.116738	0.357696	2.50072	0.0213512	0.0762408	0.0976351	0.923209	0.947241	-2.38396	0.0273169	0.174629	-2.22195	0.0381784	0.113336	-3.25066	0.00406433	0.0143714
SLC35D1	1.64042	0.116795	0.357767	1.36595	0.187352	0.347538	5.53657	2.14287e-05	0.000133182	2.78189	0.0116193	0.109684	3.05454	0.00633529	0.0316464	5.12129	5.45067e-05	0.000429037
ZNF26	1.63741	0.117426	0.35897	-0.314417	0.756512	0.849399	1.33079	0.198462	0.296033	1.7441	0.0967329	0.349808	1.34599	0.1936	0.346577	1.33381	0.197488	0.30969
ACVR1B	1.63613	0.117696	0.359482	-0.372173	0.713739	0.822991	2.81506	0.010801	0.0264826	3.75234	0.00128209	0.0340161	2.24948	0.0360891	0.109275	3.895	0.000921029	0.00427996
ORC3	1.63548	0.117832	0.359521	0.133463	0.895182	0.937529	-1.15458	0.262084	0.369943	0.923037	0.367161	0.663853	-2.13839	0.0452138	0.127242	-2.36153	0.0286272	0.0690286
THYN1	1.63495	0.117944	0.359521	-3.14367	0.00518148	0.0270952	-1.34359	0.194362	0.291113	-0.077745	0.938815	0.981565	-4.46042	0.000248106	0.00330682	-4.27185	0.000384021	0.00209965
MTMR12	1.63493	0.117949	0.359521	1.60796	0.123761	0.260868	1.43644	0.166575	0.256772	-0.438298	0.665941	0.861008	-0.991832	0.333311	0.503563	0.560466	0.581483	0.692198
MMAA	1.6337	0.118209	0.359962	0.709677	0.486224	0.646853	-0.374577	0.711978	0.787708	2.16176	0.0431359	0.227149	0.441609	0.663583	0.781963	-1.12295	0.274965	0.399493
FAM40B	1.63207	0.118554	0.360424	2.18434	0.0412105	0.122456	2.79447	0.0113022	0.0275062	0.118147	0.907148	0.967793	0.115887	0.908916	0.945229	1.40789	0.174756	0.281646
DPH3	1.63191	0.118588	0.360424	-0.420146	0.678928	0.798167	3.5145	0.00222092	0.00699466	2.1768	0.0418444	0.223029	0.436228	0.667416	0.784283	4.13214	0.000531082	0.00273365
NOP58	1.63189	0.118593	0.360424	0.205298	0.839446	0.904217	-0.122779	0.903527	0.932166	1.64	0.116882	0.384071	0.28088	0.781732	0.865337	1.06571	0.299448	0.42485
POLG	1.63021	0.118949	0.361031	4.36213	0.000311502	0.003496	2.82918	0.0104699	0.0258481	-0.162559	0.872522	0.953962	2.04263	0.0547081	0.145759	2.3039	0.032266	0.0757555
MYH9	1.63021	0.11895	0.361031	1.86887	0.0765898	0.188204	-2.36816	0.0282335	0.0589679	-1.43296	0.167555	0.457784	-2.3256	0.0308481	0.0986312	-4.48847	0.000232524	0.00139887
YWHAG	1.62984	0.119028	0.361135	2.13903	0.0451554	0.13085	2.67181	0.0147789	0.0345367	0.992968	0.332771	0.636516	1.64677	0.115472	0.242666	2.80703	0.0109939	0.0320435
KIAA0368	1.62944	0.119112	0.361184	1.78423	0.0898043	0.209863	-1.309	0.205605	0.304484	0.555116	0.585067	0.818178	-3.08858	0.00586786	0.030141	-2.62215	0.0164574	0.0441494
AP3S2	1.62708	0.119616	0.362501	-1.27627	0.216709	0.383924	1.08368	0.291596	0.401575	0.648668	0.524046	0.777808	-2.1275	0.0462125	0.129179	0.00743691	0.994141	0.996415
SERPINA3	1.62669	0.119699	0.362579	6.71135	1.70144e-06	7.48632e-05	7.40956	4.11036e-07	5.26486e-06	-0.916144	0.370675	0.666273	-0.161639	0.873237	0.924584	0.0703509	0.944624	0.962802
SEMA7A	1.62663	0.119713	0.362579	-1.04016	0.310868	0.48546	8.27676	7.71292e-08	1.4381e-06	1.69281	0.106254	0.367646	1.68199	0.108362	0.232368	10.7696	1.06408e-09	1.83523e-07
GPATCH4	1.62584	0.119882	0.362888	3.10379	0.00567002	0.0289449	1.17124	0.25548	0.362323	0.265561	0.793338	0.923456	-0.692505	0.496706	0.653165	1.52125	0.144093	0.242717
FLRT2	1.62426	0.12022	0.363493	0.72849	0.474889	0.638872	-3.46266	0.0025022	0.00773916	2.33904	0.0299996	0.185001	3.68048	0.00151411	0.0115884	-0.890584	0.383904	0.512132
CLN6	1.6226	0.120577	0.364051	1.58702	0.128437	0.267136	-3.28601	0.00374983	0.0109112	-1.16825	0.256657	0.564528	-3.71212	0.00140723	0.0110272	-3.28475	0.00376063	0.0134983
ANKRD26	1.62148	0.120817	0.364519	-1.33638	0.196663	0.359146	-0.580822	0.567949	0.667921	-0.993162	0.332679	0.636516	-3.56155	0.00199274	0.0139873	-1.91707	0.0698536	0.13751
EMC6	1.62066	0.120993	0.364783	0.396862	0.695738	0.809334	1.83017	0.0824039	0.144619	1.58741	0.128347	0.401361	1.71579	0.101894	0.222722	2.06581	0.052258	0.109624
LRPPRC	1.61905	0.121342	0.36552	0.433297	0.669508	0.791243	2.21518	0.0387084	0.0770364	1.02936	0.315789	0.620774	-0.542179	0.593778	0.728013	1.66905	0.11093	0.198526
RNF2	1.61828	0.121508	0.365827	-2.14513	0.0446054	0.12978	-2.19114	0.0406471	0.0801359	2.8011	0.0111385	0.106775	-1.1828	0.250974	0.414129	-0.513523	0.613299	0.717233
GLYCTK	1.61822	0.121521	0.365827	2.72739	0.0130934	0.0533888	2.42858	0.024874	0.053047	-2.24937	0.0360977	0.206564	-1.28405	0.214026	0.371338	0.960361	0.348518	0.476719
GPR39	1.61804	0.12156	0.365827	0.34154	0.736314	0.836694	-0.740431	0.467776	0.5772	-1.54537	0.138178	0.415793	-4.33755	0.000329754	0.00399918	-2.44097	0.0242325	0.0603716
NOP56	1.61774	0.121626	0.365827	3.62837	0.00170793	0.0120138	1.25644	0.223658	0.32504	-0.45364	0.655048	0.855493	0.619551	0.542656	0.69045	0.126782	0.900398	0.934252
GDF5	1.61762	0.121652	0.365827	1.12352	0.274726	0.449024	-5.3311	3.39369e-05	0.000197171	0.395516	0.696714	0.875765	-0.353646	0.727362	0.826762	-6.13766	5.73794e-06	7.15184e-05
LDHA	1.61725	0.121731	0.365855	0.627421	0.537591	0.689029	0.478945	0.637253	0.726986	-1.22347	0.235591	0.543039	-1.20383	0.242928	0.405304	-2.34026	0.0299237	0.0713554
EGFR	1.6159	0.122025	0.36632	2.17702	0.0418256	0.123863	2.7541	0.01235	0.0296591	1.41623	0.172333	0.4653	0.933375	0.361931	0.53125	2.6988	0.0139362	0.0385749
TK2	1.61544	0.122125	0.36635	0.325236	0.748433	0.844711	3.69625	0.00145985	0.00491257	1.37234	0.18539	0.483138	1.61827	0.121512	0.250946	2.101	0.0487273	0.104086
CD99	1.6154	0.122134	0.36635	-4.67678	0.000150587	0.00203947	-5.45996	2.54224e-05	0.000153205	-0.258752	0.798512	0.924898	-3.40857	0.0028331	0.0180017	-3.09497	0.00578398	0.0190254
G3BP1	1.61527	0.122162	0.36635	1.97852	0.0620296	0.162345	1.24599	0.227389	0.329177	-0.246019	0.808214	0.928466	-1.04146	0.31028	0.47991	-0.0398002	0.968653	0.980053
EIF2S2	1.61295	0.122667	0.367396	0.857449	0.401512	0.573839	2.20691	0.0393654	0.0781511	1.04098	0.310497	0.61584	0.366758	0.717711	0.820783	2.08963	0.0498439	0.106019
MPV17L2	1.6129	0.122678	0.367396	2.66334	0.0150533	0.0584997	2.49067	0.021812	0.0476575	2.05793	0.0530792	0.253576	3.12146	0.00544828	0.0288011	2.67263	0.0147526	0.0404218
MAP7D3	1.61056	0.12319	0.368069	1.07682	0.294576	0.4695	-0.844625	0.408465	0.520215	-0.581592	0.56744	0.806181	-2.04013	0.0549779	0.146181	-1.68029	0.108697	0.195294
METTL16	1.60979	0.123358	0.36835	0.48356	0.634031	0.767258	1.28058	0.21522	0.315788	2.45013	0.0237683	0.160634	-0.15432	0.878928	0.9279	1.96281	0.0639524	0.128124
ABCF3	1.60933	0.123458	0.36835	2.57224	0.0183245	0.0681403	3.39594	0.00291635	0.00878499	1.77433	0.0914722	0.340218	1.39737	0.17785	0.327257	2.61987	0.0165386	0.0442883
GNB1	1.60918	0.123491	0.36835	4.04581	0.000648965	0.0059447	1.33028	0.198627	0.296194	1.14026	0.267857	0.575115	1.38982	0.180096	0.329913	1.00335	0.327862	0.454795
TXNDC5	1.60917	0.123493	0.36835	4.39884	0.000286108	0.00326324	-1.13586	0.269652	0.378378	1.46598	0.158441	0.445617	4.99245	7.30599e-05	0.00148443	-1.52009	0.144382	0.243087
IFNGR1	1.60902	0.123528	0.36835	1.94124	0.0666773	0.170505	3.50801	0.00225438	0.00708095	-0.0814456	0.93591	0.980657	-0.074459	0.941396	0.965116	0.405629	0.689389	0.781104
FMR1	1.60895	0.123542	0.36835	0.818403	0.422921	0.593308	-0.442031	0.663283	0.748481	-0.0365551	0.971208	0.993259	-0.939024	0.359095	0.528145	-1.16876	0.256455	0.378616
HMGN1	1.60783	0.123789	0.36898	-4.13516	0.000527367	0.00508322	-3.19943	0.00456641	0.0129435	1.80919	0.0857144	0.329088	-4.16077	0.000496928	0.00524142	-3.51037	0.00224213	0.00881429
THSD4	1.60712	0.123945	0.369318	3.97771	0.000760145	0.00668086	3.94775	0.000814889	0.00296929	-1.54239	0.138897	0.417206	2.5915	0.0175815	0.0663867	1.09699	0.285882	0.411151
NOP14	1.60697	0.123977	0.369318	2.86051	0.00976927	0.0430568	4.68765	0.000146864	0.000687631	0.938687	0.359264	0.657539	1.7678	0.0925867	0.208712	4.32472	0.00033971	0.00190833
DTNA	1.60684	0.124007	0.369318	2.08513	0.0502923	0.140528	5.36049	3.17681e-05	0.000186529	0.629394	0.536326	0.785274	0.319098	0.753013	0.845442	1.23927	0.229812	0.348127
BTF3	1.60657	0.124067	0.36939	-1.1285	0.272668	0.446716	-0.0160062	0.987391	0.991252	0.790222	0.438812	0.720787	-0.311409	0.758763	0.849388	0.627879	0.537297	0.654946
CYBASC3	1.60585	0.124224	0.369493	2.92773	0.00841457	0.0385837	4.72653	0.0001343	0.000637607	1.69231	0.106351	0.367646	2.57735	0.0181245	0.0678767	2.33374	0.0303314	0.0721804
MIR31HG	1.60579	0.124237	0.369493	-6.54465	2.41155e-06	9.46265e-05	0.458749	0.651438	0.738834	0.857707	0.401373	0.691374	-1.79551	0.087935	0.201202	3.37787	0.00303961	0.011343
PSMA7	1.60543	0.124317	0.369493	0.10799	0.915096	0.94931	2.00291	0.0591473	0.109544	1.85241	0.0790168	0.314346	-0.944613	0.356304	0.525437	1.01169	0.323955	0.450511
TFCP2	1.6052	0.124369	0.369493	3.07824	0.00600621	0.0302787	2.43615	0.0244802	0.0523772	0.330006	0.74488	0.901075	0.933263	0.361987	0.53125	1.62153	0.120806	0.212015
PLEKHF2	1.60485	0.124446	0.369493	-3.79957	0.00114918	0.00890551	-5.99987	7.7317e-06	5.82425e-05	0.784404	0.442137	0.722699	-4.77689	0.000119628	0.00202252	-6.08141	6.4789e-06	7.83128e-05
COL4A3BP	1.6039	0.124656	0.369992	1.12867	0.2726	0.446716	6.04027	7.0826e-06	5.41284e-05	3.97093	0.000772196	0.0249092	0.756535	0.458285	0.620887	3.72577	0.00136344	0.00590329
PLEKHA1	1.60304	0.124846	0.370429	3.37358	0.00306966	0.018627	-0.109765	0.913707	0.939895	-0.476851	0.638717	0.84711	-0.560392	0.581533	0.720108	-5.38053	3.03713e-05	0.000264391
KHDRBS3	1.60269	0.124922	0.370429	-3.40012	0.00288852	0.0178786	-5.70471	1.47597e-05	9.79883e-05	1.19093	0.24784	0.555203	-3.01032	0.00699663	0.034009	-4.04638	0.000648111	0.00320406
CEBPZ	1.60266	0.124929	0.370429	1.18323	0.250806	0.422876	1.42662	0.169354	0.260217	1.71684	0.101698	0.358595	0.656371	0.519182	0.670859	1.4502	0.162745	0.26691
PGM2	1.60171	0.125141	0.370698	0.0433839	0.965832	0.979525	-2.92093	0.00854292	0.021837	1.97252	0.0627571	0.274214	-2.35972	0.0287351	0.0939339	-1.28686	0.213066	0.329367
BTAF1	1.60041	0.12543	0.371099	1.48802	0.152586	0.300711	1.96308	0.0639188	0.116899	1.80248	0.0867975	0.330844	0.423024	0.676862	0.7907	2.15901	0.0433758	0.0953071
HOXB2	1.59972	0.125582	0.371099	-0.74877	0.462846	0.627876	0.422993	0.676884	0.760319	2.05028	0.0538888	0.254609	-0.364061	0.719692	0.821087	1.09845	0.285257	0.41059
RECQL4	1.59967	0.125593	0.371099	0.495296	0.625873	0.760797	-4.16466	0.000492467	0.0019331	-0.074482	0.941378	0.982294	-1.67789	0.109171	0.233816	-3.4219	0.00274776	0.0104128
ADRM1	1.59842	0.125873	0.37158	3.76301	0.00125079	0.00945602	5.01901	6.877e-05	0.000360511	2.08315	0.0504902	0.245585	0.470515	0.643157	0.766087	2.68594	0.0143317	0.0394535
SET	1.59787	0.125995	0.37158	0.751413	0.461291	0.626619	-4.36927	0.000306388	0.00128468	0.659699	0.517089	0.772824	-2.68998	0.0142063	0.0571986	-2.87477	0.00946534	0.0284149
TRMU	1.59743	0.126093	0.371739	1.68654	0.107472	0.236686	4.57411	0.000190789	0.000860351	0.224154	0.824946	0.936636	0.332206	0.743244	0.838082	3.82644	0.00107977	0.00486499
ZC3H13	1.59643	0.126317	0.372296	1.71958	0.101189	0.227714	0.0444018	0.965031	0.976077	0.033337	0.973741	0.994337	-2.83359	0.0103684	0.0456212	-1.98465	0.0612932	0.123954
SCARNA6	1.59614	0.126382	0.372383	-1.32367	0.200774	0.364463	2.87373	0.00948725	0.0238053	1.96724	0.0634048	0.276093	0.584378	0.565602	0.707495	2.71534	0.0134425	0.0375261
KPNA6	1.5947	0.126703	0.372791	3.36615	0.00312229	0.0188072	3.01594	0.00690909	0.01838	0.355537	0.725967	0.891646	-0.681429	0.503536	0.659097	2.04138	0.0548435	0.113777
LPCAT1	1.59437	0.126778	0.372817	1.82915	0.0825621	0.197593	6.85191	1.27153e-06	1.29946e-05	1.37752	0.183809	0.48059	-1.41567	0.172494	0.320316	5.87273	1.02019e-05	0.000112692
ING5	1.59411	0.126837	0.372886	0.9775	0.340179	0.51539	-1.35614	0.190401	0.286528	-0.488274	0.630749	0.842838	-0.850297	0.40538	0.572267	-0.590401	0.561637	0.676073
SLC9A8	1.59376	0.126915	0.373012	1.28096	0.21509	0.382011	-0.57102	0.574445	0.673302	-0.148329	0.883591	0.958104	-2.37102	0.0280655	0.0926355	-2.1855	0.0411143	0.0913508
SUV39H2	1.59358	0.126956	0.373029	-0.499902	0.622684	0.758576	-3.86697	0.000982913	0.00348494	0.0128564	0.989872	0.997747	-3.56043	0.00199791	0.0140066	-3.13674	0.00526327	0.0175987
MTAP	1.59197	0.127318	0.373684	0.218247	0.829482	0.897226	4.18893	0.000465489	0.00184372	0.617339	0.544084	0.790632	0.206078	0.838846	0.902762	4.79466	0.000114848	0.000790923
C2orf43	1.5919	0.127334	0.373684	0.432548	0.670043	0.791705	-1.17623	0.253526	0.360038	-0.0408319	0.967841	0.991797	-1.85508	0.0786184	0.187005	-2.71926	0.0133278	0.0372853
CHIC2	1.59158	0.127405	0.373723	-0.132632	0.895831	0.937742	2.55176	0.0191471	0.0427134	1.15155	0.263297	0.570955	-0.0103645	0.991835	0.994672	2.30352	0.0322911	0.0757975
TAF15	1.59074	0.127595	0.373965	2.25984	0.0353306	0.109186	0.260106	0.797482	0.855398	0.387189	0.702769	0.879172	-0.041612	0.967227	0.981457	-0.427004	0.674009	0.769
ISCA1	1.58971	0.127828	0.374429	0.927487	0.364903	0.539935	2.6612	0.0151233	0.0351928	0.691709	0.497195	0.760068	-0.152246	0.880542	0.928671	1.36697	0.187038	0.296845
ATG16L1	1.58532	0.128821	0.376795	2.24438	0.036468	0.111497	1.86907	0.0765602	0.135747	-0.102423	0.919457	0.973063	-2.10628	0.0482167	0.1327	-0.91725	0.37011	0.498472
KIAA0754	1.58505	0.128883	0.376795	2.07645	0.051167	0.142309	-0.411318	0.685281	0.767211	-0.465337	0.646795	0.851276	-1.42402	0.170093	0.31664	-0.87492	0.392164	0.520182
TXNIP	1.58445	0.129019	0.37696	-1.84813	0.0796597	0.193152	5.53458	2.15238e-05	0.000133474	1.06957	0.297749	0.605112	1.61768	0.121639	0.251013	4.12122	0.000544725	0.00279295
PEG10	1.58391	0.129144	0.377138	3.19446	0.00461816	0.0249898	2.06724	0.0521105	0.0984538	2.49814	0.0214684	0.152645	3.60032	0.00182221	0.0132154	3.78368	0.00119229	0.00526812
CCDC90B	1.58331	0.129279	0.377427	-0.87232	0.393546	0.566566	-0.987706	0.335278	0.447435	1.60353	0.124738	0.396536	0.951455	0.352907	0.522569	-0.599205	0.555868	0.670917
BAG2	1.58316	0.129314	0.377427	-1.17975	0.252158	0.424271	-5.64007	1.7028e-05	0.000109789	2.38584	0.0272091	0.174364	0.433935	0.669053	0.785767	-1.5036	0.148554	0.248955
TFDP1	1.58143	0.129709	0.377977	1.36337	0.188151	0.348087	-2.37112	0.02806	0.0586755	-0.340745	0.736904	0.896313	-0.666033	0.513117	0.665793	-3.16392	0.00494925	0.0167936
SNHG9	1.58101	0.129804	0.378123	-0.268313	0.791249	0.872607	1.70406	0.104099	0.174901	0.620812	0.541843	0.789247	-0.577871	0.569901	0.711176	2.3069	0.0320663	0.0753878
CUL4A	1.58033	0.12996	0.378472	1.36861	0.186533	0.346447	-3.04791	0.00643051	0.0172905	0.197914	0.845141	0.943457	-1.14936	0.264177	0.429114	-4.79367	0.000115111	0.000791697
DDX50	1.57997	0.130044	0.378612	-0.0200812	0.984181	0.990302	-0.397542	0.695244	0.77449	0.344585	0.734059	0.894956	-1.40046	0.176937	0.326055	-1.58311	0.129324	0.22368
THOC1	1.5784	0.130403	0.37934	-1.38042	0.182926	0.341776	0.791007	0.438364	0.54936	0.2218	0.826754	0.937469	-1.9526	0.0652294	0.163478	0.394298	0.697598	0.787203
MAP2K1	1.57814	0.130463	0.37941	4.80244	0.000112818	0.00162742	5.61873	1.78528e-05	0.000114336	1.98035	0.0618085	0.272528	3.22264	0.00433187	0.0243084	3.12373	0.00542043	0.0180213
ACOT7	1.57683	0.130764	0.379867	3.28124	0.00379082	0.0214902	2.54585	0.0193909	0.0431566	1.61367	0.12251	0.392639	3.01608	0.0069068	0.0337095	2.91562	0.0086446	0.026365
IFNA13	1.57597	0.130962	0.380094	-1.70061	0.104755	0.232701	0.3318	0.743546	0.811729	0.103041	0.918973	0.973063	-1.02654	0.317084	0.487209	1.99903	0.0595977	0.121439
EIF4G1	1.57416	0.131381	0.380807	3.8754	0.000963872	0.00787574	1.53825	0.139901	0.223485	0.217803	0.829824	0.939645	-0.787136	0.440574	0.604781	0.433632	0.669269	0.765004
TRIM22	1.57378	0.131468	0.380807	-2.39407	0.0267443	0.0895027	-0.539357	0.595687	0.693101	2.8346	0.0103453	0.10273	-2.22952	0.0375933	0.112246	-3.81983	0.00109645	0.00491067
BFSP1	1.57359	0.131511	0.380807	0.584857	0.565286	0.711921	4.34898	0.000321141	0.00133959	2.37914	0.0275932	0.175861	2.46091	0.0232328	0.0809528	5.41787	2.79328e-05	0.000246221
TBC1D14	1.57329	0.131582	0.380807	0.236424	0.815545	0.888243	-0.0356888	0.97189	0.98075	-0.209217	0.836428	0.940836	0.850341	0.405357	0.572267	-1.29701	0.209619	0.325174
NIPAL2	1.57296	0.131659	0.380807	1.56761	0.132901	0.27302	0.0102147	0.991953	0.994174	1.60502	0.124408	0.395967	0.0610877	0.951905	0.971867	-0.763728	0.454083	0.578594
SIAE	1.57277	0.131703	0.380807	0.557756	0.583297	0.726341	4.55527	0.000199268	0.000893226	2.88989	0.00915327	0.0952755	2.33789	0.030071	0.0968911	2.90194	0.00891158	0.0270303
NET1	1.57239	0.13179	0.380815	-1.69743	0.105364	0.233427	2.48335	0.022154	0.0483043	-2.2895	0.0332397	0.195497	-5.1359	5.27303e-05	0.00119951	-0.944507	0.356356	0.484416
FAM131A	1.57234	0.131802	0.380815	4.60631	0.000177132	0.00231106	4.4057	0.000281603	0.00119168	0.341505	0.73634	0.896014	2.78803	0.0114635	0.0490043	1.03674	0.31242	0.438686
PSMD10	1.5722	0.131834	0.380815	-2.21012	0.0391093	0.117507	0.419892	0.67911	0.762068	3.23131	0.00424729	0.0638977	-1.81945	0.0840815	0.195059	0.326964	0.747145	0.826009
NSDHL	1.57213	0.131851	0.380815	2.87561	0.00944785	0.04201	3.05941	0.00626626	0.0169224	0.246129	0.80813	0.928466	2.01484	0.0577814	0.150741	2.67773	0.0145902	0.040081
TMEM41B	1.57059	0.132207	0.381402	0.176657	0.861582	0.91824	2.23208	0.0373972	0.0748087	0.908098	0.374806	0.670494	-2.00548	0.0588501	0.152002	0.394728	0.697286	0.786947
ZNF238	1.57042	0.132247	0.381402	-2.94943	0.00801732	0.0376385	-3.8641	0.000989469	0.00350581	3.24238	0.00414173	0.0629193	-2.42399	0.0251155	0.0856679	-3.41994	0.00276014	0.0104484
MECR	1.56907	0.132562	0.381964	0.680225	0.504282	0.662381	0.600977	0.55471	0.656242	1.7865	0.0894259	0.337062	1.82893	0.0825971	0.192934	0.875561	0.391824	0.519926
RAB10	1.56901	0.132576	0.381964	1.81233	0.0852129	0.202271	0.622825	0.540546	0.644124	1.05002	0.306424	0.612964	0.283641	0.779646	0.86421	-0.0166596	0.986876	0.991401
VCPIP1	1.56846	0.132704	0.382046	1.58164	0.129661	0.268807	1.28587	0.213404	0.313824	2.01031	0.058296	0.2639	2.39555	0.0266616	0.0891491	2.56032	0.0187994	0.0490801
MSMO1	1.56818	0.132768	0.382046	0.464024	0.647719	0.776761	1.16379	0.258417	0.365749	1.41701	0.172109	0.465149	1.01943	0.32036	0.490808	2.67881	0.0145558	0.0400076
EZR	1.5681	0.132786	0.382046	-1.79145	0.0886045	0.20789	-12.1611	1.3109e-10	1.37854e-08	-3.38132	0.00301571	0.0534793	-7.64115	2.60346e-07	4.563e-05	-14.3327	7.06332e-12	6.18982e-09
APOBEC3C	1.56788	0.132838	0.382092	-3.50559	0.00226693	0.0150499	-0.535233	0.598482	0.695045	1.54989	0.137092	0.415122	-2.3831	0.027366	0.0907828	-1.13444	0.270231	0.394522
SOCS4	1.56536	0.133428	0.38344	0.554267	0.585637	0.728134	2.72154	0.0132617	0.031495	1.56535	0.13343	0.408569	0.465131	0.64694	0.768712	2.17441	0.0420472	0.0931076
WRB	1.56532	0.133438	0.38344	4.40904	0.000279432	0.00321148	5.0492	6.42041e-05	0.000340651	0.424557	0.675762	0.865463	3.63991	0.00166301	0.0123854	1.46997	0.157368	0.259874
KLHL17	1.56525	0.133453	0.38344	1.84435	0.0802304	0.194133	2.34897	0.029386	0.0609754	0.856881	0.401819	0.691802	2.72045	0.0132933	0.0545636	2.72329	0.0132111	0.0370573
TM7SF3	1.56449	0.133632	0.383766	-0.473316	0.641192	0.771653	3.31316	0.00352452	0.0103559	-0.169436	0.867182	0.952669	-1.98384	0.0613907	0.156455	-0.369487	0.715709	0.802216
BRK1	1.56446	0.133639	0.383766	3.24261	0.00413956	0.0229961	4.03011	0.000673055	0.0025224	1.54716	0.137745	0.415289	4.98074	7.50368e-05	0.00151748	2.69876	0.0139375	0.0385749
CMPK1	1.56292	0.133999	0.38459	0.531657	0.600911	0.741513	1.48932	0.152245	0.238743	0.866556	0.396621	0.687104	-0.561945	0.580494	0.719952	0.500443	0.62231	0.724809
ZNF559	1.56266	0.13406	0.384659	1.48214	0.154129	0.302674	2.04219	0.0547558	0.102842	-0.487647	0.631185	0.842838	-0.907532	0.375098	0.543923	0.16537	0.870338	0.913877
LOC728554	1.56084	0.134488	0.385066	-2.13395	0.0456187	0.131648	-1.70554	0.103819	0.174586	0.351414	0.72901	0.893265	-3.79887	0.00115105	0.0096143	-2.23272	0.0373483	0.0848283
CASP2	1.55893	0.13494	0.385931	-0.272156	0.788335	0.871063	-2.47135	0.0227249	0.0493343	-0.206271	0.838697	0.941978	-3.43956	0.00263861	0.0170336	-2.34539	0.0296059	0.0707904
PLK2	1.5583	0.135089	0.386135	-0.485666	0.632564	0.766075	10.985	7.59787e-10	4.8132e-08	3.38898	0.00296326	0.0528164	1.82865	0.0826408	0.192951	7.37804	4.37637e-07	1.02957e-05
BRD7	1.5572	0.135349	0.386564	-0.541285	0.594383	0.735702	-1.31517	0.203562	0.302223	0.270538	0.789562	0.922253	-1.26426	0.220898	0.379135	-1.94201	0.0665783	0.132326
ZNF18	1.55701	0.135396	0.386592	-0.333155	0.742538	0.841346	-0.827516	0.417861	0.52917	-1.64822	0.115171	0.381926	-1.86599	0.0770098	0.184752	-2.64044	0.0158192	0.0427537
GABPA	1.55475	0.135931	0.387417	-0.906878	0.375436	0.549184	2.09454	0.0493593	0.0941183	1.16492	0.25797	0.565677	-2.14414	0.0446936	0.126242	1.53441	0.140841	0.238499
SDAD1	1.55468	0.135948	0.387417	1.56833	0.132734	0.272783	2.1117	0.0476973	0.0914669	0.688856	0.49895	0.760587	0.419954	0.679066	0.791904	1.6008	0.125343	0.218266
ZNF148	1.55352	0.136224	0.387539	0.709531	0.486312	0.646853	0.234509	0.817011	0.869868	0.314961	0.756104	0.907136	-2.53084	0.0200236	0.0725789	-1.15471	0.262031	0.384902
CCNT2	1.55345	0.136239	0.387539	-1.3519	0.191733	0.352802	-0.0479902	0.962207	0.974533	2.53906	0.0196748	0.146842	-0.0490349	0.961385	0.977939	0.689728	0.498414	0.619844
EIF4H	1.55264	0.136435	0.387695	1.05123	0.305881	0.480599	2.37899	0.0276022	0.057878	1.40755	0.174854	0.469358	0.867012	0.396378	0.563666	2.00087	0.0593828	0.121186
EID3	1.55244	0.136482	0.387695	1.52383	0.14345	0.287831	-3.16304	0.00495912	0.0138563	-2.46641	0.0229639	0.157211	-0.438896	0.665514	0.783106	-2.49975	0.021395	0.0545165
TAF7	1.55128	0.136758	0.388186	0.454552	0.654403	0.781088	2.9406	0.00817676	0.0211011	0.125575	0.901342	0.965562	-0.127497	0.89984	0.940945	1.57309	0.131629	0.226473
FXN	1.54906	0.137291	0.389256	2.5989	0.0173036	0.065197	2.67035	0.0148258	0.0345924	0.359387	0.72313	0.890037	-0.99182	0.333317	0.503563	0.773024	0.448688	0.573618
ZSWIM7	1.54788	0.137573	0.389741	0.69687	0.494029	0.653486	0.355698	0.725849	0.798601	1.04134	0.310334	0.61584	-1.5102	0.146874	0.286323	-0.914537	0.371498	0.499958
TOMM40	1.5473	0.137712	0.389926	3.2443	0.00412358	0.0229364	0.320519	0.751952	0.817822	-0.226736	0.822966	0.935602	0.863799	0.398098	0.565347	0.957519	0.349915	0.478194
GK	1.54703	0.137778	0.390006	1.00872	0.325346	0.501075	5.64503	1.6842e-05	0.000108723	2.66605	0.0149649	0.127146	2.87465	0.0094679	0.0425126	5.7566	1.31639e-05	0.000135718
TBC1D12	1.54486	0.1383	0.390958	1.99816	0.0596988	0.158174	-0.118485	0.906884	0.933972	2.01751	0.0574792	0.262121	0.479655	0.636757	0.761098	-1.02274	0.31883	0.444906
LINC00641	1.54424	0.13845	0.391275	0.25776	0.799267	0.877083	-3.82357	0.00108699	0.00380141	-0.308009	0.76131	0.909343	-1.86411	0.0772846	0.185047	-3.45923	0.00252202	0.00971485
R3HCC1	1.544	0.138507	0.391332	-0.875326	0.391949	0.56524	-1.42829	0.168877	0.25956	0.528642	0.602962	0.828422	-1.20747	0.241554	0.403909	-0.92195	0.367713	0.496134
MIER2	1.54228	0.138924	0.392181	2.10745	0.0481036	0.136166	2.61333	0.0167738	0.0383964	0.357644	0.724415	0.890988	2.649	0.0155285	0.0607934	3.60883	0.00178676	0.00735691
INVS	1.54169	0.139066	0.392365	1.16449	0.258141	0.430453	-1.22066	0.236629	0.340503	0.727382	0.475552	0.744626	-1.01374	0.323	0.493474	-2.39112	0.0269103	0.0655522
GABARAPL2	1.53811	0.139935	0.394307	0.630425	0.535665	0.687544	6.06092	6.77261e-06	5.23297e-05	1.71554	0.10194	0.35901	1.46431	0.158893	0.302249	3.87855	0.000956854	0.00441034
WDR1	1.53664	0.140295	0.394899	0.818993	0.422592	0.592926	-1.86933	0.0765228	0.135725	-0.264414	0.794209	0.923456	-1.07655	0.294694	0.463841	-1.06628	0.299194	0.424606
GART	1.53584	0.140491	0.395238	2.31258	0.0316916	0.101267	2.7063	0.0137102	0.0324363	0.856098	0.402241	0.692074	0.484104	0.633652	0.758945	2.91722	0.00861372	0.0262785
ADO	1.53544	0.140588	0.395245	1.41582	0.172451	0.327247	-0.870761	0.394376	0.506876	-0.343829	0.734619	0.894956	1.31225	0.204528	0.359788	0.0715116	0.943712	0.962381
PRPF6	1.53506	0.140681	0.395349	1.61436	0.12236	0.258485	0.92065	0.368375	0.480684	1.05362	0.304813	0.611342	1.85409	0.0787665	0.187263	1.15866	0.260454	0.383175
HCG18	1.53242	0.141327	0.396423	3.17262	0.00485271	0.0259568	0.436001	0.667579	0.752117	1.5431	0.138726	0.416811	5.17476	4.82881e-05	0.00113601	2.19953	0.0399606	0.0895049
OTUD3	1.5316	0.141529	0.396886	4.83487	0.000104733	0.00153822	3.60196	0.00181533	0.00589684	2.03801	0.0552085	0.257574	3.39483	0.00292375	0.018321	4.2347	0.000418578	0.0022378
MCPH1	1.53049	0.141803	0.397442	0.437143	0.666764	0.789604	0.407918	0.687735	0.768895	-1.01398	0.322889	0.628259	-1.8333	0.0819204	0.191951	-0.627912	0.537276	0.654946
NAA25	1.52989	0.141951	0.397709	1.67346	0.11005	0.240424	1.55572	0.1357	0.217866	2.47299	0.0226458	0.156673	0.737939	0.469255	0.630067	3.37828	0.00303675	0.0113364
TCHP	1.52935	0.142082	0.397709	0.834527	0.413994	0.584684	-5.49158	2.36891e-05	0.000144666	0.616798	0.544434	0.790692	-3.15933	0.00500099	0.0270527	-5.74765	1.3426e-05	0.000138013
ZNF282	1.52933	0.142088	0.397709	1.37987	0.183095	0.341835	-1.26311	0.221301	0.322461	0.98356	0.337263	0.639955	2.73558	0.0128609	0.053351	0.956154	0.350586	0.478863
PAPOLA	1.52918	0.142125	0.397709	1.68633	0.107512	0.236724	2.38826	0.0270716	0.0569483	0.816624	0.423913	0.709739	0.243924	0.809813	0.882192	1.20626	0.242011	0.362018
TRIM44	1.5281	0.142391	0.398202	-0.730044	0.47396	0.638095	-5.29744	3.66067e-05	0.000209443	-0.883105	0.387834	0.680279	-1.30093	0.208301	0.364351	-4.18268	0.000472293	0.00247466
STRN4	1.52794	0.142431	0.398202	3.45051	0.00257304	0.0164687	1.93889	0.0669803	0.1214	-1.06028	0.301851	0.609068	-0.94195	0.357631	0.526639	-0.204278	0.840233	0.892965
CECR5	1.52748	0.142545	0.398247	2.12021	0.0468921	0.133745	-0.00373813	0.997055	0.997405	0.115941	0.908874	0.968501	1.93516	0.067464	0.16756	-0.754836	0.45928	0.583379
IGF2R	1.52654	0.142777	0.398713	6.98917	9.59236e-07	4.99643e-05	7.38761	4.29381e-07	5.44677e-06	0.34281	0.735374	0.89524	5.80135	1.19301e-05	0.000472838	5.79669	1.20528e-05	0.000127211
PACSIN2	1.5265	0.142788	0.398713	2.48455	0.0220973	0.078162	-0.916408	0.37054	0.48273	-1.57842	0.130398	0.404192	-2.59211	0.0175585	0.0663867	-2.68461	0.0143733	0.0395575
SLC37A2	1.52583	0.142955	0.399075	0.0440089	0.965341	0.979215	0.126932	0.900282	0.929722	1.66851	0.111037	0.375721	0.338584	0.738507	0.835131	3.096	0.00577056	0.0189915
ASL	1.52468	0.14324	0.399405	3.20472	0.00451184	0.0245964	0.33836	0.738673	0.808397	-0.62549	0.538832	0.787213	-0.860816	0.399699	0.566474	-1.284	0.214043	0.330235
ARF3	1.52412	0.143377	0.399405	2.17688	0.041838	0.123865	3.85633	0.00100747	0.00355956	0.18101	0.858209	0.94841	-1.02813	0.31635	0.486579	1.57146	0.132005	0.226899
URI1	1.52291	0.14368	0.400052	0.225263	0.824096	0.893606	-0.787289	0.440486	0.551381	1.22848	0.233747	0.541982	-0.346793	0.732425	0.830872	-1.50103	0.149213	0.24982
PNN	1.52289	0.143685	0.400052	1.64885	0.115042	0.248016	0.892833	0.382728	0.49485	0.238025	0.814321	0.931715	-1.64306	0.116243	0.24375	-0.665995	0.513142	0.633356
UBTD1	1.52179	0.143959	0.400351	1.92895	0.0682769	0.173761	11.1736	5.67932e-10	3.8583e-08	2.9053	0.00884524	0.093484	3.76552	0.00124354	0.0101461	9.60651	7.16098e-09	6.29347e-07
SH3PXD2B	1.52165	0.143994	0.400351	-0.821181	0.421374	0.591848	2.17105	0.0423341	0.0829332	0.813771	0.425508	0.710937	0.637762	0.530975	0.681193	2.54454	0.0194453	0.0504035
NFKBIA	1.52154	0.144021	0.400351	6.01881	7.42012e-06	0.000216055	7.7986	1.91645e-07	2.93353e-06	6.24521	4.55386e-06	0.00122791	9.28769	1.24103e-08	6.57292e-06	5.97428	8.17399e-06	9.39428e-05
MYO1B	1.51848	0.144785	0.401943	3.20331	0.0045263	0.0245988	4.63501	0.000165791	0.000764003	1.31949	0.202143	0.504785	-0.401246	0.69256	0.80122	1.11804	0.277005	0.401603
ATP6V1G1	1.51803	0.144899	0.402141	2.83733	0.0102831	0.0446848	7.81222	1.8666e-07	2.87397e-06	2.68199	0.0144557	0.124808	7.03521	8.73201e-07	8.53937e-05	8.44581	5.63117e-08	2.447e-06
TUFM	1.51774	0.144971	0.402141	2.89427	0.00906471	0.040737	5.60644	1.83464e-05	0.00011707	1.30154	0.208095	0.51189	2.58888	0.0176811	0.066667	6.05195	6.90557e-06	8.22412e-05
CUL5	1.51735	0.145069	0.402201	0.475705	0.639519	0.770883	0.91034	0.373652	0.485642	0.40219	0.691876	0.873042	-0.418376	0.6802	0.792447	0.187199	0.85342	0.900608
MORC2	1.51712	0.145126	0.40225	2.82785	0.0105006	0.0453862	2.74296	0.012655	0.0302936	-0.117797	0.907421	0.967892	-0.530512	0.601689	0.734459	1.3945	0.178701	0.28651
C14orf119	1.51671	0.14523	0.40225	-1.36434	0.187851	0.347871	1.16351	0.258527	0.365856	0.83115	0.415853	0.703865	-2.25058	0.0360082	0.109125	-1.73741	0.097931	0.180054
MLLT10	1.51495	0.145674	0.403196	0.508165	0.616983	0.754266	-0.80348	0.43129	0.542394	-0.0948506	0.925392	0.975483	-2.34754	0.0294735	0.0956025	-2.41856	0.0254039	0.0627107
ZMYM6	1.51286	0.146199	0.404022	-0.561876	0.58054	0.724292	2.0648	0.0523624	0.0988721	1.73725	0.0979606	0.352043	-1.13749	0.268987	0.434578	0.152672	0.880211	0.919926
VPS4A	1.51264	0.146255	0.404022	2.12577	0.0463725	0.132984	1.35926	0.189428	0.285309	0.932291	0.362477	0.660292	-0.849004	0.406082	0.572537	1.05746	0.303101	0.42876
C9orf78	1.51246	0.146301	0.404022	2.3552	0.0290073	0.0950284	3.99942	0.000722766	0.00268573	1.67432	0.109878	0.374305	1.35886	0.189552	0.341383	3.57863	0.00191576	0.00779048
PWP1	1.51115	0.146633	0.404682	0.852322	0.404283	0.576076	-0.306361	0.762546	0.826536	-1.15299	0.262717	0.570341	-1.19747	0.24534	0.407582	-2.11613	0.0472764	0.101567
ANXA7	1.51043	0.146814	0.404903	0.499127	0.623221	0.758942	-1.80658	0.0861349	0.149941	-0.154338	0.878914	0.955907	-2.35971	0.0287358	0.0939339	-4.45718	0.00024997	0.00147845
MED17	1.50868	0.147259	0.405633	1.36516	0.187598	0.347749	1.72802	0.0996346	0.168917	0.415062	0.682584	0.869014	1.5704	0.132253	0.265769	0.551396	0.587565	0.697622
SNHG15	1.50852	0.147299	0.405633	2.10333	0.0485009	0.136959	1.67145	0.110449	0.183344	1.00519	0.326998	0.631535	-1.04917	0.306808	0.476431	0.900889	0.378534	0.506574
KLF6	1.50848	0.14731	0.405633	1.25057	0.225747	0.395133	-3.97701	0.000761365	0.00280733	0.788349	0.439881	0.721314	-2.92684	0.00843139	0.0391381	-6.38218	3.39988e-06	4.7544e-05
MIB1	1.50718	0.147641	0.406071	2.97477	0.00757615	0.0361811	1.31675	0.203043	0.301696	-0.822701	0.42053	0.706775	2.58523	0.0178201	0.0670711	0.261014	0.796792	0.863047
MIS18A	1.50709	0.147662	0.406071	0.77452	0.447824	0.614628	-5.39466	2.94237e-05	0.000174518	-1.19718	0.245451	0.552331	-2.26576	0.0349044	0.106919	-5.3573	3.19968e-05	0.000275748
POLL	1.50647	0.14782	0.406399	0.315069	0.756024	0.849399	1.07173	0.296803	0.407017	0.336395	0.740131	0.898444	1.26452	0.220807	0.379041	1.77777	0.0908886	0.169465
DUS3L	1.5049	0.148222	0.406761	1.63818	0.117264	0.2511	-1.30348	0.207445	0.30682	-0.93608	0.360571	0.658773	-0.197216	0.84568	0.907744	-0.254835	0.801493	0.865503
TMTC2	1.50437	0.148356	0.407022	-1.91076	0.0707054	0.177795	0.400051	0.693426	0.77312	5.13872	5.23943e-05	0.00538833	2.98323	0.00743413	0.0356161	3.53799	0.00210395	0.0083712
PFN1P2	1.50379	0.148504	0.407131	0.880117	0.389411	0.562608	-0.570129	0.575038	0.673847	-3.00896	0.00701795	0.0831089	-2.7654	0.0120477	0.0508197	-2.4929	0.0217089	0.0550496
NDUFA8	1.50376	0.148512	0.407131	1.46991	0.157384	0.307629	3.84371	0.00103739	0.00364856	1.11213	0.279478	0.588503	2.35304	0.0291381	0.0947484	4.16602	0.000490916	0.00255315
ZFP161	1.5031	0.148682	0.40749	-0.884411	0.387145	0.559926	-1.12246	0.275166	0.384487	-0.0451544	0.964439	0.99024	-2.06027	0.0528346	0.142136	-1.98311	0.0614779	0.124232
MRPS23	1.50261	0.148808	0.407729	0.151961	0.880764	0.928905	2.99967	0.00716566	0.0189379	0.970091	0.343767	0.644854	0.432665	0.669959	0.786488	2.02934	0.0561589	0.115843
PYGB	1.5019	0.148989	0.407989	1.72841	0.0995636	0.22535	1.64651	0.115526	0.190448	1.51097	0.146678	0.429327	1.3601	0.189166	0.340972	1.8433	0.0803892	0.153984
ABCD1	1.50184	0.149004	0.407989	6.62599	2.03322e-06	8.48468e-05	7.07993	7.9724e-07	8.91891e-06	1.1585	0.260516	0.568261	5.54905	2.08417e-05	0.000672305	3.11359	0.005546	0.0183459
SRM	1.50178	0.149019	0.407989	2.26539	0.0349307	0.108483	-3.60529	0.00180144	0.00586145	0.51733	0.610688	0.832728	0.569105	0.57572	0.715567	-0.573795	0.572602	0.684864
CSNK1A1	1.50027	0.149408	0.408925	1.79599	0.0878573	0.206598	0.356633	0.725159	0.798176	1.82181	0.0837104	0.324116	0.607701	0.550331	0.696926	-0.377203	0.710057	0.797809
SS18L2	1.49962	0.149576	0.409073	0.316093	0.755258	0.849399	1.05279	0.305186	0.415502	1.1076	0.28138	0.590265	0.926305	0.365502	0.534635	1.88069	0.0748875	0.145567
NOL12	1.49944	0.149622	0.409073	1.71981	0.101145	0.227663	-1.6169	0.121808	0.199243	1.6942	0.105986	0.367354	1.6697	0.1108	0.23596	2.08617	0.0501879	0.106522
PEX5	1.49931	0.149656	0.409073	1.61375	0.122493	0.258661	7.91	1.54609e-07	2.47845e-06	2.54075	0.019604	0.146625	1.97431	0.0625393	0.158473	6.02813	7.27153e-06	8.53431e-05
IKBKE	1.49918	0.149687	0.409073	4.23262	0.000420608	0.00433753	4.10564	0.000564791	0.00216844	2.01189	0.0581155	0.263651	4.58033	0.000188073	0.0027393	2.94471	0.00810217	0.0250007
ZNF593	1.49816	0.149952	0.40969	0.731346	0.473182	0.637537	3.11475	0.0055314	0.0152233	0.381254	0.707097	0.881964	1.22583	0.234721	0.396242	3.49544	0.00232056	0.00904819
ARID3A	1.49788	0.150024	0.409698	3.76889	0.00123387	0.00934823	7.80417	1.89592e-07	2.908e-06	0.80196	0.432148	0.716454	0.37957	0.708327	0.813184	4.95394	7.97665e-05	0.000589476
TTLL4	1.49784	0.150033	0.409698	2.52256	0.0203805	0.0735993	1.31305	0.204263	0.302753	0.287319	0.77687	0.915255	1.51825	0.144844	0.28333	4.50723	0.000222657	0.00135188
MLL	1.49756	0.150106	0.4097	1.72106	0.100914	0.227435	-1.2979	0.209321	0.309073	-0.47985	0.636621	0.845932	-0.403489	0.690937	0.800384	-1.0277	0.316552	0.442668
ALDH1B1	1.49726	0.150185	0.4097	0.0879878	0.930775	0.958282	-0.972127	0.342778	0.454273	-1.0811	0.292715	0.600185	-0.457018	0.652659	0.772665	-0.815045	0.424795	0.55082
ZNF643	1.49725	0.150186	0.4097	0.775937	0.447006	0.613911	1.35118	0.191957	0.288499	1.08211	0.292277	0.599725	0.636761	0.531614	0.681596	2.14733	0.0444079	0.0969871
HPS3	1.49724	0.15019	0.4097	2.24506	0.0364177	0.111393	0.102303	0.919551	0.94452	-0.922308	0.367531	0.66398	-1.17281	0.254863	0.418837	-4.03401	0.000666987	0.00327759
LOC728730	1.49616	0.150468	0.410079	2.85622	0.00986249	0.043395	3.53731	0.00210725	0.00669683	3.47593	0.00242706	0.0472647	3.04326	0.00649796	0.0322933	2.77337	0.0118388	0.0339875
TUBA1C	1.49563	0.150606	0.410197	0.381421	0.706975	0.818239	-6.65259	1.92322e-06	1.81876e-05	1.08804	0.289717	0.596916	-2.23156	0.0374366	0.111811	-4.85075	0.000100993	0.000713738
ABI1	1.49542	0.15066	0.410238	3.45976	0.00251898	0.0162602	1.12611	0.273655	0.382731	-0.621737	0.541247	0.78917	0.682712	0.502742	0.658549	-3.06597	0.00617447	0.0200403
ZDHHC4	1.49508	0.150748	0.410274	0.628552	0.536866	0.688414	0.624581	0.539416	0.643064	-0.0261348	0.979413	0.996452	-1.30959	0.205408	0.360793	-1.14077	0.26765	0.391462
CPEB2	1.49474	0.150835	0.410274	0.433683	0.669233	0.791192	0.113964	0.91042	0.937036	3.11495	0.0055289	0.0727683	1.14883	0.26439	0.429394	1.94545	0.0661373	0.131663
CAB39	1.49471	0.150843	0.410274	3.09554	0.00577649	0.0293174	3.28131	0.00379024	0.0110045	1.77834	0.0907926	0.33908	2.55141	0.0191618	0.070679	2.10211	0.0486193	0.103898
ARHGAP12	1.49461	0.150868	0.410274	-0.516635	0.611164	0.750205	-1.19416	0.246603	0.352108	1.85325	0.0788916	0.314313	-0.932245	0.3625	0.531741	-1.72175	0.100787	0.183943
SOD1	1.49409	0.151005	0.410433	1.96611	0.0635439	0.164942	0.663892	0.514458	0.621234	0.6045	0.552413	0.795809	-0.863082	0.398482	0.565684	-0.88488	0.386899	0.514821
C2orf47	1.49379	0.151083	0.410433	1.44958	0.162915	0.314409	0.143066	0.887692	0.921608	-0.290081	0.774787	0.914289	-0.235962	0.815899	0.885806	0.845855	0.407795	0.534377
SNX21	1.49218	0.151501	0.411145	2.96833	0.00768603	0.0365399	2.95917	0.00784483	0.0204098	-0.527546	0.603708	0.82869	0.694532	0.495462	0.652197	-0.485118	0.632946	0.73469
ALYREF	1.49181	0.151595	0.411293	-0.467294	0.645419	0.774875	-4.02444	0.000681985	0.00255041	-0.273101	0.787619	0.920801	-2.55784	0.0188994	0.0699071	-3.05323	0.00635405	0.0205345
LOC100506451	1.49133	0.151721	0.411529	1.51968	0.144485	0.289234	1.88757	0.0739115	0.131671	2.11419	0.0474604	0.237663	4.00747	0.000709391	0.00675787	2.22732	0.0377619	0.0856566
PIGA	1.49112	0.151776	0.41153	0.703827	0.48978	0.649827	1.39634	0.178154	0.271163	1.73406	0.0985367	0.353294	-1.0001	0.329393	0.499913	-0.374313	0.712172	0.79953
LINC00623	1.49088	0.151839	0.41153	1.48741	0.152745	0.300878	3.04389	0.00648886	0.0174296	-0.530701	0.601561	0.827795	0.222975	0.825851	0.894219	1.45896	0.160343	0.263587
WDR43	1.49057	0.151919	0.411642	1.20779	0.241433	0.41172	1.20233	0.243496	0.348382	2.30512	0.0321845	0.192303	0.261505	0.796419	0.874688	3.14914	0.00511773	0.0172218
DNAJC5	1.489	0.152328	0.412213	3.15042	0.00510296	0.0267511	4.82535	0.000107044	0.000525036	1.00672	0.32628	0.630844	1.43031	0.168304	0.314703	2.51499	0.020712	0.0531367
NUDCD3	1.48891	0.152352	0.412213	1.76733	0.0926679	0.214269	2.4087	0.0259357	0.0548773	-0.53005	0.602003	0.827971	0.124627	0.902083	0.942316	-0.0749219	0.941033	0.960674
ORAI3	1.48886	0.152365	0.412213	-1.37472	0.184661	0.344125	2.26491	0.0349648	0.0708869	0.17424	0.863456	0.951412	1.73866	0.0977064	0.216357	1.12683	0.273357	0.39795
COPS3	1.48818	0.152545	0.412399	-0.611889	0.547612	0.6976	-0.18201	0.857435	0.898355	0.607278	0.550606	0.794492	-3.0712	0.00610222	0.0308437	-0.297401	0.769275	0.842695
TMEM131	1.48815	0.152551	0.412399	0.385789	0.703789	0.815572	1.4944	0.150924	0.237201	1.22711	0.23425	0.542156	-0.688397	0.499233	0.655178	0.997386	0.330676	0.458094
PRDX3	1.48708	0.152831	0.413023	10.1482	2.89143e-09	7.75913e-07	3.44763	0.00259015	0.00794843	1.72704	0.0998144	0.355922	12.4007	9.31339e-11	2.19926e-07	3.57698	0.00192306	0.00781644
SMARCAL1	1.48688	0.152883	0.413023	0.771081	0.449813	0.616398	0.07883	0.937963	0.956983	0.0959089	0.924562	0.975098	0.771558	0.449537	0.61211	0.0301924	0.976218	0.985179
ZMYM2	1.48652	0.152978	0.413023	-0.0987425	0.922341	0.95269	2.22184	0.0381868	0.0761939	0.493699	0.62698	0.84049	0.0617426	0.95139	0.97153	1.23446	0.231561	0.350122
PKNOX1	1.48583	0.153159	0.413296	0.792148	0.437714	0.605498	0.562513	0.580114	0.678812	1.79938	0.0873027	0.330933	-0.352842	0.727955	0.827229	0.297166	0.769452	0.842695
FKTN	1.48559	0.153222	0.413362	-0.264668	0.794016	0.874057	-0.838333	0.411904	0.523552	0.983588	0.33725	0.639955	-0.669945	0.510673	0.664387	-0.141555	0.888869	0.925939
PITPNA	1.48477	0.153438	0.413732	2.08945	0.0498618	0.139751	3.09847	0.00573854	0.0156948	0.507658	0.617332	0.836331	2.71224	0.0135336	0.0552141	2.36826	0.0282281	0.0682525
FRYL	1.48394	0.153656	0.41399	0.368831	0.716189	0.82446	-2.84678	0.0100705	0.0250359	0.707196	0.48773	0.753042	0.845878	0.407783	0.57423	-1.92906	0.0682616	0.13511
PIAS2	1.48366	0.153728	0.41399	-0.533664	0.599547	0.740313	1.27015	0.218834	0.319619	0.451724	0.656404	0.855839	-1.75799	0.0942841	0.211322	-0.112055	0.911914	0.941366
ABLIM1	1.4831	0.153876	0.414062	1.92602	0.0686626	0.17443	-3.18168	0.00475402	0.0133879	-0.943824	0.356697	0.655615	-0.336761	0.73986	0.836011	-7.55481	3.08404e-07	8.18983e-06
CNIH4	1.48266	0.153992	0.414106	1.12012	0.276138	0.450421	0.688592	0.499113	0.607415	-0.209667	0.836082	0.94072	-0.565978	0.577802	0.717346	-1.8024	0.0868106	0.16369
TRAPPC2L	1.48126	0.154361	0.414852	1.17253	0.254973	0.427503	5.65167	1.6596e-05	0.000107918	1.58649	0.128557	0.401397	0.0549271	0.95675	0.97511	4.64157	0.000163305	0.00105357
FLNC	1.48124	0.154366	0.414852	-0.82405	0.419781	0.590967	-8.0185	1.25626e-07	2.11035e-06	-0.938302	0.359456	0.657539	-2.89208	0.00910884	0.0412704	-5.03204	6.67595e-05	0.000509835
MTERFD2	1.48107	0.154413	0.414873	1.70842	0.103274	0.230383	3.45646	0.00253812	0.00782722	1.76264	0.0934768	0.344562	0.910761	0.373436	0.542635	2.9916	0.00729627	0.0229517
PAPD5	1.48047	0.15457	0.414902	1.27647	0.216639	0.38392	-0.568182	0.576333	0.675064	1.18133	0.251544	0.558398	0.112584	0.9115	0.946419	0.0322127	0.974627	0.983889
TNFRSF21	1.48043	0.154582	0.414902	-0.442591	0.662885	0.787049	10.7824	1.04288e-09	6.00285e-08	3.3443	0.00328241	0.05524	0.40084	0.692854	0.80122	5.06822	6.14863e-05	0.00047404
SAMD4A	1.48026	0.154626	0.414913	4.05123	0.000640842	0.00588567	1.36606	0.18732	0.282735	2.53064	0.0200317	0.148452	0.521341	0.607943	0.73892	-1.18546	0.249944	0.370773
USP14	1.47999	0.154697	0.414998	0.653421	0.521042	0.677095	-1.84115	0.0807173	0.142086	-0.127122	0.900133	0.965012	-1.12134	0.27563	0.442388	-2.35653	0.0289273	0.0694995
ARHGEF18	1.47869	0.155043	0.415396	0.269512	0.790339	0.872293	-1.39346	0.17901	0.27223	0.444028	0.661863	0.858672	0.727216	0.475651	0.636056	-0.377436	0.709887	0.797732
TCP11L1	1.47827	0.155153	0.415585	0.653165	0.521204	0.677133	-0.87125	0.394116	0.506665	2.54376	0.0194779	0.145994	1.44298	0.164745	0.31031	-0.332694	0.742881	0.823028
ABHD16A	1.47769	0.155307	0.415741	2.41086	0.0258182	0.0873286	3.92224	0.000864598	0.00312199	-0.275103	0.786103	0.919744	0.412235	0.68462	0.795521	0.772741	0.448852	0.573667
PODNL1	1.47761	0.15533	0.415741	1.42215	0.17063	0.324769	0.538849	0.596031	0.693348	1.2667	0.22004	0.526103	1.3419	0.194896	0.348323	0.239563	0.813145	0.873267
MAD2L2	1.47697	0.1555	0.416084	-0.466837	0.64574	0.775095	-2.49431	0.0216443	0.0473401	1.76205	0.0935786	0.344684	1.30314	0.207558	0.363417	-1.63649	0.11762	0.207637
RBBP8	1.47683	0.155537	0.416084	0.283989	0.779384	0.864696	-4.12042	0.000545732	0.00210525	-2.20778	0.0392957	0.215815	-2.2076	0.0393101	0.115794	-4.15511	0.00050351	0.00260576
DAP3	1.47566	0.155848	0.416617	3.13415	0.00529425	0.0275616	5.94366	8.73775e-06	6.43011e-05	1.68999	0.106799	0.368227	0.944744	0.356238	0.525414	2.92136	0.00853473	0.0260829
DDHD1	1.47563	0.155855	0.416617	2.37498	0.0278342	0.0920167	5.19659	4.59603e-05	0.000254839	-0.703829	0.489779	0.754865	1.31457	0.20376	0.358857	3.94084	0.000828062	0.00391366
ZDHHC3	1.47515	0.155983	0.416854	0.552582	0.586768	0.729196	-0.372924	0.713189	0.788633	0.399581	0.693766	0.874234	0.401148	0.692631	0.80122	-0.0728428	0.942666	0.961594
ALDH4A1	1.4729	0.156582	0.417936	-1.20775	0.241449	0.41172	-2.77376	0.0118285	0.0286281	0.0940243	0.92604	0.975841	-0.43759	0.666446	0.783655	-2.75232	0.0123981	0.0352659
TMEM187	1.47235	0.15673	0.417982	0.805398	0.430209	0.599305	2.16527	0.0428309	0.083766	0.959124	0.349126	0.649423	1.77826	0.0908067	0.205625	1.27596	0.216815	0.333191
CSTF3	1.47224	0.156759	0.417982	1.5317	0.141506	0.285183	3.382	0.00301099	0.00903124	0.972712	0.342494	0.643506	-0.0650589	0.948783	0.969998	2.94928	0.00801989	0.0248051
PSAP	1.47174	0.156893	0.418066	1.4034	0.176071	0.332179	10.0683	3.2985e-09	1.37647e-07	0.710713	0.485595	0.751711	0.904086	0.376878	0.545451	4.93663	8.29819e-05	0.000607264
STK10	1.47166	0.156916	0.418066	2.81423	0.0108209	0.0464344	3.8756	0.00096342	0.00342622	1.11923	0.276509	0.585534	2.73769	0.0128018	0.053148	3.19792	0.00458207	0.0157519
GABPB2	1.47151	0.156954	0.418066	0.366338	0.71802	0.825483	-1.24853	0.226478	0.328366	1.05799	0.302868	0.609616	-0.638058	0.530787	0.681034	-1.40821	0.17466	0.281577
SIKE1	1.47111	0.157061	0.418245	-0.276903	0.784741	0.868143	1.68639	0.1075	0.179347	2.99943	0.00716939	0.0842224	-0.625206	0.539014	0.68773	0.751369	0.461317	0.585668
PLEKHM1	1.47082	0.15714	0.418342	6.67121	1.84991e-06	7.94025e-05	6.35056	3.63643e-06	3.09391e-05	1.45918	0.160284	0.448287	8.52658	4.85167e-08	1.42234e-05	5.6038	1.8454e-05	0.000176998
NSFL1C	1.47063	0.157191	0.418342	0.896825	0.380646	0.554016	-0.130983	0.897118	0.927904	1.35591	0.190476	0.489143	-1.18915	0.248523	0.411182	-1.39108	0.17972	0.287793
RPRD2	1.47053	0.157216	0.418342	1.15573	0.261624	0.433585	0.612758	0.547049	0.649809	0.786303	0.44105	0.722539	-1.09166	0.288161	0.456508	0.689006	0.498858	0.62024
OSR1	1.46732	0.158079	0.419787	-1.247	0.227025	0.396377	-5.75774	1.31309e-05	8.90671e-05	0.0838954	0.933987	0.979396	-3.26368	0.00394562	0.0227105	-3.93649	0.000836473	0.00393749
SRSF5	1.46699	0.158169	0.419922	2.14539	0.0445818	0.129773	5.70494	1.47524e-05	9.79883e-05	0.0294452	0.976806	0.995454	1.15675	0.261216	0.426279	1.23025	0.233098	0.35199
KLHL18	1.46389	0.159006	0.421397	1.22004	0.236861	0.40674	4.91382	8.74213e-05	0.000440711	-0.315892	0.755408	0.906821	-0.984906	0.336618	0.506564	2.20574	0.039459	0.0885207
DSTYK	1.46163	0.159618	0.422665	-1.3057	0.206703	0.371381	-4.25032	0.000403688	0.00162588	-1.59407	0.126846	0.399135	-2.23389	0.0372591	0.111597	-4.98583	7.417e-05	0.00055606
CAPRIN1	1.46137	0.159687	0.422671	-0.0838711	0.934006	0.95993	0.745424	0.464821	0.574322	0.489305	0.630032	0.842674	-0.601372	0.554453	0.699635	1.12186	0.275414	0.399814
ZNF35	1.45979	0.160119	0.423601	0.431459	0.670821	0.792268	1.1791	0.252408	0.358838	1.74765	0.0961008	0.348785	1.36335	0.188157	0.339684	2.13012	0.0459706	0.0994091
PLIN2	1.45909	0.160308	0.4238	2.05774	0.0530993	0.145777	-1.94105	0.0667024	0.121043	2.55925	0.0188424	0.143377	1.117	0.27744	0.444478	-2.07642	0.0511704	0.10788
KCTD3	1.45907	0.160315	0.4238	-0.280663	0.781896	0.866248	-5.2343	4.22072e-05	0.000236091	-0.58162	0.567422	0.806181	-3.14455	0.00517109	0.0276317	-5.49115	2.37123e-05	0.000216457
FOXJ3	1.45872	0.16041	0.423944	2.25234	0.0358786	0.11037	3.43855	0.00264475	0.00808671	-0.106337	0.916391	0.971581	1.67557	0.10963	0.234299	1.33326	0.197667	0.309925
PDCD5	1.45816	0.160563	0.424065	4.96757	7.73251e-05	0.00118535	4.55576	0.000199046	0.000892609	2.25803	0.0354622	0.20434	2.63164	0.0161232	0.0623444	1.65505	0.113765	0.202561
GGA3	1.45805	0.160592	0.424065	2.26344	0.0350709	0.108614	1.87437	0.0757929	0.134612	-0.0995995	0.921669	0.974196	0.260592	0.797113	0.875049	0.870017	0.394773	0.522521
RRP9	1.45796	0.160617	0.424065	2.70517	0.013744	0.0551018	0.233131	0.818066	0.870565	-2.38516	0.0272479	0.1744	0.509791	0.615864	0.744758	1.10936	0.280641	0.405408
MRS2	1.45735	0.160782	0.424393	5.16777	4.90576e-05	0.000849901	4.21806	0.000435061	0.00173496	2.25342	0.0357991	0.205381	6.46443	2.85607e-06	0.00018655	4.08522	0.000592212	0.00298691
YTHDF2	1.4571	0.160851	0.42447	1.50069	0.149299	0.295563	1.73806	0.0978136	0.16663	-0.42935	0.67233	0.863601	-2.64521	0.0156565	0.0611184	-1.08025	0.293083	0.418361
DUSP18	1.45693	0.160898	0.424485	2.56409	0.0186479	0.0688674	5.04298	6.51181e-05	0.000344631	0.317039	0.754551	0.90617	1.62388	0.120302	0.249281	2.46136	0.0232109	0.058298
IARS2	1.45568	0.16124	0.424963	1.20645	0.24194	0.412224	0.0138273	0.989107	0.992126	-0.922524	0.367421	0.66398	-0.856441	0.402056	0.569249	-2.52318	0.0203535	0.0523831
ZNF583	1.4535	0.161836	0.426214	2.86139	0.00975019	0.0430088	1.13307	0.270794	0.379689	2.33515	0.0302426	0.185518	1.44033	0.165485	0.310998	1.49534	0.15068	0.251796
MRI1	1.45259	0.162086	0.426748	1.29733	0.209511	0.37457	3.27184	0.00387293	0.0112043	2.03754	0.0552594	0.257698	1.61215	0.122842	0.252898	2.00111	0.0593557	0.121186
SNRNP70	1.45202	0.162244	0.426942	1.34675	0.193359	0.355111	-0.157393	0.876538	0.913183	-0.857255	0.401617	0.691568	-1.80337	0.0866537	0.199137	-0.124513	0.902172	0.935533
LEPROT	1.45124	0.162459	0.427171	0.811596	0.426725	0.59659	0.945218	0.356002	0.468141	6.90536	1.13903e-06	0.00054499	4.93712	8.28893e-05	0.00162019	1.10971	0.280494	0.405342
SEPHS1	1.45104	0.162514	0.427171	1.90042	0.0721187	0.180185	-3.7241	0.00136873	0.0046461	-0.882804	0.387993	0.680279	-3.21893	0.0043685	0.0244617	-4.39643	0.000287709	0.00166056
PTCHD4	1.44908	0.163054	0.428027	-3.56118	0.00199444	0.0135927	4.59732	0.000180841	0.000821835	1.39715	0.177914	0.472819	-0.495691	0.625599	0.752708	0.749529	0.4624	0.586703
TCEB3	1.44874	0.163148	0.428106	2.63954	0.01585	0.0609204	2.70119	0.0138637	0.0326815	0.69883	0.49283	0.756853	-0.507223	0.617632	0.745868	0.557426	0.583518	0.693879
APTX	1.44868	0.163166	0.428106	-0.716094	0.48234	0.6441	1.4256	0.169642	0.260622	1.24376	0.22819	0.535397	-0.913488	0.372036	0.541124	1.25712	0.223416	0.34129
C5orf25	1.44629	0.163826	0.42915	1.57605	0.130944	0.270692	-2.81988	0.010687	0.0262501	-2.03042	0.0560398	0.258425	-1.6828	0.108202	0.232168	-3.58111	0.00190482	0.00775497
CRAT	1.44574	0.163977	0.429313	-0.705094	0.489008	0.649131	-1.75902	0.0941051	0.161358	1.51311	0.146137	0.428907	1.37022	0.186039	0.337017	-2.14563	0.0445601	0.0972186
SNHG1	1.44564	0.164005	0.429313	0.571015	0.574449	0.71959	0.232574	0.818492	0.870688	-0.689386	0.498624	0.760587	-2.32534	0.0308651	0.0986557	-1.08135	0.292606	0.41802
SPRED1	1.44517	0.164138	0.429478	-1.72958	0.0993505	0.225214	2.41829	0.0254182	0.053957	2.00073	0.0594	0.266717	-2.01668	0.0575732	0.150607	1.90374	0.0716618	0.140518
SAMM50	1.44477	0.164246	0.429656	-0.0690024	0.945684	0.96777	2.31763	0.0313624	0.0645757	-0.431761	0.670605	0.863251	-0.573207	0.572993	0.713257	1.98504	0.0612466	0.123942
HAUS2	1.44373	0.164537	0.430219	-0.0968371	0.923835	0.953296	-1.20809	0.241321	0.345929	-1.12909	0.272427	0.58075	-2.92986	0.00837489	0.039048	-3.13173	0.0053232	0.0177429
C6orf57	1.44362	0.164568	0.430219	0.0859452	0.932378	0.959007	0.503111	0.620467	0.713955	2.16088	0.0432124	0.227211	0.778615	0.445463	0.608928	0.612361	0.547306	0.66292
NUP214	1.44356	0.164585	0.430219	1.71058	0.102867	0.229769	-2.08363	0.0504427	0.0957674	0.257114	0.799758	0.925537	-1.03478	0.313312	0.483462	-2.20909	0.039191	0.0880249
ERI1	1.44305	0.164726	0.430375	-0.646294	0.52555	0.680208	-0.94152	0.357847	0.470154	1.69111	0.106583	0.367817	-2.15264	0.0439355	0.124839	-0.852435	0.404222	0.531157
DUSP5	1.44271	0.164821	0.430514	0.429259	0.672395	0.79377	6.88864	1.17887e-06	1.21778e-05	1.40481	0.175656	0.469846	0.780213	0.444543	0.608146	8.65689	3.82175e-08	1.88127e-06
DPF2	1.44242	0.164902	0.430514	0.219597	0.828445	0.896658	1.90161	0.0719557	0.128885	2.12932	0.0460441	0.234676	-0.579059	0.569115	0.710701	1.68272	0.108218	0.194601
NEK10	1.44222	0.164958	0.430554	0.806816	0.42941	0.598737	5.48308	2.41433e-05	0.000147183	-0.187092	0.853503	0.946277	1.03661	0.312481	0.48232	3.15475	0.00505313	0.0170651
FAM206A	1.44164	0.165118	0.430864	3.239	0.00417364	0.0231122	2.99015	0.00731998	0.0192635	1.02321	0.318614	0.623472	3.49269	0.00233527	0.0156159	2.74875	0.0124954	0.0354469
THEM4	1.44108	0.165277	0.431171	1.85314	0.0789081	0.192038	2.21496	0.0387258	0.0770414	-0.457615	0.652238	0.854343	-1.3439	0.194263	0.347367	-0.72485	0.477069	0.599888
SIRT7	1.44042	0.16546	0.431329	1.95031	0.0655187	0.168658	1.71652	0.101756	0.1719	1.70023	0.104829	0.365147	1.33936	0.195709	0.349418	1.698	0.105255	0.190378
PLCB1	1.44041	0.165461	0.431329	-0.30365	0.764579	0.854807	-3.13129	0.00532854	0.0147189	-1.68631	0.107517	0.369734	-1.09671	0.286	0.454265	-3.88617	0.000940074	0.00434386
ANP32B	1.44012	0.165543	0.431329	0.796996	0.434958	0.603389	-5.33753	3.34495e-05	0.000195202	0.0212026	0.983297	0.997466	-2.38261	0.0273938	0.0908461	-4.76074	0.000124147	0.000842347
THUMPD3	1.43887	0.165894	0.432138	1.90941	0.0708888	0.178086	0.838482	0.411823	0.523541	-0.376227	0.710771	0.88383	-0.00180428	0.998579	0.999244	-0.205033	0.839651	0.892437
HNRNPUL2	1.43756	0.166262	0.432667	2.24702	0.0362717	0.111043	-0.474829	0.640133	0.729321	1.0698	0.297649	0.605112	1.40167	0.17658	0.325718	-0.332945	0.742694	0.823028
EPC1	1.43671	0.1665	0.433059	1.35948	0.189359	0.349801	0.396135	0.696265	0.775463	1.08885	0.289368	0.596916	1.04468	0.308825	0.478626	0.911118	0.373252	0.501485
PPP3CC	1.43641	0.166584	0.433059	4.46671	0.000244525	0.00291214	6.57173	2.27817e-06	2.10656e-05	3.28244	0.00378047	0.0596929	5.0616	6.24191e-05	0.00133144	3.45339	0.00255612	0.00982462
DUSP1	1.43603	0.166691	0.433059	4.03928	0.00065888	0.00600936	-0.135477	0.89361	0.926016	2.80901	0.0109463	0.105818	4.68394	0.000148122	0.00235295	1.2261	0.23462	0.353933
C9orf41	1.43602	0.166693	0.433059	2.28087	0.033836	0.105836	0.789885	0.439004	0.549984	1.0388	0.311486	0.616925	1.40985	0.174185	0.322203	0.740502	0.467734	0.59126
SNRPE	1.43466	0.167075	0.433496	-0.0220007	0.982669	0.989254	-1.03414	0.313607	0.424021	0.205809	0.839053	0.942063	-2.13933	0.0451282	0.12706	-0.791727	0.437954	0.562747
IPO8	1.43386	0.167303	0.433709	-1.68962	0.106872	0.23566	-0.506514	0.61812	0.711749	0.933948	0.361643	0.659676	-2.51283	0.0208078	0.0747574	-0.706905	0.487907	0.610353
EZH1	1.43361	0.167372	0.433733	1.53966	0.139558	0.282937	-0.659998	0.516901	0.623435	0.82717	0.418052	0.70484	-1.20663	0.241869	0.40405	-1.78313	0.0899886	0.168235
FAM21C	1.43176	0.167895	0.43461	1.78663	0.0894028	0.209203	1.61547	0.122119	0.199658	-0.785121	0.441727	0.722539	-0.0881526	0.930646	0.95889	0.44353	0.662218	0.759585
MDN1	1.43154	0.167957	0.43461	3.02647	0.00674775	0.0331276	-1.52627	0.142846	0.227051	-2.47777	0.0224178	0.155998	0.203333	0.840961	0.904341	-0.00724793	0.99429	0.996423
2006-03-01	1.43139	0.168	0.43461	-0.261357	0.796532	0.875635	1.08032	0.293055	0.403103	1.35957	0.189331	0.488218	0.827419	0.417914	0.58356	2.46377	0.0230927	0.0580826
METTL8	1.43024	0.168325	0.435103	1.17688	0.253273	0.425535	0.813541	0.425636	0.53678	-0.786656	0.440848	0.72245	-2.06905	0.0519238	0.140397	-1.50737	0.147591	0.247618
BNC1	1.43012	0.168358	0.435103	4.62343	0.000170274	0.00223825	1.77028	0.0921622	0.158699	0.484066	0.633679	0.843729	2.53633	0.0197898	0.0719603	-0.198596	0.844615	0.895148
BUB3	1.42998	0.168397	0.435103	0.322996	0.750103	0.845816	-2.1557	0.0436658	0.0851815	0.486883	0.631716	0.843097	-1.55362	0.1362	0.271387	-2.76414	0.0120809	0.0345226
RDH5	1.42974	0.168467	0.435174	-2.56538	0.0185965	0.0688353	-4.7572	0.000125163	0.000601561	0.806591	0.429537	0.714151	-1.67675	0.109394	0.234057	-3.40231	0.00287407	0.0108058
UBA6	1.42887	0.168714	0.43532	-0.430152	0.671756	0.793105	4.02859	0.000675434	0.00252951	0.859512	0.400401	0.690378	-0.861208	0.399489	0.566252	2.83818	0.0102638	0.03031
KEAP1	1.4283	0.168874	0.435584	2.37145	0.0280404	0.0925528	1.34623	0.193522	0.290062	2.84744	0.0100559	0.101097	3.32448	0.00343456	0.0205102	2.61492	0.0167164	0.0446619
MMP2	1.42776	0.169028	0.435875	0.918016	0.369718	0.543391	3.23415	0.00421992	0.0120679	0.551872	0.587245	0.819523	-0.705293	0.488887	0.647254	-0.598936	0.556044	0.67103
DCTD	1.42733	0.169152	0.435981	2.95856	0.00785556	0.0370943	-0.916851	0.370314	0.482555	1.40215	0.176437	0.470917	3.58659	0.00188091	0.0134677	0.653154	0.521211	0.640684
H6PD	1.4265	0.169388	0.436376	0.939512	0.358851	0.534893	3.85094	0.00102014	0.00360114	-0.6596	0.517151	0.772824	2.04434	0.0545235	0.145304	3.82346	0.00108728	0.00488834
NCDN	1.42573	0.169605	0.436828	3.37026	0.00309304	0.0187256	4.9865	7.40572e-05	0.000381758	1.80574	0.0862697	0.330077	2.94825	0.00803848	0.0378731	4.73223	0.000132552	0.000888411
MTIF2	1.42424	0.170032	0.437555	0.843966	0.408825	0.579563	-2.43078	0.024759	0.0528232	0.285183	0.778482	0.916384	-2.29884	0.0326053	0.102229	-3.38622	0.00298206	0.0111639
BCS1L	1.42402	0.170096	0.437555	2.1959	0.0402557	0.120298	-1.39507	0.178532	0.271542	-0.311052	0.759029	0.909106	-1.85775	0.0782232	0.186361	-2.15017	0.0441552	0.0965959
PLEKHA8	1.42219	0.170617	0.438039	-0.779134	0.445164	0.611861	4.90921	8.83473e-05	0.000444314	1.41976	0.171316	0.463363	-1.9824	0.0615628	0.156644	3.79728	0.00115531	0.00513059
ZNF589	1.42124	0.170891	0.438423	0.105787	0.916822	0.950069	3.51496	0.00221857	0.00698938	-1.57623	0.130904	0.405116	-1.61742	0.121695	0.251077	0.756152	0.458509	0.582514
HSPA8	1.42041	0.171128	0.438822	2.70649	0.0137046	0.0549858	0.975654	0.34107	0.452724	0.496409	0.625101	0.840072	1.46129	0.159709	0.303433	0.816158	0.424173	0.550148
LSM4	1.41977	0.171311	0.439072	-0.459317	0.651037	0.779229	2.35629	0.0289416	0.0602078	1.90252	0.0718294	0.297697	-0.646046	0.525707	0.676746	2.4578	0.0233862	0.0586415
TIMM8A	1.41892	0.171558	0.439383	1.66316	0.112116	0.243495	2.26273	0.035122	0.0711231	0.0790688	0.937776	0.981186	-1.86076	0.0777777	0.185673	0.737399	0.469576	0.592947
EIF4EBP3	1.41855	0.171664	0.439546	2.5521	0.0191335	0.0701562	-0.773979	0.448137	0.558696	-3.53855	0.00210126	0.0437199	-2.1399	0.0450763	0.127029	-3.25179	0.00405395	0.0143443
ST3GAL5	1.41669	0.1722	0.44025	-0.169563	0.867084	0.920983	3.61831	0.00174807	0.00572136	1.09371	0.287283	0.595868	0.704793	0.489192	0.647495	1.96429	0.0637687	0.127854
CHMP7	1.41629	0.172315	0.44025	2.59537	0.0174356	0.0655298	5.29266	3.70027e-05	0.000211249	1.40132	0.176682	0.471092	3.83971	0.00104705	0.00902328	4.98592	7.41551e-05	0.00055606
STRADA	1.41567	0.172495	0.440281	2.17772	0.0417669	0.123724	5.31232	3.54009e-05	0.000203875	0.418894	0.679827	0.868553	0.44571	0.660668	0.779839	2.49381	0.0216671	0.0549702
PGAM1	1.41551	0.172542	0.440294	0.960851	0.348278	0.523437	6.04281	7.04363e-06	5.39089e-05	3.79277	0.00116746	0.0324787	3.39869	0.00289799	0.0182378	4.55472	0.000199522	0.00124447
ANAPC16	1.41492	0.172712	0.440528	0.811579	0.426735	0.59659	2.44782	0.0238846	0.0514378	3.06523	0.00618481	0.0778879	1.9041	0.071613	0.175339	1.09728	0.285758	0.411029
PARD6B	1.41479	0.17275	0.440528	0.695631	0.494788	0.654036	11.0009	7.41229e-10	4.7241e-08	4.69575	0.000144151	0.0101395	5.69806	1.4978e-05	0.000543134	8.86117	2.6406e-08	1.49473e-06
UTP6	1.41161	0.173672	0.442212	0.827499	0.41787	0.588927	1.75571	0.0946819	0.162109	0.00973075	0.992334	0.998219	0.257924	0.799142	0.876334	0.761908	0.455144	0.579174
CAD	1.41125	0.173776	0.442266	0.0679021	0.946548	0.967985	-6.83049	1.32903e-06	1.34645e-05	-2.50755	0.0210428	0.151462	-2.31529	0.0315144	0.0997956	-3.93705	0.000835384	0.00393589
ATF7	1.41074	0.173923	0.442524	1.20502	0.242477	0.412765	-0.0735755	0.94209	0.95989	-1.23487	0.23141	0.5397	-0.354515	0.726721	0.826541	-1.23568	0.231118	0.349904
FASTKD2	1.40985	0.174182	0.442974	2.53354	0.0199084	0.0724169	1.31953	0.202129	0.300564	0.353846	0.727215	0.89224	-0.707076	0.487803	0.646714	0.985165	0.336494	0.46407
ZNF319	1.40923	0.174365	0.443331	1.11986	0.276245	0.450458	2.57021	0.0184047	0.041382	1.34966	0.192438	0.491902	-0.460503	0.6502	0.770944	1.98868	0.0608137	0.123364
KDM4C	1.40867	0.174528	0.443532	0.879529	0.389722	0.562955	4.02286	0.000684479	0.00255883	0.211803	0.834437	0.940423	-0.063776	0.949792	0.970683	2.32511	0.0308795	0.0731508
SWSAP1	1.40755	0.174856	0.444258	1.22145	0.236336	0.406225	2.73219	0.0129567	0.0309173	1.93819	0.0670715	0.285556	2.18848	0.0408663	0.118946	3.56489	0.00197744	0.00798262
RBAK	1.40686	0.175055	0.444658	2.56421	0.0186433	0.0688674	3.16591	0.00492697	0.0137981	-0.249227	0.805766	0.927478	0.430617	0.671423	0.787235	1.9115	0.0706043	0.138729
CRYAB	1.4067	0.175103	0.444671	0.809295	0.428016	0.597824	-12.2698	1.12196e-10	1.26605e-08	-0.343035	0.735207	0.89524	0.130463	0.897524	0.939328	-12.6042	6.99509e-11	2.82924e-08
CHST7	1.40653	0.175153	0.444691	-3.15115	0.00509447	0.0267466	-2.88646	0.00922312	0.0233262	3.16268	0.00496318	0.0689455	-1.25325	0.224792	0.384161	-0.337887	0.739024	0.820826
TUT1	1.40562	0.175419	0.445134	1.05794	0.30289	0.477898	2.78254	0.0116027	0.0281333	1.22154	0.236304	0.543045	-0.240745	0.812242	0.883577	2.28831	0.0333212	0.077592
MYL12A	1.40322	0.176122	0.446564	-0.0272616	0.978525	0.987112	0.481038	0.635791	0.725869	1.65188	0.114415	0.381119	-0.765805	0.452875	0.615301	-0.817625	0.423354	0.549368
MTFP1	1.40238	0.176369	0.447023	3.85671	0.00100658	0.00811748	9.21331	1.4134e-08	4.11726e-07	0.00302458	0.997617	0.999137	-0.405753	0.689299	0.799016	5.66363	1.61627e-05	0.000158699
IFNA1	1.40042	0.176948	0.448094	-1.67213	0.110314	0.240827	-0.323565	0.749678	0.816278	0.140724	0.889518	0.959303	-1.04288	0.309638	0.47913	1.87701	0.0754137	0.146346
TMEM9B	1.40037	0.176962	0.448094	1.06243	0.300898	0.475826	4.67293	0.000151924	0.000706919	2.00442	0.0589724	0.265594	1.73645	0.0981033	0.216903	3.47596	0.00242689	0.00938622
CEP350	1.39991	0.177099	0.448333	1.51789	0.144933	0.28981	1.0584	0.302684	0.413005	-0.190234	0.851073	0.946277	0.360196	0.722535	0.822937	-0.322531	0.75045	0.828963
UBE2O	1.39844	0.177532	0.448899	5.02105	6.84517e-05	0.00108409	3.1441	0.00517643	0.0143515	0.17511	0.862781	0.951348	2.37966	0.0275637	0.0912082	2.72607	0.0131311	0.0368527
PPFIBP1	1.39806	0.177644	0.449064	0.106013	0.916644	0.949992	3.38629	0.00298155	0.00895828	1.75032	0.0956289	0.34818	-1.23829	0.23017	0.390902	2.98483	0.00740759	0.0232116
MTMR6	1.39782	0.177715	0.449069	-0.697408	0.4937	0.653214	-0.506283	0.618279	0.711749	4.63807	0.000164628	0.0108202	0.24182	0.81142	0.88314	0.161899	0.873035	0.915402
PITRM1	1.39685	0.178003	0.449365	-0.770965	0.44988	0.616408	-0.978886	0.33951	0.451136	-0.210174	0.835691	0.940611	-0.862085	0.399018	0.565966	0.964049	0.346712	0.474557
KIF5B	1.39678	0.178025	0.449365	1.8216	0.0837437	0.199758	0.321936	0.750894	0.817254	1.38337	0.182037	0.478617	-0.278157	0.783792	0.866522	-0.509653	0.615959	0.719314
GIT1	1.3963	0.178167	0.449522	2.90216	0.00890722	0.0401667	1.65882	0.112996	0.18701	-0.327035	0.747092	0.902157	1.51605	0.145396	0.284146	-0.72913	0.474506	0.59745
SLCO3A1	1.39602	0.17825	0.449624	5.72994	1.39604e-05	0.000350274	-2.79919	0.0111856	0.0272664	0.456166	0.653262	0.855185	0.593052	0.559897	0.703421	-5.00788	7.05354e-05	0.000534017
CLDN1	1.39571	0.17834	0.449728	2.29889	0.0326017	0.103265	6.42762	3.08745e-06	2.70564e-05	2.96176	0.00779967	0.0877062	3.90865	0.000892303	0.00799272	4.47762	0.00023843	0.00142624
ANXA2P2	1.39559	0.178377	0.449728	0.218939	0.828951	0.896945	-1.92293	0.0690721	0.124526	0.885162	0.38675	0.67939	-1.65242	0.114306	0.240935	-2.46532	0.0230168	0.0579055
PRPF3	1.39515	0.178508	0.449843	1.43217	0.167778	0.320849	4.87886	9.46982e-05	0.000470849	1.31619	0.203227	0.506429	0.848525	0.406342	0.572724	3.65006	0.00162443	0.00682753
PRKAR2A	1.39448	0.178706	0.450126	1.78078	0.0903821	0.210745	2.37993	0.0275479	0.0578116	-0.880557	0.389178	0.681078	-1.33655	0.19661	0.350121	1.19406	0.24664	0.367218
PPP1CB	1.39099	0.179746	0.451555	2.62972	0.0161902	0.061889	0.328388	0.746085	0.813545	2.34346	0.0297251	0.184093	4.12791	0.000536327	0.00554574	0.988287	0.335001	0.462758
TPD52L2	1.38956	0.180175	0.452229	2.51285	0.0208065	0.0748295	2.7868	0.0114946	0.0279291	0.967506	0.345024	0.646027	2.87055	0.00955445	0.0428281	1.99687	0.0598493	0.121901
PLAA	1.38895	0.180358	0.452229	1.79908	0.087351	0.205822	3.85941	0.00100029	0.00354058	0.103233	0.918822	0.973045	-1.33809	0.196115	0.34983	1.25796	0.223121	0.341037
PELP1	1.38895	0.180358	0.452229	-0.16342	0.871854	0.924079	-1.97425	0.0625468	0.114709	-0.206091	0.838836	0.942033	-2.54574	0.0193957	0.0711919	-1.97428	0.0625435	0.125853
CIAO1	1.38868	0.180438	0.452321	1.42607	0.169509	0.323337	4.6989	0.000143111	0.000672256	1.77283	0.0917262	0.340605	0.90923	0.374223	0.543121	4.03318	0.000668272	0.00328237
C12orf23	1.38839	0.180525	0.45243	-4.73142	0.000132799	0.001847	-0.302884	0.765155	0.828668	5.25108	4.06387e-05	0.00469623	-0.874106	0.392596	0.56041	3.02234	0.00681048	0.0216633
GSTZ1	1.38797	0.180653	0.452644	-0.585785	0.564674	0.711422	1.77911	0.0906634	0.156529	1.61462	0.122302	0.392639	0.411545	0.685118	0.795836	3.02529	0.00676557	0.0215531
CHD6	1.38672	0.181025	0.453468	0.851003	0.404997	0.576521	-0.834233	0.414156	0.52568	0.0529784	0.958283	0.987805	-1.45381	0.161752	0.305891	-2.97694	0.00753954	0.0235479
C10orf137	1.38643	0.181113	0.453581	1.97031	0.0630273	0.163977	1.34823	0.192888	0.289319	1.56783	0.13285	0.407475	1.51049	0.146799	0.286248	2.67674	0.0146214	0.0401459
MSL1	1.38562	0.181358	0.453823	0.744247	0.465516	0.630278	-0.867256	0.396247	0.508535	1.81183	0.0852925	0.328187	1.33712	0.196426	0.35009	0.547605	0.590117	0.699613
TMEM63B	1.38499	0.181546	0.453908	1.56897	0.132585	0.272637	3.38315	0.00300306	0.00901519	-0.659079	0.517479	0.772984	-0.307451	0.761728	0.851348	-0.21688	0.830533	0.886059
ISG20	1.38452	0.181689	0.454157	1.26384	0.221045	0.389104	3.62324	0.00172829	0.0056672	0.4685	0.644572	0.850561	2.80619	0.0110144	0.0476217	4.32346	0.000340703	0.00191084
TBC1D5	1.38267	0.182248	0.455198	0.968324	0.344626	0.520104	-5.72035	1.4259e-05	9.53261e-05	0.10865	0.91458	0.970884	-1.17619	0.253541	0.417317	-4.9601	7.86532e-05	0.000582887
SLC5A6	1.38266	0.18225	0.455198	2.93079	0.00835755	0.038463	0.993111	0.332703	0.444393	-0.23419	0.817255	0.932753	-1.57369	0.131489	0.264791	0.336765	0.739856	0.821403
SDHD	1.38239	0.182332	0.455224	-1.86113	0.0777233	0.190079	0.901026	0.378463	0.490258	5.89971	9.6174e-06	0.00198307	1.65343	0.114097	0.240675	1.95137	0.0653847	0.130397
AGPAT2	1.38155	0.182585	0.45528	1.11065	0.280096	0.45427	2.67106	0.014803	0.0345622	1.66235	0.11228	0.377257	1.94512	0.0661801	0.16523	2.62494	0.0163584	0.043895
DTD2	1.38145	0.182614	0.45528	-0.565634	0.578031	0.722007	-0.214484	0.832375	0.881042	0.836912	0.412684	0.701323	-1.70147	0.104592	0.227069	-1.03644	0.312557	0.438715
ABTB2	1.38057	0.182881	0.455561	1.65955	0.112846	0.244226	6.71959	1.67253e-06	1.61955e-05	4.49262	0.000230302	0.0126138	3.07338	0.00607234	0.0307743	8.63103	4.0064e-08	1.93611e-06
DNAJC2	1.38051	0.1829	0.455561	0.0650001	0.948829	0.969122	1.44991	0.162826	0.252102	1.16288	0.258777	0.565876	-1.14115	0.267494	0.432965	1.03081	0.315123	0.441315
HK2	1.38026	0.182975	0.455639	-0.200555	0.843104	0.907016	10.2302	2.52795e-09	1.13348e-07	1.09255	0.287777	0.59613	2.02359	0.0567974	0.149084	10.0598	3.34518e-09	3.78184e-07
HOXC8	1.37954	0.183194	0.456077	-0.0186852	0.98528	0.990789	-3.93262	0.000844011	0.00305424	1.66679	0.111384	0.376144	0.55057	0.58812	0.724439	-2.62504	0.016355	0.043895
YOD1	1.37804	0.183651	0.456574	5.07881	6.00243e-05	0.000981672	3.74026	0.00131845	0.0045045	1.85004	0.079372	0.314482	6.15079	5.57785e-06	0.000286461	3.90125	0.000907748	0.00422945
MGEA5	1.37796	0.183675	0.456574	0.583135	0.566422	0.713096	-0.452567	0.655807	0.742763	0.228231	0.82182	0.935208	-1.4803	0.154615	0.296757	-0.660796	0.5164	0.636333
TCOF1	1.37779	0.183726	0.456574	2.12404	0.0465342	0.133145	0.220748	0.827561	0.877282	-0.906157	0.375808	0.670532	-1.11271	0.279235	0.446588	-0.301486	0.766205	0.840715
ABCA1	1.37691	0.183995	0.456988	4.88015	9.44189e-05	0.00140972	12.3615	9.84569e-11	1.16802e-08	-0.0622633	0.950981	0.984689	3.00373	0.00710074	0.0343917	8.93369	2.31875e-08	1.41024e-06
BCL2L13	1.3764	0.184147	0.457151	0.984606	0.336762	0.512365	1.69002	0.106793	0.178485	-1.22196	0.23615	0.543039	-0.0132912	0.989529	0.993474	1.07987	0.29325	0.418536
TFIP11	1.37341	0.185062	0.458988	1.307	0.206271	0.370857	1.92492	0.0688079	0.124157	1.80045	0.0871277	0.330844	1.86493	0.0771655	0.184846	3.24689	0.00409939	0.0144516
[truncated: 8,521 more rows]
