# Supplementary material for: The innate immune sensor Toll-like receptor 2 controls the senescence-associated secretory phenotype
Source: Sci Adv. 2019 Jun 5;5(6):eaaw0254. doi: 10.1126/sciadv.aaw0254 (PMC6551188; doi:10.1126/sciadv.aaw0254)
Supplement: Data file S2 [file aaw0254_Data_file_S2.xlsx]

## Sheet: Genes co-regulated TLR2 TLR10
	IMR90 ER:RAS NT v ER:RAS siTLR2 DAY8			IMR90 ER:RAS NT v ER:RAS siTLR10 DAY8			IMR90 ER:RAS NT v ER:Stop NT DAY8
	#METHOD TMM			#METHOD TMM			#METHOD TMM
	#NUMBER_FEATURES10516			#NUMBER_FEATURES10516			#NUMBER_FEATURES10516
	#NUMBER_COLUMNS3		FDR	#NUMBER_COLUMNS3		FDR	#NUMBER_COLUMNS3		FDR
#NAMES	LogFC	p-value	adjusted p-value	LogFC	p-value	adjusted p-value	LogFC	p-value	adjusted p-value
PI3	15.0054	3.07744e-12	3.23623e-08	14.7559	4.17263e-12	4.38794e-08	15.3083	2.13861e-12	1.24942e-09
CCL4	12.3119	1.05649e-10	5.04124e-07	13.1599	3.25986e-11	8.39875e-08	13.6099	1.78994e-11	4.09195e-09
SAA1	12.0968	1.43816e-10	5.04124e-07	14.051	1.01011e-11	5.01635e-08	15.066	2.85981e-12	1.43209e-09
CCL3	11.3533	4.31854e-10	9.08274e-07	11.0365	7.01507e-10	3.25336e-07	12.6319	6.72969e-11	8.95816e-09
CES1	10.2626	2.39787e-09	2.80178e-06	10.94	8.14803e-10	3.29556e-07	14.4604	6.01815e-12	2.16608e-09
SAA2	10.0836	3.21623e-09	3.38219e-06	11.3216	4.53138e-10	3.12704e-07	12.7744	5.52067e-11	7.74072e-09
NAMPT	9.94891	4.02079e-09	3.84388e-06	12.8771	4.79198e-11	8.39875e-08	17.9429	1.14571e-13	1.3387e-10
MMP3	9.59186	7.34218e-09	5.88568e-06	10.2574	2.41815e-09	7.26551e-07	10.2721	2.36092e-09	1.09372e-07
CCL20	9.55382	7.83563e-09	5.88568e-06	9.92362	4.19395e-09	1.02566e-06	10.2331	2.51582e-09	1.13348e-07
SERPINB4	9.4388	9.54844e-09	6.58626e-06	9.23634	1.35753e-08	1.98749e-06	9.58724	7.40034e-09	2.50689e-07
SERPINA9	9.41084	1.00209e-08	6.58626e-06	11.2419	5.11546e-10	3.12704e-07	11.5497	3.21325e-10	2.503e-08
ODC1	8.98652	2.11014e-08	1.16791e-05	8.92903	2.33818e-08	3.11244e-06	6.4464	2.96706e-06	2.62198e-05
HECTD2	8.80179	2.93858e-08	1.5451e-05	5.51365	2.25517e-05	0.00047401	6.4047	3.24116e-06	2.81882e-05
GCH1	8.77213	3.10031e-08	1.55252e-05	7.36505	4.49115e-07	2.87981e-05	10.4597	1.7425e-09	8.61041e-08
ATP13A3	8.67005	3.73121e-08	1.63489e-05	10.2169	2.5835e-09	7.34271e-07	9.72509	5.85446e-09	2.10121e-07
SRD5A3	8.64328	3.91782e-08	1.64799e-05	8.07107	1.1367e-07	1.08669e-05	6.57142	2.27964e-06	2.10656e-05
RASD1	8.20036	8.90214e-08	3.01983e-05	4.46928	0.000243071	0.0029047	6.94454	1.05101e-06	1.10634e-05
SOD2	8.16375	9.53808e-08	3.13445e-05	12.0786	1.47644e-10	1.84288e-07	13.1811	3.1678e-11	5.75869e-09
TNIP3	8.12414	1.02793e-07	3.27566e-05	9.29821	1.21848e-08	1.85704e-06	9.01147	2.01849e-08	5.54281e-07
BCL2A1	8.01115	1.274e-07	3.9404e-05	8.59302	4.29474e-08	5.07455e-06	10.5922	1.40945e-09	7.41308e-08
CDK17	7.89046	1.60524e-07	4.68908e-05	3.53492	0.00211887	0.0142651	7.63441	2.63802e-07	3.74378e-06
CDYL	7.81633	1.85184e-07	5.12473e-05	3.33631	0.00334295	0.0196215	2.93774	0.00822909	0.0212101
SAMD8	7.68101	2.40841e-07	6.33172e-05	3.82476	0.00108399	0.00855155	5.28119	3.79708e-05	0.000215605
ASS1	7.57923	2.93946e-07	7.35985e-05	7.6861	2.3846e-07	1.79117e-05	6.1306	5.82593e-06	4.61337e-05
TRAF3IP2	7.53398	3.21319e-07	7.85812e-05	9.85627	4.69403e-09	1.0731e-06	7.83593	1.78304e-07	2.77557e-06
NR3C2	7.48118	3.56622e-07	8.33385e-05	6.40322	3.25135e-06	0.000118309	0.139036	0.890834	0.924414
MEDAG	7.29636	5.15186e-07	0.000102801	8.5546	4.60815e-08	5.31791e-06	8.92107	2.37167e-08	6.20214e-07
CDA	7.29353	5.18112e-07	0.000102801	6.23223	4.68222e-06	0.000157311	2.30658	0.0320873	0.0657247
MMP10	7.17267	6.60697e-07	0.000117761	5.64279	1.69256e-05	0.000396412	10.0416	3.44747e-09	1.41065e-07
THBD	7.00699	9.24948e-07	0.000162113	6.78237	1.46814e-06	6.68752e-05	8.28382	7.61172e-08	1.43165e-06
CSF3	6.91014	1.1279e-06	0.000188269	8.2903	7.51993e-08	7.7529e-06	7.38537	4.31296e-07	5.4579e-06
ITGB8	6.89136	1.17229e-06	0.000189484	4.99597	7.24756e-05	0.00112912	4.48294	0.000235513	0.00102723
ACSL5	6.84549	1.2885e-06	0.000199262	6.72184	1.66469e-06	7.35543e-05	8.14684	9.84733e-08	1.74628e-06
ATP2B1	6.78197	1.46935e-06	0.000214607	7.26879	5.4446e-07	3.29054e-05	6.6448	1.95477e-06	1.84528e-05
RRAD	6.58476	2.21669e-06	0.000295072	10.0122	3.61913e-09	9.06161e-07	14.2761	7.58611e-12	2.41744e-09
MYO1D	6.55062	2.38149e-06	0.000313046	8.08376	1.10966e-07	1.07056e-05	9.84577	4.77739e-09	1.84026e-07
CXCL2	6.4861	2.72822e-06	0.000345662	10.8622	9.20099e-10	3.58361e-07	11.4401	3.78803e-10	2.80459e-08
CXCL5	6.46111	2.87614e-06	0.000348476	10.984	7.60916e-10	3.25336e-07	9.92067	4.21463e-09	1.65996e-07
FOXQ1	6.22044	4.80215e-06	0.000498614	10.6666	1.25207e-09	4.54026e-07	12.2228	1.19983e-10	1.28749e-08
E2F7	6.21714	4.83631e-06	0.000498614	3.29088	0.00370837	0.0211712	10.428	1.83391e-09	8.88765e-08
C9orf72	6.19044	5.1217e-06	0.000517883	6.13593	5.75932e-06	0.000180253	7.71328	2.26161e-07	3.31703e-06
EHD1	6.17975	5.24079e-06	0.000520573	10.3587	2.05106e-09	6.53604e-07	7.71635	2.24813e-07	3.30186e-06
AMPD3	6.17917	5.24731e-06	0.000520573	9.69156	6.19658e-09	1.27771e-06	22.3399	1.8575e-15	4.99788e-12
SAT1	6.12969	5.83735e-06	0.000568385	13.781	1.43106e-11	5.01635e-08	27.5713	3.33508e-17	1.75358e-13
BNIP3	6.1137	6.0423e-06	0.000577644	4.49671	0.000228136	0.00277671	6.2315	4.68961e-06	3.83483e-05
SLC4A11	6.09949	6.23053e-06	0.000590273	10.2645	2.39016e-09	7.26551e-07	11.9132	1.87758e-10	1.71692e-08
JAG2	6.09533	6.2869e-06	0.000590295	6.06021	6.78316e-06	0.000203224	7.90713	1.55462e-07	2.48834e-06
TMCC3	6.03002	7.24173e-06	0.000645373	4.7403	0.000130115	0.00181712	6.399	3.28059e-06	2.84877e-05
SPNS2	6.01778	7.43672e-06	0.000657181	7.22431	5.95373e-07	3.45908e-05	8.53142	4.80869e-08	1.01834e-06
RAB31	5.99479	7.81752e-06	0.000685075	11.9499	1.77968e-10	1.87151e-07	13.2219	2.99859e-11	5.75869e-09
PRKD3	5.91713	9.25837e-06	0.000791553	3.86676	0.000983386	0.00801229	12.8237	5.15731e-11	7.68027e-09
NT5E	5.89923	9.62752e-06	0.000809944	6.07416	6.58138e-06	0.000199022	5.75725	1.31451e-05	8.90671e-05
FAH	5.87215	1.02148e-05	0.000830263	5.63833	1.70937e-05	0.000398576	5.65856	1.63448e-05	0.00010662
LAPTM5	5.86942	1.02761e-05	0.000830263	6.23568	4.64774e-06	0.000156653	7.49716	3.45534e-07	4.61121e-06
LRRC15	5.86646	1.03428e-05	0.000830263	4.24876	0.000405144	0.00424352	0.959584	0.3489	0.460528
CYP1B1	5.85859	1.05225e-05	0.000838291	6.55524	2.35845e-06	9.35906e-05	2.21518	0.0387084	0.0770364
MCTP1	5.76184	1.3013e-05	0.00101367	5.91019	9.3996e-06	0.000256743	9.30465	1.2049e-08	3.70488e-07
ADCY7	5.70284	1.48208e-05	0.00109348	5.0766	6.03268e-05	0.000981686	-0.205664	0.839165	0.885658
TAGLN2	5.70038	1.49015e-05	0.00109348	7.1503	6.91247e-07	3.87172e-05	3.32566	0.00342532	0.0100983
NDP	5.6982	1.49735e-05	0.00109348	5.47966	2.43281e-05	0.000497731	5.57971	1.9468e-05	0.00012259
SLAMF8	5.65699	1.64019e-05	0.0011576	6.86255	1.24394e-06	6.08433e-05	8.52317	4.8822e-08	1.02478e-06
LONRF3	5.63128	1.7363e-05	0.001178	6.66326	1.88084e-06	8.04022e-05	7.6273	2.67498e-07	3.78092e-06
SERPINB7	5.61366	1.80546e-05	0.00120166	7.18918	6.39038e-07	3.65224e-05	7.77933	1.98933e-07	3.02747e-06
KIAA1467	5.59156	1.89623e-05	0.00125414	2.93539	0.00827216	0.0383216	6.44576	2.97111e-06	2.62336e-05
FGF2	5.4435	2.63757e-05	0.001651	6.34364	3.69038e-06	0.000131108	3.93872	0.000832157	0.00301861
TNIP1	5.43125	2.71084e-05	0.00168682	9.65261	6.62022e-09	1.31897e-06	12.1467	1.33843e-10	1.37989e-08
ZSWIM6	5.425	2.74903e-05	0.00170052	3.91736	0.000874442	0.0073695	3.76071	0.00125746	0.00432141
C3	5.41989	2.78069e-05	0.00170438	8.60055	4.23595e-08	5.07455e-06	9.31075	1.19215e-08	3.68724e-07
ARHGEF10L	5.41877	2.78769e-05	0.00170438	9.34164	1.1298e-08	1.80264e-06	5.17533	4.82253e-05	0.0002651
HBEGF	5.4115	2.83339e-05	0.00172231	6.80907	1.38918e-06	6.55096e-05	4.98865	7.36946e-05	0.000380822
MMP1	5.40419	2.88021e-05	0.00174071	4.2756	0.000380693	0.00405199	17.2413	2.40266e-13	2.52664e-10
NKD1	5.39596	2.93379e-05	0.00175294	3.9592	0.000793508	0.00689061	9.2175	1.40308e-08	4.10996e-07
LPIN1	5.3752	3.07362e-05	0.00181585	4.55934	0.000197406	0.00248019	6.27695	4.25477e-06	3.53701e-05
NKAIN1	5.32564	3.4356e-05	0.00194562	7.46638	3.67219e-07	2.5574e-05	7.89971	1.57695e-07	2.51029e-06
RNASET2	5.32524	3.43871e-05	0.00194562	7.27506	5.37655e-07	3.2682e-05	6.84596	1.28724e-06	1.31169e-05
P2RX5	5.32522	3.43886e-05	0.00194562	9.21747	1.40313e-08	2.02128e-06	8.15641	9.67101e-08	1.71791e-06
SLC39A14	5.31779	3.49679e-05	0.00194562	4.28787	0.00037001	0.00396639	6.19321	5.09127e-06	4.10062e-05
FKBP4	5.31055	3.55423e-05	0.00196717	12.4109	9.18078e-11	1.37922e-07	5.46378	2.52064e-05	0.00015199
FGGY	5.30704	3.58242e-05	0.00197239	4.40674	0.000280921	0.00322156	3.3264	0.00341951	0.010084
ITPK1	5.28677	3.74969e-05	0.00203256	7.35507	4.58147e-07	2.90628e-05	-2.81806	0.0107299	0.0263326
FADS3	5.22663	4.29441e-05	0.00224677	5.75212	1.32945e-05	0.000337692	2.57791	0.0181029	0.0408433
EPS15L1	5.19594	4.60287e-05	0.00236951	5.36809	3.1231e-05	0.000602614	4.98843	7.37319e-05	0.000380828
MLKL	5.17629	4.81205e-05	0.00240969	5.47049	2.48316e-05	0.000506063	8.87105	2.59415e-08	6.54197e-07
ST6GALNAC4	5.14023	5.22158e-05	0.00253042	8.14749	9.83534e-08	9.66621e-06	2.66511	0.0149955	0.0349263
SNX5	5.09051	5.84502e-05	0.00280668	9.49885	8.61043e-09	1.50823e-06	-1.02416	0.318177	0.429115
SQRDL	5.06381	6.21066e-05	0.00295526	5.51098	2.26862e-05	0.000475236	8.17298	9.37332e-08	1.67921e-06
FOXO3	5.05717	6.30505e-05	0.00298227	3.38011	0.0030241	0.0184432	-1.44893	0.163094	0.252406
CDV3	5.05371	6.35487e-05	0.00298227	5.69406	1.51109e-05	0.000364143	1.98635	0.0610913	0.11255
SLC46A3	5.05314	6.36312e-05	0.00298227	11.1632	5.77021e-10	3.19366e-07	13.9279	1.18324e-11	3.03486e-09
LCE3D	5.0381	6.5846e-05	0.00301848	5.00524	7.09604e-05	0.00111179	5.61413	1.8036e-05	0.000115299
EEF1A2	5.03256	6.66811e-05	0.00302249	5.69239	1.51668e-05	0.000364143	3.89316	0.000924956	0.00330957
SP100	4.99789	7.21597e-05	0.00315377	5.77762	1.2569e-05	0.000322379	3.35949	0.00317025	0.0094336
PPAPDC1B	4.95927	7.88028e-05	0.00336866	4.06724	0.000617463	0.00574115	-1.37045	0.185969	0.280985
DGAT2	4.91291	8.76044e-05	0.00368499	5.69934	1.49358e-05	0.000362877	6.4297	3.07384e-06	2.69821e-05
AK4	4.90182	8.98523e-05	0.00374955	6.19396	5.0831e-06	0.000164981	7.18741	6.41329e-07	7.49357e-06
DUSP4	4.88999	9.23166e-05	0.00382205	9.24524	1.33655e-08	1.98749e-06	17.9904	1.09062e-13	1.3387e-10
CYP26B1	4.87699	9.5105e-05	0.00389069	7.86116	1.69838e-07	1.40105e-05	10.8122	9.95038e-10	5.87855e-08
TMEM154	4.85789	9.9354e-05	0.00401849	4.70932	0.000139722	0.00191567	6.1022	6.19421e-06	4.85745e-05
MT1X	4.84128	0.000103207	0.00411609	3.13273	0.0053112	0.0275951	7.2334	5.84575e-07	6.94038e-06
ZNF710	4.8391	0.000103724	0.00411609	5.32926	3.40774e-05	0.000645689	5.53384	2.15594e-05	0.0001336
RP1	4.82343	0.000107515	0.00424286	4.63959	0.000164052	0.00216458	7.79257	1.93897e-07	2.96321e-06
CCNE1	4.80591	0.000111923	0.0043592	4.55946	0.000197351	0.00248019	5.64656	1.6785e-05	0.000108723
TFPI2	4.80209	0.000112908	0.00436522	8.98031	2.13364e-08	2.87658e-06	8.91848	2.38272e-08	6.20214e-07
FAM207A	4.76952	0.000121669	0.00466962	6.07977	6.502e-06	0.000198188	5.0967	5.7634e-05	0.000309856
FERMT1	4.76309	0.00012348	0.0046878	4.18109	0.000474037	0.00475212	8.4292	5.80699e-08	1.16539e-06
TTLL12	4.7512	0.0001269	0.00476059	5.21908	4.36829e-05	0.000777275	-0.784932	0.441835	0.552807
PARVB	4.7291	0.00013351	0.00492629	3.93104	0.000847118	0.00723075	3.98204	0.000752538	0.00278161
LOC729737	4.72528	0.000134688	0.00493511	4.99206	7.31251e-05	0.00113675	6.51045	2.59166e-06	2.35557e-05
ZNF335	4.66007	0.000156491	0.0054673	4.19742	0.000456404	0.00461184	4.48578	0.000233971	0.00102093
SETD7	4.65542	0.000158177	0.0054938	6.03795	7.11823e-06	0.000209679	2.96457	0.00775084	0.0202052
SGMS2	4.6551	0.000158294	0.0054938	5.84461	1.08498e-05	0.00028524	-5.85263	1.06609e-05	7.56396e-05
ADORA2B	4.6486	0.000160682	0.0055401	7.57713	2.95162e-07	2.1555e-05	10.2515	2.44166e-09	1.11637e-07
GRPEL1	4.62811	0.00016845	0.00573274	5.68393	1.54529e-05	0.000369325	8.46254	5.45961e-08	1.11051e-06
TREM1	4.6239	0.000170091	0.00576991	6.13283	5.79797e-06	0.000180924	7.45311	3.77003e-07	4.94932e-06
DNER	4.61294	0.000174445	0.0058609	8.84904	2.69883e-08	3.47533e-06	9.27849	1.26112e-08	3.79997e-07
CHCHD4	4.58369	0.000186618	0.00608215	4.32127	0.00034244	0.00375627	3.54156	0.0020867	0.00663957
UXS1	4.57333	0.000191133	0.00616552	4.1798	0.000475455	0.0047618	5.29385	3.69038e-05	0.000210913
USP53	4.56958	0.000192796	0.00620012	4.66177	0.00015588	0.00208819	8.35867	6.61946e-08	1.29604e-06
RAPGEF4	4.55111	0.000201193	0.00638465	5.51929	2.22697e-05	0.000471203	3.41947	0.00276316	0.00839809
PNP	4.52248	0.000214944	0.00660921	7.25174	5.63425e-07	3.3474e-05	7.92726	1.4957e-07	2.42354e-06
GGCT	4.48541	0.000234177	0.00711113	5.27338	3.86451e-05	0.000710524	3.51905	0.00219778	0.00694468
TM4SF19	4.48453	0.000234648	0.00711113	5.69294	1.51484e-05	0.000364143	5.91386	9.32459e-06	6.77683e-05
DICER1	4.46354	0.00024632	0.00738206	6.60869	2.10822e-06	8.76285e-05	0.929279	0.363997	0.476449
LYPLA1	4.46231	0.000247026	0.00738206	2.96452	0.00775165	0.0367739	10.0733	3.27102e-09	1.37647e-07
BHLHE41	4.45973	0.000248502	0.00738206	3.7992	0.00115017	0.00890663	6.63722	1.98602e-06	1.86807e-05
LOC100132987	4.37044	0.000305562	0.00846193	6.62652	2.03097e-06	8.48468e-05	2.68847	0.0142533	0.0334645
MAN1A1	4.36486	0.000309539	0.00846193	4.28065	0.000376259	0.00401699	5.54479	2.10401e-05	0.000131154
TRAP1	4.36151	0.000311948	0.00846193	3.62701	0.00171329	0.0120295	4.81958	0.000108468	0.000531617
CTSS	4.35546	0.000316356	0.00848886	6.76472	1.52285e-06	6.87308e-05	13.7449	1.50008e-11	3.75592e-09
RAC2	4.34985	0.000320493	0.00850926	9.55699	7.79327e-09	1.43779e-06	14.1581	8.81037e-12	2.64714e-09
NCS1	4.3401	0.000327815	0.00866156	7.83466	1.78743e-07	1.43485e-05	4.03613	0.000663709	0.00249003
AHNAK2	4.33631	0.000330707	0.00871607	5.13158	5.32497e-05	0.000904642	1.9959	0.0599625	0.110781
TUBB6	4.32254	0.000341436	0.00888671	3.60053	0.00182136	0.0126425	-4.88992	9.23326e-05	0.000461487
KCNJ15	4.3207	0.000342894	0.00888671	6.63731	1.98564e-06	8.35238e-05	10.5153	1.59371e-09	8.13568e-08
IL6	4.31377	0.000348445	0.00898099	9.81127	5.06244e-09	1.13269e-06	9.94462	4.04965e-09	1.60702e-07
TTC9	4.29478	0.000364134	0.00924935	2.93233	0.00832893	0.0383985	5.80111	1.19363e-05	8.26895e-05
DPP4	4.29192	0.000366552	0.00928835	7.93177	1.48283e-07	1.28871e-05	14.2236	8.10727e-12	2.50753e-09
IPO5	4.28733	0.000370475	0.00932036	3.80858	0.00112543	0.0087862	-0.999005	0.329911	0.441112
HIPK2	4.28068	0.000376232	0.00944261	2.9082	0.00878828	0.0398282	0.272907	0.787766	0.84731
RPL14	4.2785	0.000378139	0.00946787	3.5654	0.00197511	0.0135122	5.86538	1.03673e-05	7.38634e-05
ATG7	4.27484	0.000381364	0.00950469	4.60437	0.000177926	0.00231568	4.33617	0.000330814	0.00137341
RSL1D1	4.26918	0.000386405	0.00958356	3.98864	0.000741097	0.00655456	5.08255	5.95165e-05	0.000318674
WWC1	4.26594	0.000389316	0.00963306	7.71427	2.25726e-07	1.70772e-05	4.88207	9.40055e-05	0.000468957
ESM1	4.26059	0.000394179	0.00966245	7.3209	4.905e-07	3.03418e-05	8.17117	9.40546e-08	1.68211e-06
RPL37	4.24207	0.00041148	0.0099474	3.06253	0.00622243	0.0311003	9.0054	2.04041e-08	5.55657e-07
TNFRSF10D	4.23928	0.000414159	0.0099892	3.8908	0.000930039	0.00768352	8.44955	5.59229e-08	1.13311e-06
ENTPD5	4.23522	0.00041808	0.0100607	2.93186	0.00833762	0.0384218	1.55117	0.136785	0.219407
CSRP2BP	4.21976	0.000433344	0.0103712	2.88853	0.00918089	0.0411185	-0.217077	0.830381	0.879385
TMEM33	4.21904	0.000434068	0.0103712	4.33095	0.000334842	0.00368712	8.90414	2.44466e-08	6.28074e-07
PAQR3	4.21558	0.000437569	0.0104106	3.83737	0.00105275	0.00838692	4.77933	0.000118962	0.000574647
IL1B	4.20835	0.000444969	0.0105352	9.46238	9.16807e-09	1.54073e-06	8.62069	4.08279e-08	8.94726e-07
SLC25A22	4.20013	0.000453548	0.010694	5.55734	2.04608e-05	0.000447136	0.237434	0.814773	0.868365
STXBP1	4.19454	0.000459471	0.0108094	6.79876	1.41913e-06	6.63271e-05	9.1877	1.47837e-08	4.27104e-07
AKIRIN1	4.18712	0.000467446	0.010948	5.27944	3.81214e-05	0.000703306	9.52378	8.24962e-09	2.70259e-07
ARNT2	4.18088	0.000474265	0.0110585	4.77233	0.000120889	0.00171561	-6.30077	4.04365e-06	3.3937e-05
PTPN12	4.17984	0.000475414	0.0110607	6.9889	9.59756e-07	4.99643e-05	10.7144	1.16097e-09	6.49403e-08
ATP11C	4.16854	0.000488043	0.0112303	3.91942	0.000870276	0.00736269	-4.71313	0.000138503	0.000653431
TMEM53	4.16471	0.000492402	0.0113059	3.97595	0.000763245	0.00669973	2.46065	0.0232455	0.0502363
LCE2D	4.1425	0.000518464	0.0117601	5.39465	2.94243e-05	0.000574073	6.57426	2.26608e-06	2.09772e-05
CSNK2A1	4.12502	0.000539938	0.0119892	3.30168	0.00361812	0.02078	7.30686	5.04468e-07	6.19877e-06
AGPAT9	4.10642	0.000563761	0.0122744	3.34419	0.00328321	0.0194295	-1.08132	0.292621	0.40267
NOLC1	4.09571	0.000577965	0.0124292	5.22681	4.29264e-05	0.000765109	4.08109	0.000597914	0.00227814
CCNJ	4.06896	0.000614993	0.0130652	3.15188	0.00508604	0.026725	4.47175	0.000241691	0.00104894
G0S2	4.05371	0.000637169	0.0134278	6.57734	2.25148e-06	9.24866e-05	9.76449	5.47744e-09	2.0232e-07
MRPL46	4.04991	0.000642813	0.0135185	3.75921	0.00126186	0.00951751	3.72575	0.00136351	0.00462985
TAGLN3	4.02983	0.000673499	0.0139971	4.98361	7.45466e-05	0.00115284	7.57907	2.94037e-07	4.08466e-06
SYNC	4.01924	0.000690267	0.0141783	5.24209	4.14709e-05	0.000749326	-5.03227	6.67248e-05	0.000350664
TNFAIP2	3.9921	0.000735155	0.0146415	5.71478	1.44353e-05	0.000356342	7.72257	2.22108e-07	3.27432e-06
CDCP1	3.99134	0.000736463	0.0146415	5.61157	1.81384e-05	0.000415563	18.0389	1.03728e-13	1.3387e-10
HDGF	3.98541	0.000746668	0.0147932	8.43794	5.71373e-08	6.13119e-06	8.34742	6.75953e-08	1.3115e-06
NFKBIZ	3.98189	0.000752802	0.0148313	8.42502	5.85213e-08	6.21626e-06	14.465	5.98335e-12	2.16608e-09
ARHGDIB	3.97961	0.000756785	0.0148754	3.50195	0.00228605	0.0151196	4.42971	0.000266374	0.00113575
SLC25A37	3.97647	0.000762335	0.0149342	7.81671	1.8505e-07	1.46314e-05	11.1727	5.68692e-10	3.8583e-08
PANK3	3.95274	0.000805498	0.0154856	5.22888	4.27268e-05	0.000764141	2.97685	0.007541	0.0197316
SLC35E4	3.9451	0.000819924	0.0156485	3.79799	0.00115341	0.008908	5.98691	7.95254e-06	5.95737e-05
HSPD1	3.91869	0.000871749	0.0163995	3.62693	0.0017136	0.0120295	2.76023	0.012185	0.0293623
TTC19	3.91754	0.000874081	0.016414	5.25387	4.03835e-05	0.000733587	2.28355	0.0336499	0.0684322
PDZD8	3.91417	0.000880948	0.0164169	6.50923	2.59832e-06	9.93598e-05	6.08295	6.45737e-06	5.02633e-05
FICD	3.90731	0.00089508	0.0165716	3.80557	0.00113331	0.00883465	3.15815	0.0050144	0.013976
RHBDF2	3.90286	0.000904372	0.0166849	4.32977	0.000335756	0.00368946	7.17013	6.64092e-07	7.68272e-06
PDCD11	3.89788	0.000914879	0.0167824	3.81213	0.00111622	0.00874024	3.18584	0.00470939	0.0132843
HEATR2	3.89734	0.00091604	0.0167824	3.88386	0.000945141	0.00778317	1.96483	0.0637012	0.116562
FAM102A	3.88593	0.000940609	0.0171147	6.07038	6.63544e-06	0.000199938	4.73601	0.000131405	0.000626692
PA2G4	3.88044	0.000952673	0.0172729	2.77555	0.0117823	0.0494423	1.96117	0.0641561	0.117258
MFSD2A	3.87113	0.000973476	0.0175292	4.46439	0.000245836	0.00291456	2.73175	0.012969	0.0309397
PION	3.86189	0.000994558	0.0178173	4.81369	0.000109943	0.00159691	6.00616	7.62676e-06	5.74932e-05
GEMIN5	3.83019	0.00107044	0.0186062	6.5401	2.43478e-06	9.51828e-05	0.781737	0.443668	0.554769
TNFRSF10B	3.80708	0.00112935	0.0193423	4.17714	0.0004784	0.00477764	12.2494	1.15514e-10	1.26798e-08
GSK3B	3.78185	0.00119736	0.0199864	4.09783	0.000575121	0.00544862	2.58701	0.0177524	0.0401731
CHMP4B	3.7714	0.00122671	0.020315	3.28393	0.00376766	0.021405	2.1848	0.0411725	0.0810199
EIF4EBP2	3.76845	0.00123513	0.0203903	5.46109	2.53585e-05	0.000513815	1.83005	0.0824224	0.144628
LIPG	3.76717	0.00123878	0.0204185	3.3908	0.00295093	0.0181075	7.95888	1.40778e-07	2.29879e-06
CHRAC1	3.74957	0.00129035	0.020924	4.97038	7.68294e-05	0.0011812	-1.16476	0.258034	0.365256
KIAA1462	3.73061	0.00134824	0.0215473	2.80016	0.0111617	0.0475784	4.14102	0.000520246	0.00202476
ARL8B	3.7058	0.00142797	0.0224462	5.33595	3.35689e-05	0.000639511	7.6573	2.52253e-07	3.61359e-06
VEGFA	3.70365	0.00143508	0.0225243	3.96552	0.000781961	0.00682982	8.35046	6.72136e-08	1.3065e-06
WIPI2	3.69628	0.00145976	0.0228166	6.75052	1.56838e-06	7.01833e-05	6.35277	3.61936e-06	3.08438e-05
PTRH2	3.69615	0.00146021	0.0228166	6.21667	4.84115e-06	0.000160598	11.4786	3.57481e-10	2.68519e-08
CXCL3	3.6864	0.00149352	0.0230317	8.54191	4.71679e-08	5.33352e-06	9.01141	2.01873e-08	5.54281e-07
PODXL	3.68019	0.00151511	0.023316	7.27545	5.37242e-07	3.2682e-05	9.35726	1.09956e-08	3.45163e-07
TANC2	3.67336	0.00153924	0.0235272	4.10751	0.00056234	0.00536621	-1.24608	0.227355	0.329177
RIN1	3.67125	0.00154678	0.0235398	4.34607	0.000323309	0.00361309	3.46827	0.00247015	0.00765804
SPAG9	3.66731	0.00156094	0.0236185	2.84311	0.0101525	0.0443177	-2.07881	0.0509273	0.0965828
NOC2L	3.65952	0.00158931	0.0239102	6.55156	2.3768e-06	9.3964e-05	4.51592	0.00021823	0.000961421
GFPT2	3.65188	0.00161763	0.0241634	6.40728	3.22349e-06	0.000117702	8.61589	4.11872e-08	8.98598e-07
KAL1	3.64067	0.00166007	0.0246225	7.48385	3.54743e-07	2.50368e-05	7.12397	7.29086e-07	8.26193e-06
GAN	3.6388	0.00166726	0.0246511	4.8226	0.00010772	0.00156896	7.25949	5.54723e-07	6.65921e-06
C1QTNF1	3.63834	0.00166904	0.0246511	4.25612	0.000398289	0.00418422	0.291987	0.77335	0.835815
PLEKHN1	3.63729	0.00167309	0.0246763	3.99478	0.000730607	0.00648907	2.99624	0.00722084	0.0190503
RHBDF1	3.63384	0.00168648	0.0248043	4.16607	0.00049085	0.00482409	12.0554	1.52701e-10	1.54404e-08
CKB	3.62486	0.00172184	0.0251617	7.05301	8.421e-07	4.5647e-05	6.66546	1.87221e-06	1.77371e-05
COQ2	3.61025	0.00178094	0.0257258	3.27915	0.00380894	0.021558	-2.53847	0.0196994	0.0437044
OGFRL1	3.59757	0.00183381	0.0263088	3.33736	0.0033349	0.019603	6.02798	7.27385e-06	5.53086e-05
ZC3H12C	3.58964	0.00186769	0.0267583	7.24894	5.66601e-07	3.3474e-05	7.83867	1.77366e-07	2.77144e-06
GNAI3	3.5793	0.00191278	0.0268555	3.28553	0.0037539	0.0213655	1.90918	0.0709197	0.127355
THAP6	3.57446	0.00193428	0.0270131	3.75955	0.00126086	0.00951751	3.42595	0.00272237	0.0082885
PVR	3.53078	0.00213921	0.0289339	6.43143	3.06261e-06	0.00011445	5.08013	5.98451e-05	0.000319944
PSMA3	3.51425	0.00222221	0.0297683	5.73671	1.37538e-05	0.000348519	8.35211	6.70082e-08	1.30492e-06
ACER2	3.50685	0.00226038	0.0300888	2.78761	0.0114742	0.0485909	5.24193	4.14866e-05	0.000232927
TFRC	3.49933	0.00229986	0.0304091	3.81064	0.00112007	0.00875733	5.88671	9.89464e-06	7.10738e-05
CD320	3.48619	0.00237045	0.0309336	2.82213	0.0106341	0.0458124	2.90659	0.00881987	0.0224467
XPO6	3.47524	0.00243088	0.0315594	4.58806	0.000184748	0.00238382	-1.06304	0.300626	0.410943
PREX1	3.46554	0.0024857	0.0320338	7.38655	4.30282e-07	2.81046e-05	10.7813	1.04462e-09	6.00285e-08
SLC30A1	3.46471	0.00249044	0.0320557	3.43407	0.00267207	0.0169786	0.138455	0.891287	0.92461
NPTXR	3.45092	0.00257062	0.0327668	5.11403	5.54112e-05	0.000926397	4.03792	0.000660959	0.00248149
SLC43A3	3.44807	0.00258755	0.0329427	7.31386	4.97457e-07	3.05921e-05	7.4394	3.87393e-07	5.04812e-06
DIEXF	3.44516	0.00260491	0.0331236	3.36046	0.00316327	0.0189407	0.803194	0.431451	0.542451
SIK1	3.44302	0.0026177	0.033206	2.9627	0.00778329	0.0368524	7.6753	2.43536e-07	3.50826e-06
HIF1A	3.42829	0.00270778	0.0340343	2.98603	0.00738783	0.0355431	3.64908	0.00162814	0.00538751
C15orf48	3.42287	0.00274166	0.0343638	6.79363	1.4343e-06	6.66765e-05	7.54429	3.14861e-07	4.2834e-06
GID4	3.4211	0.0027528	0.0344215	3.7793	0.00120446	0.00920695	4.63254	0.000166736	0.000768025
PANX1	3.41971	0.00276164	0.0344909	2.94641	0.00807142	0.0377653	1.89571	0.0727711	0.130036
ANKRD36	3.41712	0.00277808	0.0345731	3.49026	0.00234835	0.0154345	3.84693	0.00102968	0.0036275
BTN2A2	3.40977	0.00282532	0.0349132	9.33548	1.14195e-08	1.80264e-06	14.3686	6.75164e-12	2.29033e-09
SOCS3	3.40154	0.00287912	0.0354945	4.6427	0.000162881	0.00215725	4.51436	0.000219016	0.000964073
USP12	3.39675	0.00291091	0.0357189	3.88158	0.000950142	0.0078003	4.75047	0.000127113	0.000609538
CLMP	3.38853	0.00296631	0.0361876	4.05175	0.000640079	0.00588381	-4.37394	0.000303095	0.00127239
AFG3L2	3.38193	0.00301152	0.0365272	3.3782	0.00303735	0.0185057	2.16102	0.0431999	0.0843945
ATP11A	3.37898	0.00303195	0.0367096	6.30313	4.02326e-06	0.00014056	3.96504	0.00078282	0.00287242
MTMR9	3.37343	0.00307072	0.0369894	3.5649	0.00197742	0.0135122	0.49715	0.624588	0.717363
ZEB2	3.36495	0.00313089	0.0375563	5.91945	9.21149e-06	0.000253581	-0.214388	0.832449	0.881042
MRPL33	3.35526	0.00320114	0.0380375	4.86022	9.88257e-05	0.0014658	0.735627	0.47063	0.579932
VNN1	3.35448	0.00320684	0.0380622	6.52031	2.53833e-06	9.81363e-05	10.0572	3.35924e-09	1.39627e-07
ATL3	3.34885	0.00324838	0.0384685	3.57945	0.00191214	0.0131597	-2.24357	0.0365288	0.0734045
PRKX	3.34421	0.00328308	0.0386983	3.77729	0.00121007	0.00922111	7.37701	4.38534e-07	5.52953e-06
FAM20B	3.34309	0.00329149	0.0386983	3.46812	0.00247101	0.0160105	-0.467801	0.645063	0.733825
TRIM36	3.34282	0.00329355	0.0386983	5.86875	1.0291e-05	0.000274671	8.06899	1.1412e-07	1.97708e-06
IL6R	3.33543	0.00334964	0.0389833	5.35946	3.18419e-05	0.00061104	2.35868	0.0287977	0.0599558
TTL	3.33424	0.00335881	0.0389833	5.10646	5.63721e-05	0.000940307	5.75448	1.32257e-05	8.94991e-05
IVL	3.33318	0.00336696	0.0389833	8.34596	6.77792e-08	7.12766e-06	9.26338	1.29482e-08	3.87931e-07
ABCF2	3.33282	0.0033697	0.0389833	3.09916	0.00572957	0.0291637	3.05028	0.00639627	0.0172117
AP2A2	3.31113	0.00354089	0.040125	4.14954	0.00051006	0.00495272	3.52609	0.00216242	0.00684939
IRAK2	3.30566	0.00358538	0.0404687	7.20737	6.16026e-07	3.55941e-05	9.63619	6.80775e-09	2.367e-07
ITPR2	3.30177	0.0036174	0.0407287	4.62771	0.000168604	0.00222186	3.8191	0.00109832	0.00383338
NOTCH2NL	3.29715	0.00365572	0.0410721	4.5268	0.000212813	0.00260832	-1.92474	0.0688317	0.124157
SLC2A6	3.28039	0.00379817	0.0422662	9.20637	1.43072e-08	2.03317e-06	10.4857	1.67133e-09	8.33967e-08
XPO5	3.27517	0.00384368	0.0425748	3.94034	0.000829022	0.00712255	2.90386	0.00887356	0.0225669
CD97	3.26907	0.0038975	0.0428725	6.48141	2.75539e-06	0.000104605	14.6006	5.0544e-12	1.9686e-09
C2CD2	3.24979	0.00407241	0.0441955	7.99953	1.30256e-07	1.21218e-05	13.6303	1.74252e-11	4.07208e-09
TNFRSF10C	3.2381	0.00418218	0.0450796	4.0628	0.000623864	0.00578022	5.91361	9.32974e-06	6.77683e-05
PCNX	3.23073	0.00425287	0.0454967	7.11961	7.35555e-07	4.09265e-05	9.60377	7.19453e-09	2.47247e-07
OGDH	3.23003	0.00425968	0.0455231	7.26025	5.53872e-07	3.30938e-05	2.95005	0.00800628	0.0207324
CCT5	3.22802	0.00427921	0.0455929	7.43543	3.90453e-07	2.64903e-05	-2.0748	0.0513351	0.097251
LCE1F	3.22233	0.00433495	0.045954	4.04352	0.000652424	0.00597119	8.74561	3.25271e-08	7.84529e-07
SNPH	3.20578	0.00450105	0.0472857	5.1482	5.12806e-05	0.000876917	7.46016	3.71775e-07	4.90077e-06
SFXN4	3.19216	0.00464234	0.0481448	2.88653	0.0092217	0.0412661	1.90244	0.0718406	0.128723
UBIAD1	3.17779	0.00479609	0.0493735	5.56289	2.02099e-05	0.000445164	2.93684	0.00824557	0.0212265
