# Supplementary material for: The innate immune sensor Toll-like receptor 2 controls the senescence-associated secretory phenotype
Source: Sci Adv. 2019 Jun 5;5(6):eaaw0254. doi: 10.1126/sciadv.aaw0254 (PMC6551188; doi:10.1126/sciadv.aaw0254)
Supplement: Data file S3 [file aaw0254_Data_file_S3.xlsx]

## Sheet: genes controled only by TLR10
	IMR90 ER:RAS NT v ER:RAS siTLR10 DAY8			IMR90 ER:RAS NT v ER:RAS siTLR2 DAY8			IMR90 ER:RAS NT v ER:Stop NT DAY8
	#METHOD TMM			#METHOD TMM			#METHOD TMM
	#NUMBER_FEATURES10516			#NUMBER_FEATURES10516			#NUMBER_FEATURES10516
	#NUMBER_COLUMNS3		FDR	#NUMBER_COLUMNS3		FDR	#NUMBER_COLUMNS3		FDR
#NAMES	LogFC	p-value	adjusted p-value	LogFC	p-value	adjusted p-value	LogFC	p-value	adjusted p-value
HADHB	11.7726	2.30773e-10	2.02234e-07	0.281686	0.781124	0.909933	6.493	2.68883e-06	2.4271e-05
DDOST	11.0442	6.93198e-10	3.25336e-07	-0.227819	0.822136	0.928833	2.74718	0.0125384	0.0300625
COMT	10.4286	1.832e-09	6.02041e-07	0.0942722	0.925846	0.970514	0.196507	0.846228	0.890071
PRDX3	10.1482	2.89143e-09	7.75913e-07	1.48708	0.152831	0.413023	3.44763	0.00259015	0.00794843
RIN3	9.45845	9.2303e-09	1.54073e-06	-0.298412	0.768515	0.903438	6.32779	3.81709e-06	3.22155e-05
PPIF	9.33219	1.14851e-08	1.80264e-06	1.27685	0.216507	0.496897	2.84064	0.0102083	0.0253065
EHF	8.85718	2.65962e-08	3.47533e-06	2.35077	0.0292764	0.163738	12.3417	1.01276e-10	1.18335e-08
GFPT1	8.70933	3.47399e-08	4.4015e-06	-1.6774	0.109266	0.344643	2.70912	0.0136261	0.0322586
STAT3	8.69075	3.59328e-08	4.49844e-06	1.25252	0.225052	0.508145	4.43143	0.000265319	0.00113419
FAM222B	8.59895	4.24838e-08	5.07455e-06	0.745647	0.464689	0.726859	9.7582	5.53587e-09	2.0232e-07
PQLC2	8.49011	5.18873e-08	5.62522e-06	2.32168	0.0311001	0.170249	14.0622	9.95744e-12	2.75559e-09
GLT25D1	8.29945	7.3924e-08	7.69688e-06	1.89498	0.0728728	0.27679	4.29572	0.000363334	0.00148786
INHBA	8.23724	8.30607e-08	8.39871e-06	2.28629	0.03346	0.1778	12.7804	5.47503e-11	7.74072e-09
AGTRAP	8.18672	9.13374e-08	9.14766e-06	2.37282	0.0279603	0.159303	3.83422	0.00106047	0.00372103
PLEKHM1P	7.94606	1.44275e-07	1.28576e-05	2.90748	0.00880247	0.0737035	5.41306	2.82353e-05	0.000168323
EPB41L1	7.93584	1.47129e-07	1.28871e-05	1.05656	0.303503	0.590509	0.510067	0.615674	0.710227
WDR47	7.90919	1.54848e-07	1.32389e-05	0.682801	0.502687	0.755395	4.52494	0.000213728	0.000946344
DBNDD1	7.90102	1.57296e-07	1.33397e-05	2.46791	0.0228909	0.13971	6.42237	3.12199e-06	2.72908e-05
ABCA3	7.8554	1.71732e-07	1.40105e-05	2.3677	0.0282606	0.160296	8.94115	2.28805e-08	6.07862e-07
MAP7	7.8455	1.75044e-07	1.41597e-05	0.825191	0.419148	0.69163	11.119	6.17609e-10	4.06664e-08
SLC11A2	7.76142	2.0596e-07	1.59589e-05	0.0641251	0.949517	0.981146	11.0159	7.24229e-10	4.6439e-08
ZC3H12A	7.60169	2.81269e-07	2.06841e-05	2.56369	0.018664	0.122363	12.2479	1.15753e-10	1.26798e-08
CHST11	7.49719	3.45512e-07	2.455e-05	0.508925	0.61646	0.82498	11.0816	6.54277e-10	4.24715e-08
SLCO2B1	7.4689	3.65394e-07	2.5574e-05	0.401741	0.692202	0.866397	7.88501	1.62213e-07	2.57291e-06
SKI	7.41349	4.07841e-07	2.71447e-05	0.97717	0.340338	0.626136	0.272047	0.788418	0.847751
DUSP3	7.40389	4.15697e-07	2.73217e-05	0.173215	0.86425	0.94543	7.53959	3.17791e-07	4.30656e-06
LRRC57	7.37243	4.42553e-07	2.86963e-05	1.90142	0.0719813	0.275256	2.36086	0.0286671	0.0597194
PLEK2	7.33583	4.76078e-07	2.98002e-05	2.65318	0.0153885	0.108051	9.80243	5.13827e-09	1.9367e-07
ACTG1	7.1675	6.67626e-07	3.787e-05	1.07948	0.29342	0.582079	-4.02161	0.000686468	0.00256444
SMG5	7.0598	8.30548e-07	4.54104e-05	0.701206	0.491379	0.747914	3.02519	0.00676713	0.0180571
PLXND1	7.02683	8.88239e-07	4.74149e-05	-1.36549	0.187494	0.461646	-3.30337	0.0036042	0.0105409
KCTD20	7.00799	9.23048e-07	4.85339e-05	0.637334	0.531248	0.772216	0.924071	0.366635	0.479165
IGF2R	6.98917	9.59236e-07	4.99643e-05	1.52654	0.142777	0.398713	7.38761	4.29381e-07	5.44677e-06
HES4	6.94317	1.05395e-06	5.35427e-05	0.472625	0.641677	0.838245	5.76246	1.29952e-05	8.8337e-05
KIAA1191	6.93714	1.06707e-06	5.39488e-05	0.706207	0.488332	0.746518	2.52148	0.0204276	0.0450445
CALU	6.90525	1.1393e-06	5.67813e-05	-1.14307	0.266716	0.553977	-1.66619	0.111505	0.18495
NEFL	6.884	1.1902e-06	5.88052e-05	1.25718	0.223395	0.505917	8.19311	9.02446e-08	1.62781e-06
CXCL1	6.85861	1.2541e-06	6.10559e-05	0.566925	0.577171	0.800544	8.24818	8.1373e-08	1.49601e-06
CSF2	6.83978	1.30377e-06	6.28917e-05	0.329962	0.744913	0.891894	8.43643	5.72975e-08	1.15429e-06
UBAP2	6.82878	1.33372e-06	6.37517e-05	3.04806	0.00642823	0.0597695	2.74277	0.0126603	0.0302994
PIM2	6.80666	1.39611e-06	6.55426e-05	2.44681	0.0239356	0.143669	7.96705	1.38594e-07	2.26665e-06
PEF1	6.79195	1.43929e-06	6.66765e-05	1.06335	0.300489	0.58789	-0.973861	0.341937	0.45373
NPC1	6.78153	1.47068e-06	6.68752e-05	-1.92109	0.0693168	0.268119	5.20434	4.51623e-05	0.000251018
MAP1B	6.72243	1.66265e-06	7.35543e-05	2.22975	0.0375757	0.189065	-0.331766	0.743571	0.811729
SERPINA3	6.71135	1.70144e-06	7.48632e-05	1.62669	0.119699	0.362579	7.40956	4.11036e-07	5.26486e-06
PLEKHM1	6.67121	1.84991e-06	7.94025e-05	1.47082	0.15714	0.418342	6.35056	3.63643e-06	3.09391e-05
UNG	6.65283	1.92227e-06	8.15106e-05	-2.64254	0.0157475	0.109524	0.0854702	0.932751	0.953607
ABCD1	6.62599	2.03322e-06	8.48468e-05	1.50184	0.149004	0.407989	7.07993	7.9724e-07	8.91891e-06
PTGS2	6.60183	2.13876e-06	8.85479e-05	2.86504	0.00967174	0.0778775	7.03717	8.69723e-07	9.54698e-06
NR4A3	6.56493	2.31092e-06	9.34678e-05	0.419833	0.679153	0.858823	11.5796	3.07266e-10	2.44789e-08
TNFAIP3	6.56078	2.33115e-06	9.35906e-05	2.23698	0.0370248	0.18844	6.45489	2.91422e-06	2.58616e-05
BOLA2B	6.55552	2.35706e-06	9.35906e-05	2.73558	0.0128609	0.0956773	9.53693	8.0656e-09	2.65887e-07
OTUB2	6.45305	2.92562e-06	0.000109878	0.987931	0.335171	0.621997	11.1552	5.84215e-10	3.91313e-08
RAD23B	6.43043	3.06914e-06	0.00011445	1.2486	0.226453	0.509494	-3.36203	0.00315192	0.00939227
DTX4	6.41386	3.17881e-06	0.000116475	2.17356	0.0421195	0.201882	8.67306	3.71077e-08	8.48315e-07
ARFGAP2	6.38071	3.41058e-06	0.00012325	-0.266427	0.79268	0.91441	-0.0869356	0.931601	0.953066
LRP8	6.32331	3.85378e-06	0.000135626	2.69435	0.0140717	0.101494	3.91688	0.000875413	0.00315701
RNF19B	6.32144	3.86914e-06	0.000135626	1.3716	0.185617	0.459822	8.92553	2.35285e-08	6.17021e-07
TMEM132A	6.2909	4.12973e-06	0.000142388	2.25015	0.0360398	0.18563	8.4816	5.27081e-08	1.08469e-06
TPRG1L	6.27043	4.31445e-06	0.000146357	0.911658	0.372975	0.654464	7.00164	9.35092e-07	1.01063e-05
FSTL1	6.22646	4.74057e-06	0.00015826	-0.442566	0.662903	0.851035	-5.18733	4.69336e-05	0.000259219
NRG1	6.22338	4.77202e-06	0.000158806	2.52169	0.0204185	0.129428	9.25252	1.31964e-08	3.93126e-07
NDST2	6.21204	4.88948e-06	0.000160737	3.15067	0.00510004	0.0510295	9.56566	7.6784e-09	2.57153e-07
LAMB3	6.20857	4.92607e-06	0.000160737	2.56189	0.0187364	0.122685	4.72258	0.000135525	0.000642844
OSGIN2	6.18609	5.16977e-06	0.000166765	2.43022	0.0247879	0.147105	8.23165	8.39372e-08	1.52978e-06
IL1A	6.1732	5.31512e-06	0.000169375	1.24123	0.229104	0.511737	10.752	1.094e-09	6.21862e-08
FAM219A	6.16395	5.42197e-06	0.000172092	1.68238	0.108285	0.343093	6.21594	4.84874e-06	3.94654e-05
PDCD10	6.14594	5.63635e-06	0.000176931	-0.600303	0.555151	0.786203	2.25124	0.0359592	0.0724695
ZNF652	6.11086	6.0795e-06	0.00018859	0.591214	0.561103	0.790747	0.283927	0.77943	0.840493
USP31	6.10262	6.18854e-06	0.000191408	0.710022	0.486014	0.744735	0.230493	0.820087	0.871554
OSTM1	6.10048	6.21723e-06	0.000191731	-0.652485	0.521633	0.767538	8.8122	2.88392e-08	7.15268e-07
MICALL1	6.08026	6.49511e-06	0.000198188	2.08439	0.0503658	0.223485	0.0369561	0.970892	0.980119
IL8	6.05879	6.80392e-06	0.000203267	1.07222	0.296587	0.583783	11.9671	1.73581e-10	1.61538e-08
SEC11C	6.04267	7.04589e-06	0.000208131	0.576995	0.570481	0.796899	8.26509	7.88331e-08	1.46468e-06
CAST	6.03148	7.21885e-06	0.000212049	2.66641	0.0149531	0.10589	0.974614	0.341573	0.453304
NFKBIA	6.01881	7.42012e-06	0.000216055	1.52154	0.144021	0.400351	7.7986	1.91645e-07	2.93353e-06
RASSF3	5.99987	7.73157e-06	0.000222754	0.288214	0.776195	0.907232	5.41459	2.8139e-05	0.000167845
ADAMTS5	5.96273	8.38211e-06	0.000237591	-1.67135	0.110468	0.346255	2.87528	0.00945463	0.0237501
TMEM127	5.95114	8.59645e-06	0.00024236	-1.027	0.316872	0.602474	6.45254	2.92877e-06	2.59469e-05
ENO2	5.92996	9.00282e-06	0.000249799	-0.452302	0.655994	0.847682	7.97045	1.37697e-07	2.25928e-06
TBC1D9	5.92161	9.16824e-06	0.000253581	2.41405	0.025646	0.150499	2.74191	0.0126842	0.0303497
HYPK	5.91824	9.23587e-06	0.000253589	1.64735	0.115352	0.355186	6.45309	2.92534e-06	2.59383e-05
ELOF1	5.9079	9.44688e-06	0.000257042	-0.769901	0.450496	0.715801	8.63111	4.00581e-08	8.86845e-07
BYSL	5.90729	9.45943e-06	0.000257042	2.90584	0.00883465	0.0738515	2.14802	0.0443464	0.0862806
TNFRSF10A	5.89555	9.70521e-06	0.000263041	2.89179	0.00911465	0.0751537	6.37093	3.48215e-06	2.99413e-05
ZNF592	5.88228	9.99079e-06	0.000268704	1.77853	0.0907615	0.311606	2.41276	0.0257157	0.0545104
MCOLN1	5.87889	1.00653e-05	0.000270017	-2.49111	0.0217916	0.135118	6.42052	3.13424e-06	2.73751e-05
DCAF16	5.86998	1.02633e-05	0.000274629	-0.442486	0.662959	0.851035	1.87384	0.0758694	0.134702
SLC6A8	5.86388	1.04014e-05	0.000276913	3.07584	0.00603882	0.0572626	6.48912	2.71094e-06	2.44496e-05
CLCN7	5.84678	1.07984e-05	0.00028524	-0.431705	0.670646	0.854332	6.98165	9.74103e-07	1.03997e-05
RAB3D	5.81733	1.15187e-05	0.000299829	1.6955	0.105736	0.338418	5.81639	1.15425e-05	8.0491e-05
KCTD13	5.78511	1.23637e-05	0.000318668	2.41548	0.0255692	0.150499	6.53111	2.48125e-06	2.26697e-05
CLDN12	5.7786	1.25418e-05	0.000322379	-0.522937	0.606853	0.817717	4.47698	0.000238782	0.0010389
KIAA1217	5.75385	1.32439e-05	0.000337478	1.1108	0.280035	0.567752	5.18752	4.69131e-05	0.000259219
ADRB2	5.73319	1.38608e-05	0.00034951	2.66438	0.0150194	0.10608	-2.10643	0.0482024	0.0923309
SLCO3A1	5.72994	1.39604e-05	0.000350274	1.39602	0.17825	0.449624	-2.79919	0.0111856	0.0272664
EMR2	5.72899	1.39897e-05	0.000350274	1.31514	0.203573	0.480092	8.2768	7.71242e-08	1.4381e-06
LIMK1	5.71028	1.45795e-05	0.000358836	0.810501	0.427339	0.697982	9.54987	7.88881e-09	2.61699e-07
PLXNA2	5.7095	1.46046e-05	0.000358836	2.74742	0.0125319	0.0942612	3.97936	0.000757237	0.00279505
SIGLEC15	5.70596	1.47191e-05	0.000360077	1.99743	0.0597836	0.246198	8.47886	5.29757e-08	1.08698e-06
PDE4B	5.69425	1.51046e-05	0.000364143	-0.724969	0.476998	0.737447	10.9583	7.91935e-10	4.95714e-08
TMED8	5.69402	1.51122e-05	0.000364143	2.14552	0.0445697	0.208588	5.53453	2.15265e-05	0.000133474
EIF4G2	5.68487	1.54209e-05	0.000369325	0.775243	0.447406	0.71276	-6.36795	3.50433e-06	3.00584e-05
ATG2A	5.67409	1.57929e-05	0.000375742	-0.225379	0.824007	0.930294	5.40338	2.88542e-05	0.000171624
C2CD2L	5.64864	1.67078e-05	0.000392948	-0.690456	0.497966	0.75217	8.19618	8.97243e-08	1.6212e-06
CCRL2	5.6227	1.76963e-05	0.000408101	1.74147	0.0972016	0.324808	5.68604	1.5381e-05	0.000101536
RAB38	5.60959	1.82186e-05	0.000416493	1.20036	0.244241	0.528053	2.5151	0.0207074	0.0455753
ASB1	5.60715	1.83173e-05	0.000417842	0.663995	0.514393	0.763113	-0.15127	0.881302	0.916603
SLC7A1	5.60241	1.85109e-05	0.000421344	1.2626	0.221482	0.503672	-3.91706	0.000875059	0.00315682
STK4	5.59988	1.86153e-05	0.000421894	2.05897	0.0529709	0.229047	7.30473	5.06626e-07	6.21667e-06
BEX1	5.59711	1.873e-05	0.000422672	0.838622	0.411746	0.685033	6.5996	2.14875e-06	1.99614e-05
KCTD5	5.58793	1.91157e-05	0.000428615	0.361448	0.721614	0.881816	5.47345	2.46678e-05	0.000149342
MTRNR2L8	5.58487	1.9246e-05	0.000430619	3.1362	0.0052697	0.052181	7.40529	4.14536e-07	5.2882e-06
PCGF3	5.56948	1.99159e-05	0.000440916	0.00343705	0.997292	0.999647	4.69205	0.000145385	0.000681616
CARS2	5.55737	2.04596e-05	0.000447136	1.0887	0.289434	0.578207	5.13199	5.31998e-05	0.00028972
LOC654342	5.54943	2.0824e-05	0.000452238	0.204218	0.840279	0.937489	7.41094	4.09909e-07	5.25683e-06
SHC2	5.54871	2.08573e-05	0.000452238	-2.0399	0.0550033	0.234556	6.67052	1.85257e-06	1.75986e-05
TPCN1	5.53829	2.1347e-05	0.000460009	0.42362	0.676434	0.857343	5.40308	2.88739e-05	0.000171644
STAT6	5.53192	2.16517e-05	0.000463725	2.08994	0.049813	0.222258	1.25108	0.225566	0.32736
ABCC10	5.52988	2.17503e-05	0.00046489	1.03994	0.310969	0.597146	2.9317	0.00834063	0.0214031
KLC2	5.52179	2.21459e-05	0.000470478	0.652668	0.521518	0.767538	4.24881	0.000405096	0.00163093
CYB5R1	5.51303	2.25826e-05	0.00047401	1.95875	0.0644568	0.257376	6.47661	2.7835e-06	2.48905e-05
TMX4	5.50801	2.28367e-05	0.000476938	3.00498	0.00708091	0.0634807	8.4943	5.14875e-08	1.06793e-06
TFPI	5.49369	2.3578e-05	0.000488082	-3.06824	0.00614296	0.0579886	2.56422	0.0186426	0.0417829
BTRC	5.49108	2.37156e-05	0.000489006	-1.7605	0.0938466	0.317787	1.98535	0.0612103	0.112671
OR8D1	5.48909	2.38213e-05	0.000490225	-0.438543	0.665766	0.852641	7.7196	2.23394e-07	3.28561e-06
CAMK2N2	5.46419	2.51835e-05	0.000512243	-0.203558	0.840788	0.937489	8.0391	1.20792e-07	2.05542e-06
XYLT2	5.46204	2.53045e-05	0.000513711	0.84318	0.409253	0.683327	7.50073	3.43107e-07	4.59047e-06
PNKD	5.44749	2.61411e-05	0.00052562	0.986228	0.335985	0.622451	5.64463	1.68569e-05	0.000108753
EAF1	5.43225	2.7048e-05	0.000538354	0.00675002	0.994682	0.99932	6.85881	1.25358e-06	1.2836e-05
REEP6	5.43185	2.70724e-05	0.000538354	1.96982	0.0630873	0.253506	2.97111	0.00763836	0.0199516
ARPC1A	5.42953	2.72131e-05	0.00053995	-0.156537	0.877204	0.951183	-0.842348	0.409708	0.521317
SPR	5.41363	2.81992e-05	0.000556365	2.33673	0.0301439	0.166289	2.92296	0.00850441	0.021765
UBE2N	5.39722	2.92555e-05	0.000571841	2.11556	0.0473308	0.216029	0.9799	0.339022	0.450601
PLA2G4C	5.38553	3.00323e-05	0.00058377	0.532489	0.600345	0.81461	3.96927	0.000775186	0.0028503
HIPK3	5.37365	3.08436e-05	0.000598434	2.33851	0.0300327	0.165874	3.8145	0.00111009	0.00387187
ARHGAP25	5.36597	3.13797e-05	0.000604376	1.05655	0.303509	0.590509	9.58603	7.41568e-09	2.50689e-07
KDM6B	5.34347	3.30063e-05	0.000629936	-0.640069	0.529505	0.771954	8.88133	2.54672e-08	6.46891e-07
ANKRD52	5.32979	3.40369e-05	0.000645689	-1.47394	0.156306	0.417504	3.60668	0.00179565	0.00584797
GYS1	5.32487	3.44151e-05	0.000649747	2.6244	0.0163776	0.112273	4.11307	0.000555128	0.00213661
LCE2C	5.32264	3.45886e-05	0.000651586	2.8053	0.0110359	0.0855589	8.01286	1.26984e-07	2.11963e-06
JAK1	5.32202	3.46364e-05	0.000651586	0.222795	0.82599	0.931786	0.344704	0.733971	0.804591
KHSRP	5.32004	3.47914e-05	0.000652376	0.0998397	0.921481	0.969337	-1.09633	0.286163	0.396121
PPTC7	5.317	3.503e-05	0.000655472	0.428164	0.673178	0.855279	4.28738	0.000370431	0.00151035
PROSAPIP1	5.29714	3.66315e-05	0.000681801	1.69663	0.105518	0.337991	4.07101	0.000612078	0.00232873
DHX16	5.29325	3.69533e-05	0.000686575	2.05529	0.0533577	0.229963	4.89088	9.21302e-05	0.000460695
KIAA0664	5.27335	3.86477e-05	0.000710524	2.26136	0.0352207	0.182995	4.47942	0.000237437	0.00103434
EMP2	5.2699	3.895e-05	0.000713585	2.23432	0.0372266	0.188835	-0.855763	0.402422	0.514073
DBNDD2	5.25412	4.03605e-05	0.000733587	-0.180264	0.858788	0.943846	4.09683	0.000576458	0.00220678
TOM1	5.25379	4.03905e-05	0.000733587	2.8697	0.00957237	0.0776122	8.01135	1.2735e-07	2.12236e-06
ATP13A2	5.25092	4.06532e-05	0.000737085	1.36145	0.188746	0.462854	4.37788	0.000300343	0.00126135
CRLF3	5.23798	4.18579e-05	0.000752441	3.13073	0.00533528	0.0527311	4.60371	0.000178198	0.000812279
SSRP1	5.23244	4.23847e-05	0.000759315	-1.41659	0.172228	0.44025	4.06117	0.000626224	0.00237054
EYA3	5.22704	4.29047e-05	0.000765109	1.67253	0.110234	0.346009	4.45652	0.000250352	0.00107853
TUBB3	5.21347	4.42399e-05	0.000785857	2.60551	0.017059	0.115143	4.45126	0.000253417	0.00108773
RAB7A	5.18656	4.70151e-05	0.000826774	0.552307	0.586953	0.808011	5.83694	1.10338e-05	7.75609e-05
ZNF618	5.18498	4.71833e-05	0.000828347	-1.17206	0.255159	0.539648	-1.49029	0.151992	0.238417
MRS2	5.16777	4.90576e-05	0.000849901	1.45735	0.160782	0.424393	4.21806	0.000435061	0.00173496
NAPA	5.16641	4.92088e-05	0.000851118	-0.0771357	0.939294	0.976441	4.5243	0.000214046	0.000946628
CXCL6	5.14845	5.12522e-05	0.000876917	1.29527	0.210206	0.488407	6.63303	2.0035e-06	1.88193e-05
TP53INP2	5.13284	5.30972e-05	0.000903511	0.50299	0.620551	0.826247	1.36158	0.188707	0.284344
STBD1	5.12536	5.40052e-05	0.000913556	-0.842962	0.409372	0.683327	0.769912	0.45049	0.560767
BCRP3	5.12105	5.45366e-05	0.000918768	2.34002	0.0299383	0.165439	6.9927	9.52333e-07	1.02296e-05
SLC9B2	5.12013	5.46508e-05	0.000918768	-1.18292	0.250928	0.534487	0.331127	0.744047	0.81208
COX17	5.11979	5.46928e-05	0.000918768	0.626029	0.538485	0.775466	3.9105	0.000888481	0.00319756
BIRC3	5.11702	5.50377e-05	0.000921618	1.29328	0.210882	0.489543	5.60121	1.85604e-05	0.00011822
SLC25A44	5.10393	5.6696e-05	0.000943062	-0.145685	0.885651	0.954448	6.62284	2.04665e-06	1.91482e-05
ITGB3	5.09367	5.80328e-05	0.000958665	-2.28968	0.0332274	0.177101	4.76777	0.000122161	0.000589829
NEDD4	5.09338	5.80705e-05	0.000958665	1.31825	0.202547	0.478972	-3.79578	0.00115932	0.00401692
MEPCE	5.09136	5.83376e-05	0.000961564	2.05688	0.0531894	0.229554	3.8913	0.000928954	0.00332275
YOD1	5.07881	6.00243e-05	0.000981672	1.37804	0.183651	0.456574	3.74026	0.00131845	0.0045045
TMEM189	5.07619	6.03835e-05	0.000981686	-0.376461	0.7106	0.876144	6.73293	1.62676e-06	1.58013e-05
UBE2G2	5.07608	6.03985e-05	0.000981686	3.03381	0.00663746	0.0609071	7.04024	8.64285e-07	9.50714e-06
IPO13	5.07508	6.05353e-05	0.00098239	0.803181	0.431458	0.700526	5.91109	9.38134e-06	6.79436e-05
GRB10	5.07376	6.07179e-05	0.000982747	-0.638817	0.530303	0.771954	7.99945	1.30274e-07	2.16423e-06
G6PC3	5.07356	6.07442e-05	0.000982747	-0.52357	0.60642	0.817579	0.0844772	0.93353	0.95394
QSOX2	5.0684	6.14614e-05	0.0009913	2.33032	0.0305479	0.168102	2.69818	0.0139551	0.032845
SENP3	5.05228	6.37557e-05	0.00102204	2.8885	0.00918148	0.0754906	4.58265	0.000187066	0.000845738
ENTPD7	5.03564	6.6216e-05	0.00105825	-0.084583	0.933447	0.97508	5.93956	8.81628e-06	6.4754e-05
ECE1	5.0331	6.65987e-05	0.00105953	1.84492	0.0801436	0.290217	8.08554	1.1059e-07	1.92863e-06
M6PR	5.02481	6.78675e-05	0.00107646	0.322609	0.750392	0.894628	5.76632	1.28853e-05	8.78172e-05
UBE2O	5.02105	6.84517e-05	0.00108409	1.39844	0.177532	0.448899	3.1441	0.00517643	0.0143515
AKAP1	5.01769	6.89765e-05	0.00109076	2.03708	0.0553101	0.235007	-0.360778	0.722107	0.795566
MYCBP2	5.01595	6.92502e-05	0.00109197	1.84054	0.0808092	0.291723	0.785209	0.441677	0.552674
FJX1	5.01589	6.92605e-05	0.00109197	-1.0853	0.290895	0.579256	10.4563	1.75221e-09	8.61041e-08
MRPS2	5.01312	6.96991e-05	0.00109724	2.19587	0.0402585	0.196272	6.56051	2.3325e-06	2.14974e-05
GTF3C4	5.00614	7.08151e-05	0.00111172	0.202378	0.841698	0.937967	2.45551	0.0234996	0.0507333
PTPRJ	5.00471	7.10466e-05	0.00111179	-0.662491	0.515337	0.76348	4.50058	0.000226105	0.000990305
PDPN	4.99118	7.32721e-05	0.00113675	3.08829	0.00587177	0.0563904	6.72029	1.67007e-06	1.61866e-05
PDCD5	4.96757	7.73251e-05	0.00118535	1.45816	0.160563	0.424065	4.55576	0.000199046	0.000892609
DCAF6	4.95171	8.01744e-05	0.00122368	-0.249795	0.805333	0.920831	4.14111	0.000520139	0.00202476
DIO2	4.94789	8.08755e-05	0.00123259	-2.23034	0.0375303	0.189048	6.17346	5.31215e-06	4.25782e-05
SUPV3L1	4.91896	8.64008e-05	0.00130921	2.50897	0.0209796	0.132	5.64572	1.68164e-05	0.000108723
TPK1	4.88947	9.24267e-05	0.00138851	2.03419	0.0556249	0.235868	5.20183	4.5419e-05	0.000252312
ABCA1	4.88015	9.44189e-05	0.00140972	1.37691	0.183995	0.456988	12.3615	9.84569e-11	1.16802e-08
WDR35	4.87974	9.45084e-05	0.00140972	-0.698087	0.493284	0.749239	3.16937	0.00488853	0.0137014
OSBP2	4.86879	9.69045e-05	0.00143933	0.394203	0.697668	0.869921	7.41977	4.02785e-07	5.20068e-06
ULBP2	4.84743	0.000101763	0.00150089	1.69947	0.104975	0.337083	4.97188	7.65675e-05	0.000392965
ABCF1	4.83737	0.000104135	0.00153373	0.541026	0.594558	0.81168	4.9553	7.95197e-05	0.00040574
C8orf4	4.83579	0.000104512	0.00153713	0.242923	0.810578	0.923274	8.93614	2.30863e-08	6.10255e-07
OTUD3	4.83487	0.000104733	0.00153822	1.5316	0.141529	0.396886	3.60196	0.00181533	0.00589684
UBE2E1	4.81226	0.000110304	0.00159995	1.23846	0.230107	0.512461	8.31913	7.12569e-08	1.36147e-06
PPP1R11	4.80927	0.000111063	0.00160873	1.32386	0.200714	0.477811	0.542547	0.59353	0.691509
SLC4A2	4.8086	0.000111236	0.00160902	-0.579437	0.568865	0.79569	1.02937	0.315783	0.426506
SH2B3	4.80585	0.000111938	0.00161695	1.65239	0.114312	0.3531	6.10022	6.22077e-06	4.87464e-05
MAP2K1	4.80244	0.000112818	0.00162742	1.57814	0.130463	0.37941	5.61873	1.78528e-05	0.000114336
TSR3	4.80139	0.000113088	0.00162909	3.11229	0.00556233	0.0543619	2.08229	0.0505767	0.0959871
TNFSF15	4.79832	0.000113888	0.00163577	1.22971	0.233294	0.516797	8.51021	5.00003e-08	1.04533e-06
OSMR	4.79782	0.000114018	0.00163577	0.184354	0.855621	0.943414	6.63802	1.9827e-06	1.86662e-05
ORMDL3	4.77941	0.000118938	0.00169478	-0.49121	0.628708	0.830485	-0.350702	0.729536	0.800982
ZER1	4.77647	0.000119746	0.00170168	0.517895	0.610301	0.820368	2.58626	0.0177808	0.0402288
ATP6V1B2	4.77046	0.000121409	0.00172067	2.37402	0.0278902	0.159231	8.59393	4.28754e-08	9.25827e-07
NELF	4.76948	0.000121682	0.00172221	2.8474	0.0100568	0.0801797	6.35584	3.59575e-06	3.06923e-05
PNPLA6	4.74968	0.000127342	0.00178076	1.30415	0.207221	0.484577	3.72861	0.00135452	0.00460526
ASB2	4.7309	0.000132957	0.001847	-1.43763	0.166241	0.432667	8.63505	3.97708e-08	8.84207e-07
PNPLA2	4.72408	0.000135058	0.00186682	2.03143	0.0559288	0.236679	1.53101	0.141675	0.225701
FAM212B	4.72322	0.000135327	0.00186758	2.34736	0.029485	0.164142	5.78115	1.24719e-05	8.56656e-05
SRFBP1	4.72046	0.000136188	0.001877	1.97233	0.0627805	0.252756	0.367055	0.717493	0.792073
UST	4.71898	0.000136652	0.00187927	-0.638541	0.530479	0.771954	4.8792	9.4625e-05	0.000470849
LOC387647	4.69375	0.000144819	0.00198038	0.149242	0.88288	0.953221	-0.288025	0.776337	0.838189
TXNDC11	4.6852	0.000147693	0.00201184	0.435028	0.668273	0.852968	0.0533315	0.958005	0.971962
DUSP8	4.68401	0.000148101	0.00201398	1.83972	0.0809347	0.292076	4.27217	0.000383733	0.00155504
BNIP3L	4.66101	0.000156152	0.00208918	2.73815	0.0127889	0.095314	12.0074	1.63703e-10	1.57346e-08
AATF	4.65801	0.000157235	0.00209918	2.89172	0.00911611	0.0751537	0.891073	0.383648	0.495693
TOR1B	4.65292	0.000159089	0.00211769	1.17968	0.252185	0.535969	4.96051	7.85805e-05	0.000401337
ADAM15	4.65051	0.000159975	0.0021268	2.57864	0.0180744	0.12007	-2.51067	0.0209038	0.0459404
OAF	4.64521	0.000161939	0.00215019	1.04661	0.307957	0.594979	7.77157	2.01947e-07	3.06437e-06
SHB	4.64044	0.00016373	0.00216304	-1.22196	0.236148	0.519263	3.51412	0.00222287	0.00699872
RPLP0P2	4.62378	0.000170139	0.00223825	3.06248	0.00622321	0.0583794	10.6726	1.24029e-09	6.8298e-08
BNC1	4.62343	0.000170274	0.00223825	1.43012	0.168358	0.435103	1.77028	0.0921622	0.158699
FAM131A	4.60631	0.000177132	0.00231106	1.57234	0.131802	0.380815	4.4057	0.000281603	0.00119168
CYP2S1	4.58365	0.000186638	0.0024023	-2.99161	0.00729617	0.0647974	10.8836	8.89692e-10	5.38052e-08
CMAS	4.57506	0.000190371	0.00244139	2.72594	0.013135	0.0970677	5.58014	1.94497e-05	0.000122548
ZNF217	4.57319	0.000191193	0.00244689	1.1995	0.244569	0.528089	3.40255	0.00287245	0.0086726
IER3	4.57236	0.000191561	0.00244769	0.529277	0.602529	0.815231	11.7939	2.23673e-10	1.92799e-08
TMEM115	4.56866	0.000193207	0.00245976	0.616114	0.544876	0.779662	3.87461	0.000965643	0.0034318
PTPN11	4.56717	0.000193871	0.00246523	2.65492	0.0153306	0.107877	3.41006	0.00282342	0.00855159
AFAP1L2	4.56664	0.000194106	0.00246524	-0.828452	0.417343	0.690485	10.4193	1.85983e-09	8.9306e-08
NSUN2	4.56345	0.000195542	0.00247773	2.70915	0.0136254	0.0992962	4.09244	0.000582359	0.00222613
CERS2	4.56161	0.000196375	0.00248019	1.33657	0.196603	0.472018	2.36761	0.0282661	0.0590244
MDGA1	4.56078	0.000196753	0.00248019	0.973619	0.342055	0.626882	6.78563	1.45824e-06	1.44805e-05
SEC62	4.55817	0.00019794	0.00248393	-0.557862	0.583226	0.804776	1.39512	0.178516	0.271542
PCYOX1	4.55077	0.000201349	0.00251303	1.35023	0.192257	0.467392	-1.96802	0.0633084	0.116005
DUSP16	4.54759	0.000202833	0.00252388	2.92105	0.00854072	0.0720242	4.08	0.000599439	0.0022823
POLR1B	4.53312	0.00020973	0.00258724	3.09613	0.00576891	0.0555831	5.98135	8.04926e-06	6.01607e-05
GTPBP10	4.53051	0.000210997	0.00259228	2.34436	0.0296693	0.164511	3.25825	0.00399468	0.0115028
PDS5A	4.53048	0.000211011	0.00259228	1.89076	0.0734636	0.277722	2.46039	0.0232583	0.0502536
ZNFX1	4.51895	0.000216705	0.00265293	1.36135	0.188777	0.462854	3.39379	0.00293074	0.00882075
STK32B	4.50743	0.000222554	0.00272137	-3.14589	0.00515545	0.0514371	-1.34973	0.192417	0.2889
WDR82	4.50613	0.000223223	0.00272497	-0.927934	0.364677	0.646266	-0.450785	0.657069	0.743462
PAPPA	4.49577	0.000228632	0.00277953	-0.673166	0.508666	0.75909	8.69676	3.55422e-08	8.30582e-07
PANK2	4.49292	0.000230144	0.00278653	1.01761	0.321202	0.607511	2.98548	0.00739695	0.0194223
CDKN2D	4.48358	0.000235168	0.00283909	0.755083	0.459136	0.721866	0.000281074	0.999779	0.999779
HUWE1	4.48352	0.000235201	0.00283909	2.47215	0.0226863	0.138865	1.42866	0.168774	0.25944
LMTK2	4.48311	0.000235421	0.00283909	1.36728	0.186944	0.461048	1.79877	0.0874021	0.15172
NAA60	4.48231	0.000235859	0.00284112	-2.02451	0.0566948	0.238674	4.81951	0.000108487	0.000531617
CPPED1	4.48178	0.000236148	0.00284134	0.0876139	0.931068	0.974046	6.40806	3.21817e-06	2.80151e-05
C22orf25	4.4785	0.000237948	0.00285972	1.37175	0.185569	0.459812	0.741055	0.467406	0.576988
CTSD	4.47575	0.000239461	0.00287135	0.0550618	0.956644	0.984833	6.24702	4.5362e-06	3.73553e-05
KLC1	4.46793	0.000243834	0.00290816	0.963588	0.346937	0.630809	3.80312	0.00113977	0.00395703
EMC7	4.46779	0.000243914	0.00290816	-0.185737	0.854551	0.943414	4.26333	0.000391679	0.00158419
PPP3CC	4.46671	0.000244525	0.00291214	1.43641	0.166584	0.433059	6.57173	2.27817e-06	2.10656e-05
RAPH1	4.46473	0.000245647	0.00291456	2.3471	0.029501	0.164144	0.0912683	0.928201	0.950342
BAK1	4.46137	0.000247563	0.00292843	2.3545	0.0290497	0.163449	10.9787	7.6716e-10	4.83081e-08
MKNK2	4.45627	0.000250497	0.00294986	0.976999	0.34042	0.626158	10.0702	3.28808e-09	1.37647e-07
ADAM12	4.45355	0.000252082	0.00296189	-0.759614	0.456483	0.719805	4.83577	0.000104518	0.000514322
SLC15A4	4.44639	0.000256289	0.00299459	0.577616	0.57007	0.796843	3.60542	0.0018009	0.00586145
BAMBI	4.43843	0.000261054	0.00304351	-0.0541596	0.957354	0.985274	4.49186	0.000230709	0.00100795
AFF1	4.43237	0.000264742	0.00307288	0.273966	0.786964	0.912154	2.66311	0.0150608	0.0350629
WDR37	4.43039	0.00026596	0.00308361	1.72177	0.100784	0.329862	6.19527	5.06878e-06	4.08768e-05
PARM1	4.42455	0.000269575	0.00311865	1.80072	0.0870847	0.304045	5.37167	3.0981e-05	0.000182315
ATP6V1C1	4.42171	0.000271353	0.00313576	0.356159	0.725509	0.883131	10.4279	1.83399e-09	8.88765e-08
L3HYPDH	4.41297	0.000276902	0.00318937	-1.53711	0.140181	0.39487	-3.29442	0.00367854	0.0107246
WRB	4.40904	0.000279432	0.00321148	1.56532	0.133438	0.38344	5.0492	6.42041e-05	0.000340651
U2AF2	4.40446	0.000282409	0.00322806	2.8673	0.00962346	0.077792	0.277299	0.78444	0.844943
TXNDC5	4.39884	0.000286108	0.00326324	1.60917	0.123493	0.36835	-1.13586	0.269652	0.378378
SOCS7	4.39765	0.000286896	0.00326515	3.0015	0.00713635	0.0636583	1.86672	0.0769033	0.136216
EHD2	4.3932	0.000289872	0.00329545	-0.781114	0.444025	0.709308	-8.52434	4.87166e-08	1.02461e-06
SLC25A15	4.38262	0.00029706	0.00336625	-2.7421	0.0126789	0.0947604	4.57377	0.000190938	0.000860655
STK40	4.38068	0.000298398	0.00337777	2.01049	0.0582755	0.242221	1.05795	0.302882	0.413168
SNX8	4.37883	0.000299682	0.00338866	-0.778619	0.44546	0.71106	7.55985	3.05364e-07	4.21418e-06
RUSC2	4.37054	0.000305488	0.00343952	-0.14777	0.884027	0.953871	4.16838	0.000488228	0.00192005
PPP1R37	4.36563	0.000308985	0.00347146	0.593687	0.55948	0.789233	1.36599	0.187343	0.282735
POLG	4.36213	0.000311502	0.003496	1.63021	0.118949	0.361031	2.82918	0.0104699	0.0258481
CMIP	4.35905	0.000313729	0.00351349	0.823467	0.420104	0.692339	8.53095	4.81281e-08	1.01834e-06
NSFP1	4.34513	0.000324019	0.00361718	2.24075	0.0367403	0.187736	2.32057	0.0311714	0.0641987
SBNO2	4.33675	0.000330367	0.00366085	0.447386	0.659478	0.84947	4.21327	0.000439923	0.0017517
ROBO4	4.3313	0.000334566	0.00368712	1.8348	0.0816895	0.293993	10.2658	2.3852e-09	1.09532e-07
PSMD8	4.32113	0.00034255	0.00375627	2.27531	0.0342253	0.180408	7.32508	4.86414e-07	6.01072e-06
RRAGD	4.31895	0.00034429	0.00376977	0.712956	0.484237	0.743452	5.23668	4.19808e-05	0.0002352
VAT1	4.31826	0.000344838	0.00376977	-0.77589	0.447033	0.712597	5.83893	1.09857e-05	7.72746e-05
MAP3K10	4.31823	0.000344857	0.00376977	-0.0814356	0.935918	0.976032	6.67227	1.84582e-06	1.75681e-05
RAB35	4.31555	0.000347007	0.0037854	0.515686	0.611815	0.821587	1.63883	0.117129	0.192698
GRWD1	4.31209	0.000349807	0.00381199	2.10515	0.0483254	0.218482	0.617517	0.543969	0.647248
ZKSCAN5	4.30756	0.000353502	0.00384429	2.49246	0.0217292	0.134811	3.53251	0.0021307	0.00676153
GPR153	4.30687	0.000354061	0.00384639	2.90286	0.00889336	0.0741654	5.02308	6.81355e-05	0.00035772
CD44	4.30377	0.000356622	0.00386622	2.00367	0.0590584	0.244164	3.30408	0.00359836	0.0105288
FYN	4.3015	0.0003585	0.00387859	2.14609	0.0445188	0.208534	6.96208	1.0139e-06	1.07374e-05
IL32	4.30043	0.000359393	0.00388027	1.77237	0.0918047	0.313447	1.5615	0.134335	0.216004
GRIPAP1	4.29293	0.000365693	0.00393213	-0.907211	0.375264	0.655438	2.37232	0.0279897	0.0585633
ANKS1A	4.28974	0.000368411	0.00395328	1.92718	0.06851	0.266439	2.41209	0.0257518	0.0545539
IPO4	4.28648	0.000371202	0.00397512	1.94284	0.0664718	0.261804	4.31092	0.000350752	0.00144364
C14orf169	4.28095	0.000376	0.00401699	1.99332	0.0602662	0.247369	2.56826	0.0184818	0.0415199
PCGF5	4.27484	0.000381367	0.00405506	1.86743	0.0767993	0.285011	-6.73945	1.60488e-06	1.56503e-05
ATXN2L	4.2691	0.000386477	0.00409284	1.84557	0.0800459	0.290063	2.61712	0.0166369	0.0381245
PTPRE	4.26605	0.000389223	0.00411777	1.11655	0.277625	0.566077	10.2264	2.54375e-09	1.13348e-07
FNBP1	4.25993	0.000394782	0.00415568	3.08591	0.00590338	0.0564975	-0.481641	0.635371	0.725468
SLC16A3	4.25794	0.000396607	0.00417071	1.84393	0.0802941	0.290662	3.77513	0.00121615	0.00418901
KIFC3	4.25528	0.000399065	0.00418819	-0.33014	0.74478	0.891837	3.48808	0.00236018	0.0073627
SRPK1	4.2498	0.000404172	0.00423756	2.16206	0.0431096	0.204576	5.18911	4.67448e-05	0.00025872
MARVELD1	4.2461	0.000407652	0.00426116	0.455671	0.653612	0.846505	-5.11927	5.47572e-05	0.000296971
UBE2J2	4.24569	0.000408043	0.00426116	0.683125	0.502487	0.75531	3.69101	0.00147766	0.00496456
CEP250	4.24452	0.000409152	0.00426395	2.2227	0.0381197	0.189984	3.89983	0.000910749	0.00326652
ACSL4	4.24413	0.000409527	0.00426395	2.37645	0.0277492	0.158679	4.22355	0.000429549	0.00171559
RRP12	4.24319	0.000410415	0.00426475	2.02431	0.0567168	0.238674	4.4093	0.000279266	0.0011837
DDX60L	4.2389	0.000414517	0.00429545	0.730627	0.473611	0.734586	4.04993	0.000642781	0.00242189
IKBKE	4.23262	0.000420608	0.00433753	1.49918	0.149687	0.409073	4.10564	0.000564791	0.00216844
CSGALNACT2	4.2325	0.000420719	0.00433753	1.65382	0.114017	0.352637	10.6718	1.24192e-09	6.8298e-08
STK32C	4.2294	0.000423758	0.00435605	2.77433	0.0118138	0.0898939	3.55178	0.00203811	0.00649872
NCOA3	4.22549	0.000427619	0.00439145	0.503465	0.620223	0.826247	4.61279	0.000174503	0.000798555
LINC00520	4.21421	0.000438959	0.00448164	2.6831	0.0144206	0.10284	6.85042	1.27546e-06	1.30221e-05
LOC389906	4.20606	0.000447342	0.00454956	2.30131	0.0324391	0.174759	3.48047	0.00240184	0.0074727
ZG16B	4.20502	0.000448421	0.00455279	-0.285583	0.77818	0.908351	8.22709	8.46584e-08	1.5376e-06
FAM167A	4.19673	0.000457134	0.00461346	1.31364	0.204067	0.480534	0.0514427	0.959491	0.973094
ULK3	4.19161	0.000462607	0.0046573	1.04999	0.306438	0.593135	5.13343	5.30268e-05	0.000289227
MYO5A	4.19142	0.000462807	0.0046573	2.01725	0.0575088	0.240204	1.19604	0.245883	0.351223
GCSHP3	4.1902	0.00046412	0.00466605	0.867152	0.396303	0.672832	1.89212	0.0732732	0.130777
FAM214B	4.18693	0.000467651	0.00469705	1.89085	0.0734505	0.277722	6.30213	4.0319e-06	3.38654e-05
TUBG1	4.17756	0.000477938	0.00477764	3.03968	0.00655053	0.0604258	0.458674	0.65149	0.738834
CARS	4.17546	0.000480273	0.00478725	0.00222757	0.998245	0.999647	5.54228	2.11579e-05	0.000131811
NDST1	4.1721	0.000484033	0.00480081	1.68034	0.108686	0.34382	2.3789	0.0276071	0.057878
MICA	4.17149	0.000484719	0.00480081	-0.98642	0.335893	0.622451	6.52196	2.52952e-06	2.30378e-05
CNTNAP1	4.17095	0.00048533	0.00480081	0.291647	0.773607	0.90617	-1.53132	0.141599	0.225679
RNF215	4.17058	0.000485742	0.00480081	2.0564	0.0532409	0.229554	4.91192	8.78021e-05	0.000442206
DDRGK1	4.16902	0.000487511	0.00480351	0.61206	0.547501	0.78068	5.63462	1.72348e-05	0.000110919
CHST14	4.16851	0.000488079	0.00480351	-0.948807	0.354219	0.637072	-1.303	0.207606	0.307004
LOC100506668	4.16832	0.000488299	0.00480351	0.233384	0.817872	0.926528	2.72316	0.0132148	0.0313979
PSEN1	4.16428	0.000492901	0.00483521	2.03934	0.0550637	0.234585	6.92149	1.1019e-06	1.1507e-05
C10orf47	4.16363	0.00049364	0.00483795	2.89313	0.00908767	0.0751537	2.87637	0.00943195	0.0237175
HAGH	4.15922	0.000498725	0.00488323	-0.0173791	0.986309	0.996257	8.86757	2.61043e-08	6.56729e-07
RRN3	4.15767	0.000500518	0.00489168	2.73233	0.0129526	0.0959898	5.58697	1.91568e-05	0.000121211
REXO1	4.15592	0.000502563	0.0049071	-0.0655115	0.948427	0.98072	3.04018	0.00654315	0.0175435
HARS	4.1517	0.000507505	0.00493794	2.99122	0.00730248	0.0647974	4.1712	0.000485042	0.00190966
SYDE1	4.15153	0.000507701	0.00493794	-2.45719	0.0234163	0.141846	1.15807	0.260691	0.368324
NAV3	4.15122	0.000508069	0.00493794	3.13372	0.00529939	0.0524256	-0.696026	0.494546	0.603044
ITFG3	4.14746	0.000512524	0.00497205	-0.576679	0.57069	0.796996	5.91235	9.35554e-06	6.78502e-05
ITGA3	4.14621	0.000514016	0.00497734	-1.37046	0.185964	0.460094	-0.931484	0.362884	0.475288
KIAA0913	4.14353	0.000517223	0.00500379	0.4262	0.674584	0.856031	5.1501	5.10604e-05	0.000279662
BCKDK	4.13809	0.000523802	0.00506277	0.0784754	0.938242	0.976331	3.74495	0.00130422	0.00446313
CDYL2	4.13333	0.000529614	0.00509088	-1.45137	0.162423	0.427171	4.66399	0.000155085	0.000719715
PLCD3	4.1314	0.000532001	0.00510915	2.27288	0.0343968	0.180601	3.98679	0.000744275	0.00275448
MMP7	4.12764	0.000536662	0.0051473	-0.267796	0.791641	0.91372	7.18973	6.38331e-07	7.46684e-06
PTBP3	4.1258	0.000538965	0.0051572	1.69674	0.105496	0.337991	-0.0917999	0.927784	0.95011
TMEM11	4.11578	0.000551641	0.0052689	2.70094	0.0138712	0.100392	4.72764	0.000133958	0.000636557
GM2A	4.10504	0.000565572	0.00538728	0.686952	0.500124	0.754238	7.72556	2.20821e-07	3.26604e-06
LPCAT2	4.09874	0.000573904	0.00544691	-1.25179	0.225313	0.508171	3.41204	0.00281064	0.00852025
GPR157	4.09526	0.000578563	0.00547379	-0.636297	0.53191	0.772271	4.5039	0.000224375	0.000983138
NUPL1	4.09507	0.000578819	0.00547379	1.80111	0.0870212	0.304025	3.87829	0.00095744	0.00341187
CC2D1B	4.09382	0.000580501	0.00548477	1.26927	0.219142	0.499892	0.817323	0.423523	0.53473
VAPA	4.09114	0.000584126	0.00550912	-1.33332	0.197648	0.473346	3.77625	0.00121301	0.00418093
FOXK2	4.07837	0.000601712	0.00563957	0.72803	0.475164	0.735693	2.23454	0.0372093	0.0745462
GTPBP3	4.07465	0.000606922	0.00566617	-0.626471	0.538201	0.775466	0.459874	0.650644	0.738178
LRWD1	4.07462	0.000606974	0.00566617	1.35746	0.18999	0.464851	4.93656	8.29962e-05	0.000422081
APCDD1L-AS1	4.07242	0.00061008	0.00568255	-1.39665	0.178063	0.449365	0.749715	0.46229	0.572137
ZNF516	4.07075	0.000612447	0.00569955	0.692866	0.496485	0.75112	1.73017	0.0992428	0.168492
SMS	4.06402	0.000622092	0.00576966	2.29003	0.0332031	0.177061	-3.36405	0.00313734	0.00935684
CCNYL1	4.06396	0.000622175	0.00576966	0.429535	0.672197	0.855066	2.316	0.031468	0.0647589
RPL22	4.0596	0.000628513	0.00581687	3.13991	0.00522568	0.0519509	4.3256	0.00033902	0.00140304
KPNA1	4.0561	0.000633645	0.00583486	2.27412	0.0343091	0.180578	3.17305	0.00484796	0.0136131
SAMD4A	4.05123	0.000640842	0.00588567	1.48026	0.154626	0.414913	1.36606	0.18732	0.282735
PNPLA3	4.05023	0.000642333	0.00589422	2.98315	0.00743549	0.065652	6.06046	6.77942e-06	5.23439e-05
EDEM1	4.04741	0.000646561	0.00592785	1.1406	0.26772	0.554843	6.29699	4.07642e-06	3.41279e-05
GNB1	4.04581	0.000648965	0.0059447	1.60918	0.123491	0.36835	1.33028	0.198627	0.296194
ULBP3	4.04201	0.00065472	0.00598699	2.48937	0.0218727	0.135382	0.75953	0.456532	0.56641
ASPHD1	4.04033	0.000657275	0.00599992	-2.48045	0.0222907	0.137607	4.57843	0.000188898	0.000852919
DUSP1	4.03928	0.00065888	0.00600936	1.43603	0.166691	0.433059	-0.135477	0.89361	0.926016
SYPL1	4.0373	0.000661909	0.00602653	0.966038	0.345741	0.630289	3.30553	0.00358646	0.0104992
TIMM44	4.03202	0.000670081	0.00609039	1.74181	0.0971406	0.324778	3.41743	0.00277613	0.00843268
KIAA0100	4.03086	0.000671884	0.00610149	1.35812	0.189783	0.464563	2.75959	0.0122023	0.0293906
PPT1	4.02859	0.000675435	0.00612618	-1.8815	0.074772	0.280702	4.11197	0.000556549	0.0021407
ADAMTSL5	4.02834	0.000675829	0.00612618	-3.16099	0.00498228	0.050427	-1.89998	0.0721806	0.129178
MYC	4.01066	0.000704156	0.00631818	3.15931	0.00500119	0.0504727	3.82034	0.00109516	0.00382489
CACHD1	4.00978	0.000705595	0.0063203	1.116	0.277856	0.566266	5.10584	5.64506e-05	0.000304272
FAM83G	3.99898	0.000723503	0.00645445	0.0443443	0.965077	0.987905	3.69423	0.00146671	0.00493248
KDSR	3.99817	0.000724867	0.00645445	0.279934	0.782447	0.91012	7.36512	4.49054e-07	5.64187e-06
NDUFAF3	3.99663	0.000727466	0.00647211	-1.72803	0.0996328	0.327931	-1.28133	0.214963	0.315543
TRIB3	3.99588	0.000728739	0.00647796	2.14967	0.0441997	0.207687	5.18068	4.76445e-05	0.000262182
ZSWIM4	3.99147	0.000736244	0.00652811	-2.2336	0.0372812	0.188835	8.81025	2.89408e-08	7.16098e-07
LOC643837	3.98705	0.000743836	0.00657326	2.20947	0.0391611	0.193656	3.0337	0.00663909	0.0177605
CBLN2	3.98649	0.000744804	0.00657629	-2.45326	0.0236115	0.142373	5.73361	1.3848e-05	9.28734e-05
GATAD2A	3.98437	0.000748478	0.00660318	1.13798	0.268786	0.555861	3.84597	0.00103197	0.00363316
BRD9	3.98156	0.000753365	0.00663516	2.34941	0.0293595	0.163738	0.502755	0.620713	0.714008
THSD4	3.97771	0.000760145	0.00668086	1.60712	0.123945	0.369318	3.94775	0.000814889	0.00296929
CTC1	3.97753	0.00076046	0.00668086	-1.86614	0.0769874	0.285132	1.0241	0.318204	0.429115
PAR5	3.9647	0.000783455	0.00683719	2.94505	0.0080961	0.0694555	2.81359	0.0108363	0.0265443
RNF14	3.96407	0.000784591	0.00683972	1.08872	0.289425	0.578207	4.66814	0.000153612	0.000713824
SLC25A19	3.95462	0.00080199	0.00694134	0.0392528	0.969084	0.989311	4.73979	0.00013027	0.000621563
NDN	3.9451	0.000819909	0.00706589	0.60633	0.551222	0.783755	-3.03101	0.00667934	0.0178501
PPP2R5B	3.94296	0.000823992	0.00709092	-0.217954	0.829708	0.933477	5.80603	1.18082e-05	8.21262e-05
C15orf52	3.93854	0.000832488	0.00714066	0.174563	0.863205	0.94488	4.27067	0.000385073	0.00155867
PLEKHB2	3.93593	0.000837552	0.00717072	-0.0614735	0.951602	0.982537	7.8472	1.74471e-07	2.73026e-06
TMEM164	3.9357	0.000837994	0.00717072	-0.443007	0.662589	0.850975	5.59951	1.86308e-05	0.000118525
ZNF438	3.93568	0.000838039	0.00717072	1.72295	0.100566	0.329366	7.30113	5.1029e-07	6.25433e-06
TRAF3	3.92723	0.000854634	0.00726542	2.51809	0.0205757	0.130111	5.29161	3.70902e-05	0.000211633
LYAR	3.92434	0.000860385	0.0073084	0.0467118	0.963213	0.987326	2.81598	0.0107793	0.0264417
HEBP2	3.92094	0.000867211	0.00735507	0.374554	0.711996	0.876487	2.11021	0.0478392	0.0917019
LARP1	3.92091	0.000867277	0.00735507	2.90137	0.00892275	0.0742926	-0.588721	0.562742	0.662686
CLPTM1	3.91767	0.000873809	0.0073695	1.0301	0.315449	0.601934	4.29855	0.000360961	0.00147987
MTF1	3.91729	0.000874586	0.0073695	1.66368	0.112011	0.349736	3.96293	0.000786669	0.00288345
GPR56	3.91665	0.000875879	0.00737449	0.814386	0.425163	0.696095	0.529957	0.602067	0.698283
NIN	3.91515	0.000878952	0.00738914	2.64523	0.015656	0.109129	0.361123	0.721853	0.795369
FLJ43663	3.90878	0.000892028	0.00747455	1.326	0.200016	0.47728	5.51128	2.26708e-05	0.000139174
CEP104	3.90659	0.000896578	0.00750073	2.45535	0.0235077	0.142206	3.50491	0.00227051	0.00711886
WRNIP1	3.90492	0.000900056	0.00751786	2.06267	0.052584	0.228158	3.30769	0.00356882	0.0104627
ANKRD11	3.90437	0.000901219	0.0075216	0.716998	0.481794	0.741373	4.48103	0.000236558	0.00103136
MGAT4B	3.90386	0.000902267	0.00752355	0.167331	0.868816	0.947709	0.815198	0.42471	0.535971
LOC283922	3.90357	0.000902884	0.00752355	0.578979	0.569167	0.795926	1.1489	0.264363	0.37246
RHOC	3.89831	0.000913972	0.00757991	2.34562	0.0295914	0.164386	0.610806	0.548314	0.651092
ATR	3.89709	0.000916557	0.00759536	2.27859	0.0339953	0.179465	3.5745	0.00193408	0.00622171
STEAP3	3.89305	0.000925186	0.00765481	0.828105	0.417535	0.690485	3.22547	0.00430412	0.0122761
TAP2	3.88862	0.000934752	0.00771574	0.711238	0.485277	0.744337	5.25675	4.01217e-05	0.000226352
NAB1	3.88171	0.000949864	0.0078003	1.74192	0.0971213	0.324778	8.35777	6.63057e-08	1.29604e-06
KYNU	3.87626	0.000961944	0.0078661	0.376049	0.710901	0.876144	7.19693	6.29123e-07	7.38377e-06
EIF4G1	3.8754	0.000963872	0.00787574	1.57416	0.131381	0.380807	1.53825	0.139901	0.223485
RAB21	3.86565	0.000985917	0.00801229	2.48347	0.0221483	0.136846	3.40216	0.00287505	0.00867548
EIF3B	3.86006	0.000998799	0.00807331	2.22025	0.0383108	0.190485	3.11213	0.00556426	0.0153017
LIMD2	3.85746	0.00100482	0.00811575	-0.0772515	0.939203	0.976441	-0.237929	0.814394	0.868049
PNO1	3.85698	0.00100595	0.00811748	2.35015	0.0293137	0.163738	5.70784	1.46581e-05	9.74982e-05
MTFP1	3.85671	0.00100658	0.00811748	1.40238	0.176369	0.447023	9.21331	1.4134e-08	4.11726e-07
TAF13	3.85509	0.00101037	0.00814184	2.13621	0.0454116	0.210466	7.01265	9.14307e-07	9.95514e-06
PHLDA2	3.85466	0.00101137	0.00814365	0.528364	0.603151	0.815739	3.28224	0.00378217	0.0109871
PWWP2B	3.84888	0.00102503	0.00822845	3.02848	0.00671729	0.0613718	5.7847	1.23748e-05	8.52776e-05
COG2	3.84764	0.00102798	0.00823846	-1.09623	0.286204	0.575143	-1.33877	0.195896	0.292787
ANKRD13B	3.83758	0.00105226	0.00838692	2.24806	0.0361948	0.185995	5.71324	1.44843e-05	9.64641e-05
MAST2	3.8365	0.00105489	0.00839329	2.3042	0.0322458	0.174522	1.56264	0.134065	0.215702
EXOSC5	3.83622	0.00105557	0.00839329	1.71515	0.102012	0.332433	2.37545	0.0278072	0.0582279
RRP1	3.83026	0.00107026	0.00848785	2.68426	0.0143842	0.102815	2.85142	0.00996774	0.024839
NEFM	3.82969	0.00107169	0.00849273	-0.349053	0.730755	0.884611	3.61471	0.00176269	0.00576024
NUDT14	3.82688	0.00107867	0.00853525	2.05132	0.0537779	0.230333	4.46958	0.000242903	0.00105248
FTH1	3.82628	0.00108018	0.00854072	2.84618	0.0100838	0.0803345	2.72114	0.0132734	0.0315158
DIAPH1	3.82289	0.00108871	0.00857596	1.91645	0.0699372	0.270013	-1.63559	0.11781	0.193547
SERPINB1	3.81749	0.00110244	0.00865814	1.18571	0.249847	0.533047	-0.477998	0.637915	0.727583
TNKS1BP1	3.81596	0.00110635	0.00867749	-1.15458	0.262082	0.548158	6.38178	3.40282e-06	2.93552e-05
CLPTM1L	3.81466	0.00110969	0.00869558	2.06632	0.0522055	0.227757	0.694838	0.495275	0.603722
TLE3	3.81108	0.00111892	0.00875492	1.94649	0.0660046	0.260647	6.18904	5.13708e-06	4.12693e-05
RNF213	3.80885	0.00112474	0.0087862	0.492447	0.627849	0.830289	-0.520782	0.608325	0.703602
ALOX5AP	3.80475	0.00113547	0.00883838	2.9433	0.00812763	0.0696578	7.17658	6.55503e-07	7.59171e-06
NFRKB	3.80381	0.00113794	0.00885102	2.55931	0.0188399	0.123056	3.0605	0.00625099	0.0168856
GPR68	3.80167	0.00114362	0.00887549	0.652355	0.521715	0.767538	8.94473	2.27345e-08	6.06793e-07
ADM	3.79851	0.00115201	0.008908	0.976775	0.340529	0.626158	4.31542	0.000347113	0.0014309
ZNF706	3.79831	0.00115254	0.008908	1.96748	0.0633746	0.254272	4.14409	0.000516556	0.00201263
C1QBP	3.79787	0.00115374	0.008908	2.6923	0.0141348	0.101574	4.57124	0.000192057	0.000865324
RNPEPL1	3.79623	0.00115812	0.00893528	-0.684729	0.501495	0.75462	-0.464122	0.64765	0.736179
LOC645638	3.79336	0.00116586	0.00898842	-1.73532	0.098308	0.32653	3.91081	0.000887846	0.00319637
ELMO2	3.79251	0.00116814	0.00899938	1.04469	0.308823	0.595109	0.509669	0.615948	0.710272
GDI1	3.7904	0.00117387	0.00903028	0.987296	0.335474	0.622013	2.26734	0.0347907	0.0705611
GNAI2	3.7855	0.00118728	0.00910492	0.987688	0.335287	0.621997	-0.773013	0.448695	0.559061
TMEM51	3.78528	0.0011879	0.00910492	-0.933873	0.36168	0.644386	8.30085	7.37307e-08	1.39703e-06
MAP1LC3B2	3.7786	0.00120643	0.00920695	3.03911	0.00655889	0.060443	9.26547	1.29012e-08	3.87627e-07
AGFG2	3.77827	0.00120734	0.00920695	-0.219411	0.828588	0.933157	0.819877	0.4221	0.53351
RASL11A	3.77614	0.00121331	0.00923239	0.930791	0.363233	0.645121	-1.48578	0.153173	0.240069
MFN2	3.7735	0.00122075	0.00926887	2.938	0.0082242	0.0701425	0.913498	0.372031	0.484164
TMEM184C	3.77151	0.00122641	0.00929846	0.698272	0.493172	0.749233	1.04735	0.307626	0.417904
ARID3A	3.76889	0.00123387	0.00934823	1.49788	0.150024	0.409698	7.80417	1.89592e-07	2.908e-06
MRPL36	3.76772	0.00123723	0.00936694	0.00598727	0.995283	0.99932	4.45526	0.000251088	0.00107993
ADRM1	3.76301	0.00125079	0.00945602	1.59842	0.125873	0.37158	5.01901	6.877e-05	0.000360511
RALB	3.75692	0.00126856	0.00953759	0.958774	0.349298	0.632545	3.63381	0.00168661	0.0055565
IL1R1	3.75683	0.00126884	0.00953759	-0.777958	0.445841	0.711458	1.8636	0.0773602	0.13691
PIP5K1C	3.75099	0.00128612	0.00964446	0.481303	0.635606	0.835296	3.29918	0.00363879	0.0106234
XKRX	3.75078	0.00128672	0.00964446	-1.65793	0.113177	0.351392	10.6469	1.29187e-09	6.96684e-08
FER1L6	3.74624	0.00130035	0.00973963	0.928224	0.36453	0.646266	6.89781	1.15685e-06	1.20023e-05
CSTB	3.74352	0.00130856	0.0097916	2.22289	0.0381053	0.189984	4.96637	7.75354e-05	0.00039677
POLR1A	3.74081	0.0013168	0.00983488	2.94135	0.00816305	0.0697908	2.64668	0.0156068	0.0361341
DDX49	3.73854	0.00132372	0.00987251	0.910793	0.373419	0.654916	5.93292	8.94477e-06	6.5458e-05
MAP3K11	3.73804	0.00132526	0.009877	0.935246	0.36099	0.644074	3.56564	0.00197405	0.00632899
SIRPA	3.73427	0.00133688	0.00994247	-1.14928	0.264211	0.550461	2.02461	0.0566829	0.105762
DDX21	3.73372	0.00133858	0.00994805	2.55733	0.0189201	0.123121	2.03545	0.0554876	0.10399
IFI30	3.72962	0.00135136	0.0100218	-0.825214	0.419135	0.69163	11.6546	2.74799e-10	2.25765e-08
TBC1D24	3.72912	0.00135291	0.0100262	1.64839	0.115136	0.354858	2.25585	0.0356212	0.0719816
EXOC8	3.72854	0.00135474	0.0100327	0.40398	0.690581	0.866192	2.17471	0.0420216	0.0824593
CCNJL	3.72333	0.00137117	0.010131	1.11527	0.27816	0.566556	8.64752	3.88758e-08	8.7168e-07
WSB2	3.7195	0.0013834	0.0101918	0.934647	0.361291	0.644174	-0.232422	0.818609	0.870688
TAX1BP3	3.71932	0.00138397	0.0101918	0.680874	0.503879	0.756345	3.62619	0.00171655	0.00563749
SMG8	3.7186	0.00138627	0.0102016	0.678426	0.505397	0.75688	4.21849	0.000434629	0.0017339
MGC72080	3.70322	0.00143649	0.0105269	0.600452	0.555054	0.786203	3.94747	0.000815427	0.00297022
HGSNAT	3.7021	0.00144024	0.0105471	2.98606	0.00738722	0.0653356	2.09687	0.0491301	0.0937493
PPARGC1B	3.70068	0.00144497	0.0105743	-0.198866	0.844406	0.938506	5.28825	3.73717e-05	0.000212778
HEATR7A	3.69842	0.00145255	0.0106077	0.785783	0.441348	0.708039	1.62223	0.120655	0.197542
LOC100506123	3.69442	0.00146606	0.010686	2.78964	0.011423	0.0874906	5.02181	6.83334e-05	0.000358401
ANKRD36B	3.69388	0.00146789	0.01069	2.27339	0.0343612	0.180601	3.94163	0.000826549	0.00300345
BMPER	3.68698	0.00149149	0.010821	0.518722	0.609735	0.819946	0.243497	0.810139	0.864653
ATP6AP1	3.68659	0.00149286	0.010821	-2.19372	0.0404343	0.196502	7.65169	2.55033e-07	3.63897e-06
PMS2P1	3.68652	0.00149309	0.010821	2.19864	0.040033	0.196173	-1.43398	0.167268	0.257652
PCNXL3	3.68144	0.00151075	0.0109224	0.210257	0.835627	0.935845	-0.555584	0.584753	0.682948
SCAMP4	3.6813	0.00151123	0.0109224	1.8225	0.0836022	0.297784	5.78704	1.23113e-05	8.48957e-05
RAB3A	3.6801	0.00151543	0.0109377	1.15974	0.260025	0.545576	8.03276	1.2226e-07	2.07191e-06
RAP1GAP2	3.67966	0.00151699	0.0109415	1.89923	0.0722843	0.275489	3.88043	0.00095268	0.00339606
ZNF259	3.67897	0.0015194	0.0109513	2.74618	0.0125659	0.0943208	3.14653	0.005148	0.0142878
TUBB2A	3.67381	0.00153766	0.0110602	0.494187	0.626642	0.83005	-0.870135	0.39471	0.507181
PTDSS2	3.66907	0.0015546	0.0111591	2.90297	0.00889108	0.0741654	6.7961	1.42698e-06	1.42648e-05
COG1	3.6674	0.00156062	0.0111947	0.562713	0.579981	0.80251	0.192264	0.849504	0.892892
HYOU1	3.66204	0.00158005	0.0113033	-1.53361	0.141035	0.395921	-0.0273426	0.978462	0.985396
MMP9	3.66162	0.00158161	0.0113067	2.64643	0.0156152	0.109037	4.9324	8.37882e-05	0.000425455
EIF2C2	3.65883	0.00159184	0.0113721	-1.92396	0.0689349	0.267202	3.59924	0.00182679	0.00592917
CAPN10	3.65832	0.00159372	0.0113779	1.89444	0.0729491	0.276943	2.83813	0.0102651	0.0254295
CYB5D2	3.65659	0.00160009	0.0114079	2.81489	0.0108053	0.0844192	5.58349	1.93051e-05	0.000121866
EIF6	3.65582	0.00160295	0.0114158	1.27474	0.217238	0.49749	1.48211	0.154138	0.241244
NSF	3.6557	0.00160339	0.0114158	1.88075	0.074878	0.280702	2.74546	0.0125859	0.0301557
BAZ1A	3.65331	0.00161229	0.0114637	0.665892	0.513206	0.762391	0.747716	0.463468	0.573122
SNAPC2	3.65122	0.00162008	0.0115032	2.69215	0.0141395	0.101574	2.5523	0.0191253	0.0426739
SQSTM1	3.65094	0.00162112	0.0115032	1.23516	0.231307	0.513928	5.01013	7.01752e-05	0.000366234
PSG2	3.64769	0.00163336	0.0115744	-2.60098	0.0172264	0.115738	3.83861	0.00104973	0.00368579
CST1	3.64652	0.00163778	0.0115979	-1.86866	0.0766203	0.284667	8.39183	6.22369e-08	1.23955e-06
SHC3	3.64425	0.00164639	0.0116511	0.754967	0.459204	0.721866	6.11695	6.00001e-06	4.72985e-05
ENOSF1	3.64115	0.00165822	0.011719	3.10749	0.0056229	0.0546997	5.2835	3.77737e-05	0.000214776
IL11	3.63878	0.00166736	0.0117678	1.35983	0.189252	0.463585	5.25826	3.99854e-05	0.000225704
DNTTIP2	3.63424	0.00168492	0.0118723	2.27384	0.0343291	0.180593	4.04894	0.00064427	0.00242407
NOP56	3.62837	0.00170793	0.0120138	1.61774	0.121626	0.365827	1.25644	0.223658	0.32504
IGIP	3.62567	0.00171863	0.0120567	1.65851	0.113058	0.351337	2.99668	0.00721381	0.0190365
SLC18B1	3.62513	0.00172074	0.0120567	2.41703	0.025486	0.150315	11.428	3.85781e-10	2.81727e-08
HSPA4	3.61861	0.00174688	0.0122061	1.36963	0.186219	0.460095	5.67319	1.58244e-05	0.000104006
C3orf52	3.61799	0.00174936	0.0122089	2.0729	0.0515285	0.225934	3.18468	0.00472175	0.0133121
PFDN1	3.61736	0.00175192	0.012217	2.89516	0.00904675	0.0750281	1.95015	0.0655397	0.119213
SYT11	3.61313	0.00176912	0.0123287	-0.978796	0.339554	0.625638	0.913752	0.3719	0.484124
DLL3	3.61069	0.00177913	0.0123821	1.2773	0.216351	0.496865	3.84164	0.00104239	0.00366491
CDK12	3.60102	0.0018193	0.0126366	1.70237	0.104421	0.336012	2.30583	0.0321374	0.0657887
FAM120B	3.60008	0.00182324	0.0126472	2.31948	0.0312419	0.170573	2.54769	0.0193147	0.0430052
ATXN7L3	3.59841	0.00183028	0.0126794	-0.576941	0.570516	0.796899	2.03004	0.0560815	0.104929
SMURF1	3.59319	0.00185248	0.0127994	1.85896	0.0780429	0.28646	4.61324	0.000174325	0.000798085
CBWD1	3.58655	0.00188107	0.0129714	2.95511	0.00791625	0.0685163	2.58539	0.0178141	0.0402693
ABHD15	3.58237	0.00189932	0.0130801	0.646883	0.525177	0.770056	3.75079	0.0012867	0.00441465
MAFK	3.57379	0.00193726	0.0133152	-1.84923	0.0794939	0.28856	2.24086	0.0367318	0.073716
FBXL16	3.5684	0.00196153	0.0134468	-1.32701	0.199688	0.476712	4.87891	9.46866e-05	0.000470849
URGCP	3.56488	0.00197749	0.0135122	-0.510337	0.615488	0.823995	1.20977	0.240691	0.345308
SEMA4C	3.55562	0.00202017	0.0137236	-0.854579	0.403062	0.678608	5.00178	7.15226e-05	0.000371974
RNMTL1	3.54771	0.00205734	0.0139264	2.50318	0.0212397	0.132714	2.96003	0.00782985	0.0203758
TMCO3	3.54395	0.00207525	0.0140312	1.95095	0.0654382	0.259483	-3.63125	0.00169661	0.00558246
IDH3A	3.54361	0.00207685	0.0140312	1.67968	0.108817	0.343869	2.82795	0.0104984	0.0258976
STARD13	3.54349	0.00207745	0.0140312	0.00420923	0.996684	0.999535	-0.0341581	0.973095	0.981681
DST	3.54119	0.00208848	0.0140966	1.99602	0.0599484	0.246546	-1.72782	0.0996719	0.168921
ZNF121	3.53754	0.00210613	0.0142066	1.93965	0.0668833	0.262833	5.06857	6.14374e-05	0.000327791
GPR108	3.53583	0.00211444	0.0142535	-0.095581	0.924819	0.970141	3.93716	0.000835173	0.00302747
TBC1D10B	3.5351	0.00211801	0.0142651	0.529194	0.602586	0.815231	2.22421	0.0380024	0.0758894
MAP3K5	3.52489	0.00216839	0.0145705	-0.567836	0.576564	0.800085	1.24592	0.227413	0.329177
PPP1R26	3.52317	0.00217701	0.0146031	2.76292	0.0121133	0.0919076	1.64095	0.116684	0.192026
EMG1	3.52101	0.00218788	0.0146546	1.65608	0.113556	0.351739	1.4707	0.157171	0.245188
ANKFY1	3.51844	0.00220088	0.0147178	0.563456	0.579485	0.802156	1.13275	0.270925	0.379772
RPS6KA1	3.51668	0.00220979	0.014745	0.912309	0.372641	0.654205	6.89241	1.16978e-06	1.20958e-05
RAB27B	3.50443	0.00227301	0.0150585	2.4705	0.0227657	0.139188	5.40975	2.84458e-05	0.00016929
MRGBP	3.50337	0.00227858	0.0150796	2.49463	0.0216296	0.134351	7.08492	7.89204e-07	8.84784e-06
PNKP	3.49798	0.00230701	0.0152294	-2.56832	0.0184796	0.121761	3.31996	0.00347021	0.0102163
PTPRN	3.49695	0.0023125	0.0152561	-2.64951	0.0155114	0.108601	0.19895	0.844342	0.889211
IL4R	3.49472	0.00232438	0.0153073	-0.12061	0.905222	0.962714	6.48565	2.73081e-06	2.45446e-05
UNC45A	3.49467	0.00232462	0.0153073	1.09011	0.288827	0.577544	1.06443	0.300014	0.410426
SLC37A3	3.49032	0.00234801	0.0154345	0.164106	0.87132	0.948629	-0.370007	0.715327	0.790415
CLK3	3.48943	0.00235282	0.0154509	1.09398	0.287165	0.576083	5.11536	5.52453e-05	0.000299155
DAAM1	3.48541	0.00237472	0.015555	0.690762	0.497778	0.752119	8.42714	5.82921e-08	1.16762e-06
LDLR	3.48138	0.0023968	0.0156746	1.93973	0.066872	0.262833	1.32676	0.199768	0.297601
PPP3R1	3.48095	0.00239921	0.0156806	1.65712	0.113342	0.351492	5.5153	2.24685e-05	0.000138255
ZMPSTE24	3.47319	0.00244238	0.0158805	0.541722	0.594087	0.81168	2.56005	0.0188101	0.0420956
MSX2	3.4702	0.00245926	0.0159639	-1.39145	0.17961	0.45132	7.36442	4.49675e-07	5.64294e-06
RHOB	3.46823	0.00247037	0.0160105	-0.880506	0.389205	0.666986	-0.0312694	0.975369	0.983035
NPRL3	3.46717	0.00247643	0.0160358	2.10619	0.0482248	0.218296	0.826553	0.418394	0.529653
PIKFYVE	3.45996	0.00251778	0.0162602	0.837523	0.412349	0.685574	2.78642	0.0115041	0.0279392
ABI1	3.45976	0.00251898	0.0162602	1.49542	0.15066	0.410238	1.12611	0.273655	0.382731
KCNJ2	3.45923	0.00252203	0.016261	2.23466	0.0372006	0.188835	-0.629757	0.536093	0.640533
MAPK11	3.45719	0.00253389	0.0163174	-0.832413	0.415157	0.688069	4.36603	0.000308702	0.00129232
TRMT6	3.4568	0.00253616	0.0163221	3.11918	0.00547636	0.0538218	2.94128	0.00816427	0.021074
DGKE	3.4563	0.00253909	0.0163309	1.73189	0.0989291	0.326944	1.16974	0.256068	0.362983
PCBD1	3.45413	0.00255176	0.0163924	1.32098	0.201652	0.478083	4.61121	0.000175139	0.00080042
HPCAL1	3.45319	0.00255726	0.0164177	1.07396	0.295824	0.583783	9.3139	1.18563e-08	3.67789e-07
BICD2	3.45274	0.00255994	0.0164248	1.75267	0.0952154	0.320514	3.31473	0.00351192	0.0103276
CANT1	3.45171	0.002566	0.0164388	2.00873	0.0584763	0.242401	3.63584	0.0016787	0.00553393
STRN4	3.45051	0.00257304	0.0164687	1.52794	0.142431	0.398202	1.93889	0.0669803	0.1214
USP40	3.45022	0.00257478	0.0164698	1.31692	0.202987	0.479472	-0.509143	0.61631	0.71057
JUP	3.44828	0.00258627	0.0165132	-0.527597	0.603674	0.815881	10.0298	3.51525e-09	1.42179e-07
MED1	3.4415	0.00262689	0.0167218	1.36293	0.188289	0.462646	1.78289	0.0900273	0.155584
UBE2Q1	3.43347	0.00267576	0.0169918	1.04404	0.309115	0.595109	3.48934	0.00235333	0.00734569
NIP7	3.43263	0.00268093	0.0170143	1.07609	0.294895	0.582947	2.20388	0.0396087	0.0785067
UGCG	3.43106	0.00269061	0.0170448	0.857421	0.401528	0.677297	-4.42727	0.000267884	0.00114144
AP1M1	3.42965	0.00269931	0.0170589	0.797403	0.434727	0.702241	-0.133139	0.895435	0.927084
ULBP1	3.42744	0.00271303	0.0171353	2.74284	0.0126583	0.0947433	7.63348	2.6428e-07	3.74551e-06
PTRH1	3.42661	0.00271824	0.0171516	0.804641	0.430635	0.70004	3.25099	0.00406132	0.0116659
MFSD10	3.42651	0.00271887	0.0171516	0.406015	0.68911	0.864863	2.18896	0.040827	0.0804302
DPP7	3.42596	0.00272228	0.0171628	-1.47274	0.156627	0.417936	3.9961	0.000728371	0.00270464
ERN1	3.42187	0.00274796	0.0173143	3.0832	0.00593944	0.056781	3.29119	0.00370579	0.010798
NUFIP2	3.42157	0.00274988	0.017316	2.59872	0.0173103	0.116005	0.703886	0.489744	0.598437
PLCB3	3.41738	0.00277644	0.0174311	1.93325	0.0677129	0.264611	0.954075	0.351612	0.46341
DDX27	3.4138	0.00279929	0.0175222	-0.149108	0.882985	0.953236	1.37291	0.185213	0.280003
ARL6IP6	3.41275	0.00280604	0.0175436	0.359956	0.722712	0.881869	-4.92135	8.59303e-05	0.000434736
WDR77	3.41103	0.00281715	0.0175712	1.2214	0.236356	0.51937	4.69693	0.000143762	0.000674307
LYN	3.40928	0.00282847	0.017621	2.96457	0.00775086	0.0676908	1.60892	0.123549	0.201526
GRN	3.40835	0.0028345	0.0176481	-0.848303	0.406463	0.681608	6.28207	4.20846e-06	3.50405e-05
SLC26A11	3.40589	0.00285057	0.0177116	-1.67898	0.108955	0.344067	3.36513	0.00312963	0.0093365
PFKFB2	3.40575	0.00285145	0.0177116	0.347311	0.732042	0.884775	2.34182	0.0298265	0.0617431
WDR55	3.40381	0.00286419	0.0177593	-1.18243	0.251115	0.534777	2.09716	0.0491018	0.0937122
TSC22D4	3.39814	0.00290168	0.0179283	0.572082	0.57374	0.798835	5.84799	1.07698e-05	7.62069e-05
ISG20L2	3.39762	0.00290515	0.0179353	0.835351	0.413541	0.68662	4.88004	9.44414e-05	0.00047024
EVC	3.39705	0.00290893	0.0179415	1.71066	0.102852	0.333826	2.41243	0.0257336	0.0545373
WIPF2	3.39479	0.00292405	0.0179821	-0.858211	0.401102	0.677297	-0.129731	0.898095	0.92837
PSME3	3.39074	0.00295133	0.0181075	2.6421	0.0157625	0.109556	3.60901	0.00178602	0.00582201
SMPD2	3.3903	0.00295426	0.0181149	-0.498406	0.623719	0.828265	0.853391	0.403704	0.515129
WWP2	3.38894	0.00296353	0.0181611	0.125895	0.901092	0.960561	0.037948	0.970111	0.979801
CD68	3.38173	0.00301285	0.0184097	0.764488	0.453641	0.71769	0.160476	0.874141	0.91177
SNCB	3.38001	0.00302477	0.0184432	0.534571	0.598931	0.814199	8.46292	5.45577e-08	1.11051e-06
TRIML2	3.37993	0.00302535	0.0184432	-0.00164791	0.998702	0.999647	4.83972	0.000103577	0.000510648
DGKD	3.37592	0.00305322	0.0185808	2.20146	0.0398041	0.195174	2.38727	0.0271282	0.0570397
MFSD3	3.37503	0.00305947	0.0185973	0.287998	0.776358	0.907232	4.11995	0.000546329	0.00210678
PLEKHA1	3.37358	0.00306966	0.018627	1.60304	0.124846	0.370429	-0.109765	0.913707	0.939895
URB1	3.37276	0.00307545	0.0186416	2.80271	0.0110992	0.085697	1.29807	0.20926	0.309027
GSS	3.37103	0.00308762	0.0187036	2.05267	0.053634	0.230333	4.21758	0.000435541	0.00173622
NCDN	3.37026	0.00309304	0.0187256	1.42573	0.169605	0.436828	4.9865	7.40572e-05	0.000381758
CCT8	3.36798	0.00310929	0.0187916	2.35025	0.0293081	0.163738	3.50898	0.00224931	0.00707117
C1orf233	3.36739	0.00311348	0.0187953	1.10735	0.281486	0.569251	-1.29622	0.209885	0.309776
KPNA6	3.36615	0.00312229	0.0188072	1.5947	0.126703	0.372791	3.01594	0.00690909	0.01838
ZDHHC6	3.36611	0.0031226	0.0188072	1.65722	0.113321	0.351492	0.403555	0.690889	0.771392
SLC16A6	3.36316	0.00314378	0.0188914	1.16453	0.258125	0.543531	13.1793	3.17565e-11	5.75869e-09
DOCK5	3.36206	0.0031517	0.0189226	-1.286	0.21336	0.493336	-0.797529	0.434656	0.545838
MAPK8IP1	3.36076	0.00316106	0.0189407	-0.67606	0.506866	0.757777	3.03414	0.00663248	0.0177474
PDZK1	3.36028	0.00316458	0.0189407	-0.0793611	0.937546	0.976331	2.62414	0.0163868	0.0376665
CENPB	3.35506	0.00320258	0.019092	-0.412139	0.684689	0.862195	1.59898	0.125747	0.20432
ACVR2B	3.35438	0.00320755	0.0191	0.00810341	0.993616	0.99932	3.0576	0.00629182	0.016974
ZSCAN22	3.34739	0.00325924	0.019341	0.503289	0.620344	0.826247	1.35144	0.191877	0.288419
UBE3B	3.34717	0.00326089	0.019341	1.73538	0.0982966	0.32653	1.26149	0.221872	0.323025
SFT2D3	3.34619	0.00326824	0.0193518	1.07175	0.296792	0.583881	1.59993	0.125536	0.204058
ARNT	3.34393	0.00328517	0.0194302	0.451527	0.656543	0.848183	1.92803	0.0683978	0.123586
ATIC	3.34267	0.00329463	0.0194642	2.94505	0.00809607	0.0694555	0.699589	0.492366	0.601083
FEM1B	3.33976	0.00331662	0.0195684	2.51123	0.0208785	0.131551	2.97984	0.00749077	0.0196294
ELL	3.33913	0.00332146	0.0195788	-0.847572	0.40686	0.68184	7.27157	5.41435e-07	6.56717e-06
EIF4A1	3.33787	0.00333099	0.0195978	2.4352	0.0245295	0.145993	2.41979	0.0253382	0.053808
PPP6R2	3.33368	0.0033631	0.0197247	-0.338213	0.738782	0.887653	3.09559	0.00577591	0.0157642
PRMT1	3.33158	0.00337925	0.0197643	2.63869	0.0158792	0.110149	1.88829	0.0738105	0.131558
MLLT4	3.32916	0.003398	0.0198629	0.651677	0.522144	0.767631	0.295514	0.770695	0.833895
C7orf43	3.32553	0.00342632	0.019985	1.01345	0.323136	0.609729	2.5951	0.017446	0.039676
PRDM10	3.32128	0.00345976	0.0201232	2.11124	0.0477408	0.21697	1.0284	0.316228	0.426909
RAET1K	3.32095	0.00346237	0.0201273	2.69211	0.0141407	0.101574	1.09327	0.287468	0.397294
RUFY1	3.3189	0.0034786	0.0201993	0.0322951	0.974562	0.991918	1.80458	0.0864576	0.15032
NFKB1	3.317	0.00349371	0.0202758	-0.383515	0.705447	0.873729	3.72608	0.00136247	0.00462782
LYSMD1	3.3127	0.00352823	0.0204423	-0.118779	0.906654	0.963165	4.74467	0.000128816	0.000616019
RNF123	3.31225	0.00353184	0.0204436	-0.181981	0.857458	0.943452	4.08473	0.000592891	0.00226228
RNASEH2C	3.31219	0.00353234	0.0204436	-0.333536	0.742255	0.89021	4.75199	0.00012667	0.000607692
LARP4	3.31172	0.00353615	0.0204467	2.81139	0.0108889	0.0847579	3.51607	0.00221293	0.00697786
VMA21	3.31143	0.00353843	0.0204467	2.22554	0.0378998	0.189509	2.59267	0.0175374	0.0398131
C16orf5	3.3111	0.00354117	0.0204478	0.567939	0.576496	0.800085	4.05529	0.000634839	0.00239806
UVSSA	3.31074	0.00354403	0.0204478	1.86856	0.0766348	0.284667	3.62056	0.00173904	0.00569533
SOLH	3.31029	0.00354767	0.0204536	2.04276	0.0546943	0.233522	1.41116	0.173801	0.265769
SMG7	3.30846	0.00356255	0.0205281	0.930201	0.363531	0.645323	1.46857	0.157744	0.2459
MME	3.30258	0.00361073	0.0207602	-1.80238	0.0868146	0.303808	14.9091	3.45934e-12	1.51577e-09
HMOX2	3.30199	0.00361559	0.0207768	-0.0800697	0.93699	0.976331	5.94169	8.77536e-06	6.45326e-05
ABT1	3.29969	0.00363461	0.0208456	1.2554	0.224026	0.506828	3.92891	0.000851318	0.00307856
FMNL3	3.29958	0.0036355	0.0208456	0.974887	0.341441	0.626882	6.05157	6.91124e-06	5.306e-05
VDAC1	3.29603	0.00366511	0.0209925	2.07467	0.0513485	0.225627	2.4674	0.0229159	0.0496514
ARFIP1	3.29558	0.00366886	0.0210026	-0.818977	0.422601	0.694386	0.979542	0.339194	0.450773
CDC42BPB	3.2949	0.00367453	0.0210236	2.16333	0.0429988	0.204404	3.08457	0.00592113	0.0161229
QPCT	3.29458	0.00367722	0.0210275	2.05663	0.0532167	0.229554	8.76696	3.1294e-08	7.61778e-07
RABGGTA	3.29202	0.00369877	0.0211278	0.375729	0.711135	0.876144	5.9913	7.877e-06	5.91675e-05
PPP1R3F	3.2858	0.00375161	0.0213655	0.258847	0.79844	0.917816	2.74555	0.0125833	0.0301557
GNA12	3.28562	0.00375317	0.0213655	0.288981	0.775616	0.907205	2.56699	0.0185324	0.041589
YWHAH	3.28468	0.00376122	0.0213906	2.03952	0.0550449	0.234585	-1.26968	0.218999	0.319731
LIF	3.28357	0.00377073	0.0214109	2.85753	0.00983385	0.0787631	4.15785	0.000500311	0.00195659
MEIS3	3.28197	0.00378452	0.0214776	-0.150633	0.881797	0.952984	4.29115	0.000367206	0.00149904
GBA2	3.28167	0.00378711	0.0214807	-0.203414	0.840899	0.937489	2.1949	0.0403379	0.0796756
ACOT7	3.28124	0.00379082	0.0214902	1.57683	0.130764	0.379867	2.54585	0.0193909	0.0431566
CLSTN1	3.27855	0.00381413	0.021562	0.762248	0.454946	0.718504	4.50609	0.000223241	0.00098021
ST3GAL4	3.27836	0.00381579	0.021562	2.39435	0.0267285	0.154863	1.67805	0.109138	0.181559
CCDC103	3.27715	0.00382631	0.0216098	0.514321	0.612752	0.821835	5.59683	1.87419e-05	0.000119016
GCLM	3.27686	0.00382883	0.0216124	2.20372	0.0396219	0.194976	1.01895	0.320581	0.431384
SEMA4D	3.27534	0.00384217	0.021667	-0.28685	0.777224	0.907863	-1.6581	0.113142	0.187164
ABCG2	3.27383	0.00385543	0.021716	-1.50788	0.147463	0.405905	3.10305	0.00567953	0.015582
EML1	3.27319	0.00386106	0.0217288	-2.91754	0.0086077	0.0724728	4.32724	0.000337735	0.00139883
VPS53	3.26998	0.00388936	0.0218603	2.34407	0.029687	0.164511	1.80567	0.0862814	0.150072
TSR1	3.26723	0.00391383	0.0219626	2.55291	0.0191002	0.123681	2.16125	0.0431802	0.0843863
RBM19	3.26635	0.00392173	0.0219952	1.97263	0.0627447	0.252709	2.4372	0.0244259	0.0523249
PFDN2	3.26345	0.00394768	0.0221289	1.69968	0.104935	0.337083	10.7852	1.03821e-09	6.00285e-08
P2RX4	3.25832	0.00399404	0.0223768	2.73267	0.0129432	0.0959898	-1.21533	0.238613	0.342794
CUX1	3.25569	0.00401805	0.0224754	2.79269	0.0113467	0.0872831	-1.69586	0.105665	0.176995
MTOR	3.25498	0.00402459	0.0224881	2.3992	0.026458	0.153889	2.5178	0.0205883	0.0453498
POLR3E	3.25187	0.00405314	0.0226236	0.777188	0.446284	0.711758	4.17332	0.000482669	0.00190245
NDUFV3	3.24625	0.00410534	0.0228815	2.91564	0.00864419	0.0726637	2.09012	0.049795	0.0947772
SLC35F5	3.24488	0.00411817	0.0229364	-0.644831	0.526479	0.770534	7.33273	4.79035e-07	5.9459e-06
NOC4L	3.24446	0.00412215	0.0229364	1.94801	0.0658118	0.260179	0.0861131	0.932246	0.953383
TOMM40	3.2443	0.00412358	0.0229364	1.5473	0.137712	0.389926	0.320519	0.751952	0.817822
BRK1	3.24261	0.00413956	0.0229961	1.56446	0.133639	0.383766	4.03011	0.000673055	0.0025224
PUS1	3.24218	0.00414357	0.0230062	1.30272	0.207699	0.485271	2.0984	0.0489809	0.0935155
RPS27L	3.24007	0.00416348	0.0230773	2.47442	0.0225774	0.13852	4.32275	0.000341265	0.00141067
FAM206A	3.239	0.00417364	0.0231122	1.44164	0.165118	0.430864	2.99015	0.00731998	0.0192635
CEBPD	3.23555	0.0042065	0.0232696	2.09434	0.0493785	0.221246	2.76011	0.0121884	0.0293639
MAP2K7	3.23337	0.00422743	0.0233608	1.34221	0.194798	0.470055	3.97607	0.000763043	0.00281155
VPS13C	3.22751	0.00428413	0.0236369	0.522828	0.606927	0.817717	2.74377	0.0126325	0.0302536
HSPBP1	3.21905	0.00436736	0.0240381	1.82584	0.0830781	0.29716	0.0362024	0.971485	0.980436
RAET1L	3.21899	0.0043679	0.0240381	-0.050922	0.959901	0.986199	2.64641	0.0156161	0.0361458
CNNM3	3.21896	0.00436828	0.0240381	-0.581648	0.567403	0.794819	4.74928	0.000127459	0.000610921
ARRDC1	3.21872	0.00437063	0.0240384	-1.13908	0.268338	0.555481	2.44401	0.0240778	0.0517433
CD151	3.21815	0.00437625	0.0240568	0.0657825	0.948214	0.98072	-3.62291	0.00172959	0.0056697
RAB5C	3.21666	0.00439114	0.0241134	0.212921	0.833578	0.93493	6.93863	1.06382e-06	1.11648e-05
LINC00152	3.21333	0.00442443	0.0242456	0.410835	0.68563	0.862966	4.40642	0.000281135	0.00119018
RPS14	3.21193	0.00443857	0.0242851	2.21505	0.0387187	0.192061	4.82902	0.000106146	0.000520876
ADSS	3.20894	0.00446883	0.0244126	0.963205	0.347125	0.630809	1.96441	0.0637541	0.116618
FAM109A	3.20625	0.00449623	0.0245495	0.610104	0.54877	0.781483	3.44904	0.0025818	0.00793169
ASL	3.20472	0.00451184	0.0245964	1.52468	0.14324	0.399405	0.33836	0.738673	0.808397
HMGXB3	3.20425	0.00451668	0.0245988	-0.380653	0.707536	0.874145	8.30877	7.26485e-08	1.38356e-06
GPER	3.20349	0.00452449	0.0245988	1.91863	0.0696455	0.269163	0.504488	0.619517	0.712939
BSDC1	3.20346	0.00452473	0.0245988	0.561148	0.581027	0.80317	7.55686	3.07162e-07	4.22382e-06
MYO1B	3.20331	0.0045263	0.0245988	1.51848	0.144785	0.401943	4.63501	0.000165791	0.000764003
SLC26A2	3.20153	0.00454461	0.0246728	0.93479	0.361219	0.644174	4.47846	0.000237966	0.00103578
PEG10	3.19446	0.00461816	0.0249898	1.58391	0.129144	0.377138	2.06724	0.0521105	0.0984538
ARHGEF2	3.19265	0.00463715	0.0250716	1.67667	0.109412	0.344842	1.13596	0.269609	0.378378
NCOA5	3.18834	0.00468275	0.0252662	2.10229	0.0486022	0.219128	-2.84163	0.0101858	0.0252687
ST5	3.18331	0.00473649	0.02553	-0.492711	0.627666	0.830289	9.37936	1.05822e-08	3.34182e-07
PPP1R15A	3.18095	0.00476186	0.0256273	0.191952	0.849745	0.94083	2.9213	0.00853594	0.0218329
FAM213B	3.18007	0.00477136	0.0256653	0.753654	0.459974	0.722601	-0.0550976	0.956616	0.970811
VPS37C	3.17963	0.00477612	0.0256777	0.033596	0.973538	0.991524	0.367034	0.717509	0.792073
NOP16	3.17926	0.00478012	0.0256861	3.06617	0.00617176	0.0581561	3.86724	0.000982281	0.00348387
ZNF407	3.174	0.00483756	0.0259285	1.77019	0.0921767	0.314309	-0.921135	0.368128	0.480421
ICMT	3.17364	0.00484142	0.025936	-0.426924	0.674066	0.855774	0.688334	0.499272	0.607538
DAG1	3.17334	0.0048447	0.0259404	1.17265	0.254929	0.539326	1.32581	0.200078	0.297935
TAP1	3.17272	0.00485158	0.0259568	-0.300766	0.766745	0.902518	5.59541	1.8801e-05	0.000119247
HCG18	3.17262	0.00485271	0.0259568	1.53242	0.141327	0.396423	0.436001	0.667579	0.752117
FBXL6	3.16936	0.0048886	0.0260825	1.01014	0.32468	0.610927	2.70059	0.013882	0.0327096
NPLOC4	3.16659	0.00491941	0.026189	-0.179458	0.859412	0.943849	1.0201	0.320052	0.430943
BTN2A1	3.16486	0.00493875	0.0262262	0.149746	0.882488	0.953137	4.49745	0.000227743	0.000997065
ARNTL2	3.1647	0.00494049	0.0262262	3.08191	0.00595677	0.0568275	1.08373	0.291574	0.401575
MCU	3.15894	0.00500545	0.026498	-0.258637	0.798599	0.917822	-1.29998	0.208618	0.308165
ANKRD42	3.15888	0.00500605	0.026498	1.93751	0.0671597	0.26345	7.07007	8.13386e-07	9.07059e-06
SLC29A1	3.15663	0.00503164	0.0265796	0.452654	0.655745	0.847656	-3.49335	0.00233171	0.00729337
CFL2	3.15635	0.00503486	0.0265796	-0.448138	0.658946	0.849304	-1.44252	0.164874	0.254636
RAB32	3.15443	0.00505677	0.0266609	0.686173	0.500604	0.754455	2.42253	0.0251925	0.0535742
MTMR14	3.15434	0.00505786	0.0266609	0.0970024	0.923705	0.969793	4.16039	0.000497372	0.001948
PLXNA1	3.15341	0.00506848	0.02667	1.27202	0.218183	0.498392	2.57044	0.0183958	0.0413709
PSMD11	3.15333	0.00506946	0.02667	1.80634	0.0861742	0.302535	2.08479	0.0503256	0.0956362
FAM65C	3.15058	0.00510101	0.0267511	-1.91155	0.0705981	0.271051	6.97977	9.77852e-07	1.04291e-05
DNAJC5	3.15042	0.00510296	0.0267511	1.489	0.152328	0.412213	4.82535	0.000107044	0.000525036
NOP10	3.14924	0.00511655	0.0267956	1.19995	0.244396	0.528089	6.85957	1.25163e-06	1.28286e-05
UTP3	3.14413	0.00517609	0.0270805	1.68418	0.107932	0.342711	7.04235	8.60593e-07	9.47643e-06
C20orf112	3.13565	0.00527633	0.0274819	-1.82043	0.0839273	0.29827	5.95402	8.54264e-06	6.31303e-05
DAP3	3.13415	0.00529425	0.0275616	1.47566	0.155848	0.416617	5.94366	8.73775e-06	6.43011e-05
SLC25A32	3.13371	0.00529948	0.0275747	-0.892048	0.383138	0.660914	2.12122	0.0467973	0.0901368
HCFC1	3.1335	0.00530201	0.0275747	0.839018	0.411529	0.685033	-1.34739	0.193155	0.289637
RAB1B	3.13323	0.00530519	0.0275776	2.09072	0.0497355	0.222183	4.40065	0.000284914	0.00120376
DDA1	3.13192	0.00532098	0.0276051	0.49847	0.623675	0.828265	6.73277	1.62731e-06	1.58013e-05
LPXN	3.12809	0.00536727	0.0278315	1.35018	0.192272	0.467392	12.8413	5.03427e-11	7.67253e-09
NF1	3.12365	0.00542142	0.0280612	3.04289	0.0065034	0.0602022	2.1878	0.0409231	0.0806045
MYBBP1A	3.12362	0.00542179	0.0280612	2.74094	0.012711	0.0948683	3.4076	0.00283943	0.00858524
MAMLD1	3.11849	0.00548495	0.0282883	2.28422	0.0336033	0.178381	-1.65737	0.113292	0.187324
APRT	3.11749	0.00549737	0.0283317	0.129429	0.898331	0.959575	5.39259	2.9561e-05	0.000174937
SLC12A6	3.11738	0.00549875	0.0283317	-1.27964	0.215545	0.495987	1.58728	0.128376	0.208013
HECTD4	3.11629	0.00551228	0.0283596	1.04452	0.308901	0.595109	2.91072	0.00873933	0.0222525
PGK1	3.11167	0.00557004	0.0286288	2.93219	0.00833139	0.0707582	4.46214	0.000247119	0.00106723
RNF4	3.11103	0.00557807	0.0286351	2.14875	0.0442811	0.2079	4.87588	9.53468e-05	0.000473626
ABCC1	3.10821	0.0056138	0.0287693	0.403641	0.690827	0.866238	-0.382664	0.706068	0.782749
SRRD	3.1059	0.00564314	0.0288916	-0.221982	0.826614	0.932093	3.62494	0.00172151	0.00564672
RPL23A	3.10537	0.00564985	0.0289119	3.12571	0.0053962	0.053233	4.22671	0.000426411	0.00170565
SERPINB2	3.10496	0.00565505	0.0289244	0.773131	0.448626	0.713838	8.27786	7.69712e-08	1.4381e-06
GPATCH4	3.10379	0.00567002	0.0289449	1.62584	0.119882	0.362888	1.17124	0.25548	0.362323
CDIPT	3.10013	0.00571705	0.0291564	-0.866092	0.39687	0.673468	2.30878	0.0319421	0.065491
TMCC1	3.09982	0.00572108	0.0291628	1.36895	0.186429	0.460424	5.58239	1.93524e-05	0.000122053
HSD11B1	3.09924	0.0057285	0.0291637	1.04521	0.308589	0.595109	2.53612	0.0197988	0.0438694
NIPA1	3.09794	0.00574537	0.0292158	1.93524	0.0674543	0.26422	4.65782	0.000157303	0.000728724
DPH2	3.09612	0.00576893	0.0293073	0.204275	0.840235	0.937489	6.08179	6.47356e-06	5.0352e-05
MRTO4	3.09567	0.0057749	0.0293174	2.0312	0.0559538	0.23669	1.0507	0.306123	0.416561
CAB39	3.09554	0.00577649	0.0293174	1.49471	0.150843	0.410274	3.28131	0.00379024	0.0110045
LAGE3	3.09515	0.00578162	0.0293292	-0.63875	0.530346	0.771954	1.39325	0.179072	0.272284
ANGEL1	3.09386	0.00579847	0.0294006	2.10945	0.0479123	0.217476	7.91804	1.52239e-07	2.45025e-06
UBQLN4	3.08793	0.00587652	0.0297533	2.95716	0.00788011	0.068316	4.06458	0.000621286	0.00235609
SPTBN1	3.08706	0.005888	0.029797	1.02874	0.316071	0.602139	1.04901	0.306878	0.417212
SRD5A1	3.08394	0.00592956	0.0299758	1.95503	0.0649234	0.258157	0.751548	0.461211	0.571003
ABL2	3.08377	0.00593187	0.0299758	1.32478	0.200413	0.477684	1.09564	0.286458	0.396367
SCAMP3	3.08329	0.00593823	0.0299935	0.16425	0.871208	0.948629	2.56883	0.0184591	0.0414867
AVEN	3.07887	0.00599777	0.0302506	2.93834	0.00821804	0.0701425	-0.982572	0.337737	0.449348
TFCP2	3.07824	0.00600621	0.0302787	1.6052	0.124369	0.369493	2.43615	0.0244802	0.0523772
FBXL18	3.07335	0.00607277	0.0305849	-0.242359	0.811008	0.923274	5.66652	1.60596e-05	0.000104962
FBRS	3.07176	0.00609457	0.030636	-0.0612321	0.951792	0.982537	2.25873	0.0354113	0.0715987
MAPK12	3.07046	0.0061124	0.0306816	0.904301	0.376767	0.656517	3.40242	0.00287333	0.00867277
GLIS3	3.06833	0.00614175	0.0308104	1.10887	0.280846	0.568312	3.73454	0.00133603	0.00455272
EP400	3.06755	0.0061525	0.0308264	1.64168	0.116531	0.357566	-1.69741	0.105369	0.176583
THAP10	3.06606	0.00617318	0.0309129	1.34568	0.193698	0.469076	-2.76039	0.0121807	0.0293587
LINC00094	3.06456	0.00619415	0.0309884	0.21263	0.833801	0.935081	4.80468	0.000112239	0.000545727
FAM104A	3.06214	0.00622791	0.0311129	1.8532	0.0788988	0.287292	-0.231192	0.819551	0.871248
MGC23284	3.06138	0.00623854	0.0311304	1.01748	0.321266	0.607523	1.10959	0.280541	0.390027
SDHAF1	3.06126	0.00624029	0.0311304	0.79475	0.436233	0.70372	2.10318	0.0485155	0.0927617
RNF166	3.05925	0.00626863	0.0312569	-0.234893	0.816717	0.925895	1.454	0.161701	0.250692
E4F1	3.05828	0.00628223	0.0313099	3.05693	0.00630141	0.0589339	4.28001	0.000376816	0.00153114
XPO4	3.05771	0.00629029	0.0313206	2.46139	0.0232093	0.140961	-1.7252	0.100151	0.169651
ZNF460	3.05366	0.00634781	0.0315322	0.112484	0.911578	0.964986	3.39552	0.00291913	0.00879084
SNAP23	3.04805	0.0064285	0.0318577	-0.696351	0.494347	0.750044	2.64623	0.0156221	0.0361458
UBE3C	3.04616	0.00645578	0.0319778	2.36807	0.028239	0.16026	2.56715	0.0185258	0.0415833
GAK	3.04443	0.00648092	0.0320571	0.971357	0.343152	0.627581	3.51905	0.00219778	0.00694468
MTG1	3.03974	0.00654966	0.0323211	0.446365	0.660204	0.849584	2.22013	0.0383203	0.0764082
PORCN	3.0339	0.00663606	0.0326983	0.611187	0.548067	0.781258	3.28359	0.00377057	0.0109564
PDE12	3.03315	0.00664722	0.0326983	0.281985	0.780898	0.909882	3.8387	0.00104952	0.00368579
PIK3CD	3.03315	0.00664725	0.0326983	2.23375	0.0372698	0.188835	5.61123	1.81523e-05	0.000115972
PPAP2C	3.03311	0.00664787	0.0326983	-2.01373	0.0579073	0.241169	0.647834	0.524574	0.630376
ANKHD1	3.03151	0.00667181	0.0327991	1.68829	0.107129	0.341043	2.2118	0.0389758	0.0774801
EBPL	3.03087	0.00668137	0.032817	2.8979	0.0089919	0.0746321	-0.659171	0.517421	0.623991
MDN1	3.02647	0.00674775	0.0331276	1.43154	0.167957	0.43461	-1.52627	0.142846	0.227051
ZNF544	3.02544	0.00676334	0.0331577	1.89018	0.0735448	0.277722	0.731008	0.473384	0.582545
SCAP	3.02029	0.00684195	0.0334651	0.306629	0.762344	0.900766	2.11876	0.0470283	0.0905105
SCARB1	3.01368	0.00694409	0.0338898	1.23933	0.229791	0.512461	8.52055	4.90575e-08	1.02767e-06
CLCN2	3.01343	0.00694806	0.0338898	0.0832496	0.934494	0.975495	3.56961	0.00195602	0.00627885
LTBR	3.01332	0.00694972	0.0338898	0.417782	0.680627	0.859906	5.47972	2.43246e-05	0.000147775
TUBB4B	3.01205	0.00696957	0.0339315	2.18069	0.0415167	0.200087	-0.918972	0.369231	0.481442
PPM1H	3.00335	0.00710674	0.0345194	0.767307	0.452002	0.716498	8.68199	3.65095e-08	8.38284e-07
CLIC1	2.99707	0.0072074	0.0349438	0.0723223	0.943075	0.978097	2.93054	0.0083621	0.021453
OPTN	2.99659	0.00721516	0.0349613	-0.993169	0.332676	0.619408	5.32335	3.4533e-05	0.000199972
SPRYD3	2.99644	0.00721766	0.0349613	1.7336	0.0986189	0.326924	1.73557	0.0982623	0.167178
KIAA0556	2.99333	0.00726806	0.0350922	0.894869	0.381665	0.659371	0.955276	0.351019	0.462745
MLL2	2.99149	0.00729802	0.0351884	0.572406	0.573524	0.798726	-0.583926	0.5659	0.666032
ABCC3	2.98797	0.00735578	0.0354344	0.0812196	0.936087	0.976032	-5.80224	1.19068e-05	8.25935e-05
RAB22A	2.98599	0.00738847	0.0355431	-0.293056	0.772545	0.905944	2.8881	0.00918969	0.0232752
EIF5A	2.98574	0.00739253	0.0355463	1.71232	0.102542	0.333025	1.19108	0.247781	0.353503
FOXF2	2.98551	0.00739643	0.0355488	-2.05254	0.0536478	0.230333	2.00676	0.0587031	0.108875
SUPT5H	2.98449	0.00741325	0.0356134	1.7417	0.0971617	0.324778	4.67684	0.000150563	0.000703073
GDF1	2.98203	0.0074542	0.0357448	1.03083	0.315116	0.601518	6.89291	1.16856e-06	1.20951e-05
RETSAT	2.97726	0.00753406	0.036062	1.04393	0.309166	0.595109	6.10952	6.09708e-06	4.79558e-05
IMPDH1	2.97585	0.007558	0.0361436	2.24792	0.0362051	0.185995	1.46755	0.158017	0.246207
HERC2	2.97495	0.00757314	0.0361811	1.36265	0.188376	0.462646	-1.68121	0.108515	0.180675
MIB1	2.97477	0.00757615	0.0361811	1.50718	0.147641	0.406071	1.31675	0.203043	0.301696
HECW2	2.97366	0.00759508	0.0362385	0.88396	0.387383	0.666027	-0.0139027	0.989048	0.992126
MTFMT	2.97288	0.00760826	0.0362686	2.00977	0.0583579	0.242221	6.05577	6.84859e-06	5.27617e-05
CYB5D1	2.97168	0.00762873	0.0363009	0.868376	0.395649	0.672155	6.20512	4.96269e-06	4.02582e-05
IFI35	2.97166	0.00762906	0.0363009	-2.61268	0.0167972	0.113961	-1.3492	0.192582	0.289024
SNX21	2.96833	0.00768603	0.0365399	1.49218	0.151501	0.411145	2.95917	0.00784483	0.0204098
NINJ1	2.96698	0.00770921	0.0366336	2.23222	0.0373863	0.188835	6.27234	4.29693e-06	3.56642e-05
SMAD7	2.96533	0.00773772	0.0367524	-0.20628	0.83869	0.937066	2.29025	0.0331884	0.0676374
MRPL12	2.96446	0.00775274	0.0367739	2.71945	0.0133224	0.098108	3.32537	0.00342755	0.0101021
GIPC1	2.9614	0.00780586	0.0369151	-0.292775	0.772757	0.905944	3.94359	0.000822793	0.00299291
TBRG1	2.96035	0.00782421	0.0369795	-0.973748	0.341992	0.626882	2.07763	0.0510474	0.0967582
DCTD	2.95856	0.00785556	0.0370943	1.42733	0.169152	0.435981	-0.916851	0.370314	0.482555
RALGAPA1	2.95836	0.00785917	0.0370947	2.24188	0.0366552	0.187483	2.54526	0.0194155	0.0432021
HECTD1	2.95502	0.00791784	0.0372713	2.08229	0.0505766	0.223978	0.0186114	0.985338	0.990266
PYCR2	2.95197	0.00797207	0.0375098	2.55789	0.0188975	0.123107	-0.00865212	0.993184	0.994887
UBR4	2.94984	0.00800996	0.0376207	2.26512	0.0349501	0.182219	-0.533118	0.599917	0.696328
C1orf35	2.94821	0.00803922	0.0377076	2.38683	0.0271532	0.15672	2.50433	0.0211877	0.0464864
NECAB3	2.94637	0.00807225	0.0377653	-0.00335824	0.997354	0.999647	4.52426	0.000214063	0.000946628
CORO1B	2.94593	0.00808018	0.0377742	0.330191	0.744743	0.891837	-0.137879	0.891736	0.92488
CAMSAP1	2.94582	0.00808216	0.0377742	1.65875	0.11301	0.351289	1.07437	0.295645	0.405769
ABHD6	2.94536	0.00809037	0.0377958	0.163395	0.871873	0.948739	4.14008	0.000521386	0.0020277
YDJC	2.94473	0.00810172	0.037819	2.10601	0.0482426	0.218296	2.40134	0.0263395	0.0555639
CLSTN2	2.94469	0.00810252	0.037819	-2.91707	0.0086167	0.0724906	3.79878	0.00115128	0.00399041
GNG10	2.94225	0.00814669	0.0379671	2.21622	0.0386268	0.191785	1.25044	0.225792	0.327608
SP140	2.94194	0.00815232	0.0379671	1.72604	0.0999971	0.328513	6.16529	5.40633e-06	4.32342e-05
RIPK2	2.94089	0.00817137	0.038039	-0.289398	0.775302	0.907107	4.93423	8.34387e-05	0.00042409
WDR20	2.93935	0.0081995	0.0381193	1.33644	0.196644	0.472018	1.82209	0.0836654	0.146515
THOP1	2.93903	0.00820545	0.0381214	2.52991	0.020063	0.128023	1.33442	0.197293	0.294497
SERINC3	2.93893	0.0082072	0.0381214	-0.199631	0.843817	0.938506	5.50295	2.30961e-05	0.000141455
CYP4V2	2.93684	0.00824551	0.0382656	0.623253	0.540271	0.777092	1.22055	0.23667	0.340514
HLA-E	2.93651	0.00825159	0.0382769	-0.635094	0.532678	0.77264	1.55728	0.135331	0.21734
AXIN1	2.93498	0.0082799	0.0383297	0.941818	0.357698	0.64057	3.10113	0.0057042	0.0156242
TMEM120A	2.93491	0.00828119	0.0383297	0.38233	0.706312	0.873784	0.169453	0.867169	0.906206
FAM122A	2.93447	0.00828922	0.0383306	0.399908	0.693529	0.867303	-0.945722	0.355751	0.467928
SGPL1	2.93418	0.00829459	0.0383306	-1.69383	0.106058	0.338708	1.82089	0.0838545	0.146697
GALE	2.93331	0.00831062	0.0383646	0.44694	0.659796	0.849584	1.95743	0.0646218	0.117915
TMEM63A	2.93165	0.00834152	0.0384229	-0.0155337	0.987763	0.997437	3.74564	0.00130215	0.0044575
SLC5A6	2.93079	0.00835755	0.038463	1.38266	0.18225	0.455198	0.993111	0.332703	0.444393
NFE2L1	2.93027	0.00836723	0.0384739	0.760114	0.456191	0.719773	1.69248	0.106318	0.177862
IFNGR2	2.92838	0.00840254	0.0385837	1.89283	0.0731731	0.277593	4.24604	0.000407712	0.00164021
LETM1	2.92795	0.00841055	0.0385837	1.6618	0.112391	0.350298	1.37835	0.183555	0.278015
CYBASC3	2.92773	0.00841457	0.0385837	1.60585	0.124224	0.369493	4.72653	0.0001343	0.000637607
SPRY2	2.92772	0.00841487	0.0385837	1.06868	0.298141	0.585372	8.88398	2.53462e-08	6.45378e-07
PLD6	2.92761	0.00841679	0.0385837	2.97982	0.00749108	0.066032	4.84685	0.000101897	0.000503312
POU2F2	2.92632	0.00844112	0.0386784	0.486004	0.632329	0.832757	8.78517	3.02812e-08	7.4055e-07
BMP2	2.92502	0.00846555	0.038706	-0.713333	0.484009	0.743452	11.3309	4.46753e-10	3.19595e-08
FAM122B	2.92431	0.00847893	0.0387465	2.19681	0.0401818	0.196272	-2.63457	0.0160213	0.0369326
NRBP2	2.92312	0.0085015	0.0388029	-0.93245	0.362397	0.644647	0.500797	0.622065	0.715168
NOTCH1	2.92144	0.00853334	0.0389144	0.992933	0.332788	0.619508	4.12976	0.000534031	0.00206542
OSBPL11	2.91897	0.00858026	0.0390945	1.08187	0.292383	0.58112	0.586479	0.564217	0.664275
FLII	2.91701	0.00861779	0.0392145	-0.177553	0.860887	0.944381	-2.35274	0.0291565	0.0605828
SF3B4	2.91579	0.00864133	0.0393046	2.87766	0.00940506	0.0768398	2.43306	0.0246403	0.052634
LGMN	2.9116	0.00872209	0.0396081	0.353407	0.727538	0.883424	2.67948	0.0145346	0.0340338
STUB1	2.91136	0.00872688	0.0396081	2.77546	0.0117846	0.089737	4.61826	0.000172318	0.000790964
MAD2L1BP	2.90806	0.00879114	0.0398282	0.783326	0.442756	0.708572	7.70286	2.30796e-07	3.36623e-06
ATP5SL	2.90804	0.00879151	0.0398282	1.26089	0.222083	0.504209	2.2958	0.0328102	0.0669575
ATP6V0C	2.90311	0.00888836	0.0401383	0.975679	0.341058	0.626693	5.71576	1.44042e-05	9.59916e-05
EPHA2	2.90285	0.00889357	0.0401394	0.724992	0.476984	0.737447	7.23127	5.87091e-07	6.96037e-06
GIT1	2.90216	0.00890722	0.0401667	1.3963	0.178167	0.449522	1.65882	0.112996	0.18701
PRKDC	2.90215	0.00890725	0.0401667	2.91289	0.00869715	0.0730505	-2.34471	0.0296481	0.061398
CELSR1	2.89691	0.00901159	0.0405967	-0.572944	0.573167	0.798726	0.394872	0.697181	0.775991
ZZEF1	2.89595	0.00903077	0.0406539	1.67462	0.109818	0.345561	1.4194	0.171418	0.262736
C12orf49	2.89534	0.00904304	0.0406917	1.04521	0.308585	0.595109	4.80464	0.000112249	0.000545727
TUFM	2.89427	0.00906471	0.040737	1.51774	0.144971	0.402141	5.60644	1.83464e-05	0.00011707
SPHK1	2.88983	0.00915435	0.0410661	-0.150339	0.882027	0.952984	8.09198	1.09247e-07	1.91474e-06
UBE2K	2.88968	0.00915748	0.0410661	1.2427	0.228575	0.511609	4.7188	0.00013671	0.000646716
RAB11FIP1	2.88936	0.00916391	0.0410774	-0.677008	0.506277	0.757435	-2.10415	0.0484216	0.0926495
TBC1D9B	2.88885	0.00917443	0.0411071	3.00377	0.00710005	0.063544	1.07592	0.294971	0.405003
GMFG	2.88439	0.00926555	0.0413919	-0.292828	0.772717	0.905944	3.88615	0.000940136	0.00335704
JOSD1	2.88211	0.0093125	0.0415311	-0.0268969	0.978813	0.992785	1.26421	0.220914	0.321986
NUP188	2.87762	0.00940589	0.0418588	1.81305	0.0850979	0.300582	0.478139	0.637816	0.727549
NSDHL	2.87561	0.00944785	0.04201	1.57213	0.131851	0.380815	3.05941	0.00626626	0.0169224
LOC100128881	2.87472	0.00946657	0.0420576	2.09467	0.0493464	0.221246	3.67399	0.001537	0.00513604
VWA5A	2.87247	0.00951373	0.0422493	-1.38576	0.181314	0.453823	9.58429	7.43771e-09	2.50689e-07
SEPHS2	2.8708	0.00954898	0.042388	0.0500785	0.960564	0.986199	4.59148	0.000183296	0.000831554
ORMDL2	2.86934	0.00958011	0.0424903	-1.03144	0.314839	0.601315	3.74323	0.00130944	0.00447661
PPM1G	2.86803	0.00960782	0.042586	0.757019	0.458001	0.721252	3.99914	0.000723248	0.00268657
TMEM41A	2.86737	0.00962186	0.0426069	2.27998	0.0338979	0.179131	2.40537	0.0261177	0.0551624
HSPA9	2.86673	0.00963548	0.0426216	0.997433	0.330654	0.617477	1.91871	0.0696341	0.125389
MAP4K2	2.86661	0.00963809	0.0426216	-0.0947414	0.925478	0.970321	3.60732	0.00179303	0.00584303
FAM176A	2.86622	0.00964642	0.0426405	1.85547	0.078561	0.286559	-4.87616	9.52849e-05	0.000473542
AIMP2	2.86329	0.00970928	0.0428463	1.13965	0.268107	0.555331	0.49287	0.627555	0.719277
ZNF583	2.86139	0.00975019	0.0430088	1.4535	0.161836	0.426214	1.13307	0.270794	0.379689
NOP14	2.86051	0.00976927	0.0430568	1.60697	0.123977	0.369318	4.68765	0.000146864	0.000687631
LOC728730	2.85622	0.00986249	0.043395	1.49616	0.150468	0.410079	3.53731	0.00210725	0.00669683
PSMB7	2.85244	0.00994531	0.0437228	1.09064	0.288599	0.577336	2.90511	0.008849	0.0225154
ST3GAL2	2.85102	0.00997656	0.0437869	-1.73138	0.099022	0.326944	5.11563	5.52112e-05	0.000299125
RAB11FIP5	2.85044	0.00998944	0.043807	0.862149	0.398983	0.67542	-0.151117	0.881421	0.916636
ZFYVE26	2.85039	0.00999041	0.043807	-0.4188	0.679895	0.859554	1.19487	0.246331	0.351815
CCDC92	2.84852	0.010032	0.0438981	0.459809	0.650689	0.844791	-0.98293	0.337565	0.44924
CLIP1	2.84666	0.0100733	0.0440461	0.310944	0.75911	0.899607	1.18858	0.248742	0.354681
TMEM120B	2.84576	0.0100934	0.0441156	-1.19601	0.245895	0.528835	3.91354	0.000882232	0.00317833
C6orf47	2.84294	0.0101565	0.0443177	1.10183	0.28382	0.57254	1.58024	0.129982	0.210241
AKAP8	2.84154	0.010188	0.044423	2.05741	0.0531337	0.229554	3.10192	0.00569395	0.0156121
NIPA2	2.84139	0.0101913	0.044423	1.75571	0.0946827	0.319539	2.52802	0.0201441	0.0445126
BIRC6	2.8413	0.0101933	0.044423	1.09095	0.288466	0.577261	0.916728	0.370376	0.482577
FAM134C	2.83875	0.0102509	0.0446003	0.643317	0.52744	0.771173	6.77491	1.49099e-06	1.475e-05
ZNF432	2.83795	0.010269	0.0446605	1.9488	0.0657102	0.259875	8.65049	3.8666e-08	8.70689e-07
ATP6V1G1	2.83733	0.0102831	0.0446848	1.51803	0.144899	0.402141	7.81222	1.8666e-07	2.87397e-06
KIAA1644	2.83576	0.010319	0.0448035	0.0249669	0.980333	0.993464	-3.50547	0.0022676	0.00711186
KIAA0930	2.83364	0.0103672	0.0449697	-1.78072	0.0903928	0.311133	7.73544	2.16621e-07	3.21749e-06
ATP6V1E1	2.83333	0.0103743	0.0449697	-0.106063	0.916605	0.967307	5.34637	3.27916e-05	0.000191576
MORC2	2.82785	0.0105006	0.0453862	1.51712	0.145126	0.40225	2.74296	0.012655	0.0302936
POLR3A	2.82633	0.010536	0.0455019	1.92484	0.068819	0.267114	3.27834	0.00381594	0.0110668
CHD8	2.82411	0.0105876	0.0456497	0.678585	0.505298	0.75688	1.44172	0.165096	0.254903
ZNF324	2.82277	0.010619	0.0457662	0.936233	0.360494	0.643735	2.28846	0.0333112	0.0678352
DNAJB12	2.81874	0.0107139	0.0461082	0.940113	0.35855	0.641679	0.537702	0.596808	0.694021
SPG21	2.81847	0.0107203	0.0461082	-0.197285	0.845626	0.939029	5.6841	1.54474e-05	0.000101893
SUPT16H	2.81668	0.0107626	0.0462523	2.59096	0.0176019	0.117376	-1.74779	0.0960759	0.164122
MMGT1	2.81462	0.0108117	0.0464252	0.566897	0.57719	0.800544	1.37554	0.18441	0.27899
STK10	2.81423	0.0108209	0.0464344	1.47166	0.156916	0.418066	3.8756	0.00096342	0.00342622
SNRPD3	2.81416	0.0108226	0.0464344	1.97002	0.0630629	0.253505	3.52682	0.0021588	0.00684198
TUBA4A	2.81279	0.0108554	0.0465369	0.373685	0.712632	0.876906	-0.85977	0.400262	0.512
ZNF142	2.81214	0.010871	0.046577	1.81759	0.0843757	0.299458	-0.965926	0.345795	0.457579
C7orf25	2.81203	0.0108736	0.046577	1.68323	0.108119	0.342875	5.55001	2.07973e-05	0.000129795
DHX32	2.81126	0.0108921	0.0466184	-0.0299483	0.97641	0.992128	10.3695	2.01539e-09	9.4195e-08
COPS7A	2.80503	0.0110426	0.0471662	-0.344524	0.734105	0.885957	1.12479	0.274202	0.383395
PVRL1	2.8048	0.0110482	0.0471662	0.601155	0.554594	0.786016	1.66274	0.112199	0.185897
SLC16A1	2.80466	0.0110515	0.0471662	2.27618	0.0341644	0.180177	6.50115	2.64299e-06	2.39395e-05
SLC25A11	2.80235	0.0111079	0.0473783	0.448941	0.658376	0.849304	4.44639	0.000256291	0.00109872
HPS6	2.80226	0.0111102	0.0473783	0.131606	0.896631	0.95909	1.43764	0.166239	0.256405
MGLL	2.79993	0.0111671	0.0475825	2.18239	0.041374	0.199857	-0.225131	0.824197	0.87442
JMJD6	2.79866	0.0111986	0.0476585	1.0329	0.314172	0.600698	3.73128	0.00134617	0.00458241
ZBTB7A	2.79818	0.0112104	0.0476896	1.28422	0.21397	0.493987	3.09628	0.00576687	0.0157518
C19orf6	2.79751	0.0112269	0.0477403	1.3077	0.206037	0.482774	4.10304	0.000568213	0.00217998
TSC2	2.79623	0.0112585	0.0478553	0.218106	0.829591	0.933477	1.21266	0.239607	0.343956
RTEL1	2.79427	0.0113071	0.048021	-2.07749	0.0510617	0.224954	-1.96748	0.0633746	0.116086
TAF6L	2.79411	0.0113111	0.048021	1.77171	0.0919177	0.313731	1.96163	0.0640985	0.117207
RANGAP1	2.79218	0.0113593	0.0482061	-2.01714	0.0575214	0.240204	-2.24486	0.0364325	0.073255
PCYT1A	2.79141	0.0113787	0.0482688	1.23111	0.232784	0.516479	2.76939	0.0119428	0.028858
SRCAP	2.78896	0.0114401	0.0484901	0.354655	0.726618	0.883424	-0.0690801	0.945623	0.962402
RPTOR	2.78686	0.0114931	0.0486168	0.662443	0.515367	0.76348	0.113182	0.911032	0.93751
YWHAZ	2.78457	0.0115509	0.0487634	2.18312	0.0413124	0.199651	1.72387	0.100396	0.169983
RELB	2.78326	0.0115842	0.0488255	-0.900298	0.37884	0.657868	3.28368	0.00376978	0.0109564
NFKB2	2.77758	0.0117297	0.0493005	-0.998153	0.330313	0.617477	4.52392	0.000214235	0.000946992
TIMM8B	2.77668	0.011753	0.0493588	0.0245821	0.980636	0.993587	0.702089	0.49084	0.599567
TWF2	2.77616	0.0117665	0.0493959	0.537208	0.597143	0.813236	1.46255	0.159369	0.247807
CLCC1	2.77232	0.0118661	0.0497347	2.1036	0.0484748	0.218688	0.248763	0.80612	0.861587
RAB4B	2.76988	0.0119299	0.0499372	-0.0673718	0.946965	0.980146	1.52286	0.143692	0.228117
RCE1	2.76974	0.0119335	0.0499372	1.04433	0.308985	0.595109	3.82566	0.00108175	0.00378684
